# Supplementary material for: A Comparison of Bottom-Up Proteomic Sample Preparation Methods for the Human Parasite Trichomonas vaginalis
Source: ACS Omega. 2024 Feb 13;9(8):9782–91. doi: 10.1021/acsomega.3c10040 (PMC10905575; doi:10.1021/acsomega.3c10040)
Supplement: Supplementary file 2 — ao3c10040_si_002.xlsx [file ao3c10040_si_002.xlsx]

## Sheet: Table of contents
Supplemental table 1: Protein abundance values
Supplemental table 2: Script for ANOVA in for Trichomonas vaginalis
Supplemental table 3: ANOVA results for Trichomonas vaginalis

## Sheet: Supplemental table 1 
Accession	Description	Contaminant	Score Sequest HT	Marked as	# Peptides	# Unique Peptides	TVC1_FASP_10kDa_1A	TVC1_FASP_10kDa_1B	TVC1_FASP_10kDa_2A	TVC1_FASP_10kDa_2B	TVC1_FASP_10kDa_3A	TVC1_FASP_10kDa_3B	TVC1_FASP_3kDa_1A	TVC1_FASP_3kDa_1B	TVC1_FASP_3kDa_2A	TVC1_FASP_3kDa_2B	TVC1_FASP_3kDa_3A	TVC1_FASP_3kDa_3B	TVC1_Protifi_1A	TVC1_Protifi_1B	TVC1_Protifi_2A	TVC1_Protifi_2B	TVC1_Protifi_3A	TVC1_Protifi_3B	TVC1_SP3_1A	TVC1_SP3_1B	TVC1_SP3_2A	TVC1_SP3_2B	TVC1_SP3_3A	TVC1_SP3_3B
Q27088	Pyruvate:ferredoxin oxidoreductase A OS=Trichomonas vaginalis OX=5722 GN=pfoA PE=4 SV=1	FALSE	15720.8	Tricho	98	34	4.04084e+09	4.20016e+09	4.04011e+09	4.2269e+09	4.088e+09	4.23082e+09	3.48314e+09	3.72108e+09	3.39183e+09	3.60746e+09	3.23387e+09	3.32803e+09	4.86964e+09	4.80327e+09	4.56638e+09	4.64313e+09	4.70485e+09	4.74582e+09	6.33372e+09	6.02327e+09	6.45543e+09	6.17406e+09	6.28133e+09	6.10797e+09
A2F855	Pyruvate:ferredoxin oxidoreductase BII OS=Trichomonas vaginalis OX=5722 GN=TVAG_242960 PE=4 SV=1	FALSE	15955	Tricho	98	19	3.86901e+09	3.93138e+09	3.80607e+09	3.91108e+09	3.91333e+09	3.70946e+09	3.73829e+09	3.95117e+09	3.79409e+09	3.95759e+09	3.58205e+09	3.71736e+09	5.36475e+09	5.29184e+09	5.05619e+09	5.08858e+09	5.3733e+09	5.24823e+09	7.03277e+09	6.74429e+09	6.57835e+09	6.53444e+09	7.3477e+09	7.13068e+09
Q27089	Pyruvate:ferredoxin oxidoreductase proprotein OS=Trichomonas vaginalis OX=5722 GN=pfoB PE=4 SV=1	FALSE	14572.2	Tricho	97	4	1.03533e+09	9.67903e+08	1.05871e+09	9.60847e+08	5.35189e+08	6.76929e+08	9.7762e+08	9.9088e+08	9.65132e+08	8.29649e+08	1.1179e+09	9.09545e+08	7.18167e+08	7.19748e+08	7.75117e+08	6.95092e+08	6.055e+08	6.0672e+08	1.08377e+09	9.84764e+08	1.07413e+09	1.01095e+09	1.00462e+09	1.02141e+09
A2EDY6	Pyruvate:ferredoxin oxidoreductase BI OS=Trichomonas vaginalis OX=5722 GN=TVAG_230580 PE=4 SV=1	FALSE	14069	Tricho	96	1						278310	275793	550488		394136				357132			1.09805e+07						438707	436639
A2EKU1	Phosphoenolpyruvate carboxykinase (GTP) OS=Trichomonas vaginalis OX=5722 GN=TVAG_310250 PE=3 SV=1	FALSE	16103.6	Tricho	72	5	7.82749e+08	7.94884e+08	8.6524e+08	8.97117e+08	8.51825e+08	8.84837e+08	6.89193e+08	7.40955e+08	6.14263e+08	6.8137e+08	7.12864e+08	7.54829e+08	7.21364e+08	7.22633e+08	7.52661e+08	8.51523e+08	6.52827e+08	7.34422e+08	9.69764e+08	9.80025e+08	9.26245e+08	8.60549e+08	8.50905e+08	9.07901e+08
A2FLL6	Phosphoenolpyruvate carboxykinase (GTP) OS=Trichomonas vaginalis OX=5722 GN=TVAG_479540 PE=3 SV=1	FALSE	15588.6	Tricho	70	2	1.82225e+08	1.77119e+08	2.31435e+08	1.7177e+08	1.65518e+08	1.82147e+08	7.23279e+07	7.54186e+07	6.08661e+07	6.18809e+07	7.93473e+07	7.06232e+07	2.18574e+08	2.41471e+08	2.00725e+08	2.13095e+08	2.00702e+08	2.31705e+08	2.51002e+08	2.59652e+08	2.3584e+08	2.55485e+08	2.06505e+08	2.5531e+08
A2ED62	Phosphoenolpyruvate carboxykinase (GTP) OS=Trichomonas vaginalis OX=5722 GN=TVAG_420390 PE=3 SV=1	FALSE	16214.1	Tricho	68	5	1.21094e+09	1.24e+09	1.28895e+09	1.29437e+09	1.24195e+09	1.32538e+09	7.95528e+08	7.95951e+08	7.17284e+08	7.27847e+08	7.89267e+08	7.16305e+08	1.30591e+09	1.41654e+09	1.14747e+09	1.23789e+09	1.33843e+09	1.42547e+09	1.55201e+09	1.57258e+09	1.56211e+09	1.59362e+09	1.50697e+09	1.51148e+09
A2EYV2	Phosphoenolpyruvate carboxykinase (GTP) OS=Trichomonas vaginalis OX=5722 GN=TVAG_213710 PE=3 SV=1	FALSE	14574.2	Tricho	69	3	9.97062e+08	1.22879e+08	9.99308e+08	9.07618e+08	9.87027e+08	1.03312e+09	6.07903e+08	6.37522e+08	6.37412e+08	5.85344e+08	5.91175e+08	5.50681e+08	1.25984e+08	1.34518e+08	8.07226e+07	9.39977e+07	1.14251e+08	1.12778e+08	2.91031e+08	6.72951e+08	7.13259e+08	3.2886e+08	7.44681e+08	7.69767e+08
A2F1M8	Malate dehydrogenase:SUBUNIT=A, putative OS=Trichomonas vaginalis OX=5722 GN=TVAG_412220 PE=3 SV=1	FALSE	16111.3	Tricho	58	5	472439134	4.96901e+08	4.71869e+08	4.73399e+08	4.87577e+08	4.73244e+08	5.0679e+08	5.36633e+08	4.79449e+08	4.25553e+08	5.27585e+08	4.40959e+08	4.64965e+08	3.08008e+08	4.99772e+08	5.4157e+08	4.57574e+08	4.68712e+08	5.64888e+08	5.27806e+08	5.07956e+08	4.99797e+08	4.77973e+08	4.59798e+08
Q27090	Hydrogenosomal malic enzyme subunit B proprotein OS=Trichomonas vaginalis OX=5722 GN=maeB PE=3 SV=1	FALSE	17607.5	Tricho	60	16	5.48793e+09	6.0105e+09	5.60989e+09	5.54856e+09	5.49342e+09	5.41404e+09	4.90081e+09	5.43663e+09	5.1006e+09	5.0726e+09	4.94651e+09	4.96388e+09	6.72213e+09	7.17278e+09	6.83482e+09	6.97149e+09	6.88528e+09	7.31827e+09	6.65053e+09	6.61955e+09	6.89696e+09	7.30752e+09	7.25039e+09	7.13433e+09
Q27234	AP65-2 adhesin OS=Trichomonas vaginalis OX=5722 GN=AP65-2 PE=2 SV=1	FALSE	15452.6	Tricho	53	2	687556800	6.7441e+08	6.29732e+08	6.55266e+08	6.35606e+08	6.18854e+08	8.23316e+08	8.80117e+08	6.93255e+08	7.91332e+08	6.86022e+08	8.16866e+08	6.42511e+08	6.24405e+08	5.8705e+08	6.42785e+08	5.858e+08	6.54325e+08	3.94564e+08	4.48954e+08	4.70595e+08	4.33486e+08	3.81423e+08	4.36126e+08
Q27093	AP65-1 adhesin OS=Trichomonas vaginalis OX=5722 GN=AP65-1 PE=2 SV=1	FALSE	15658.6	Tricho	58	21	9.45035e+09	9.80746e+09	9.12891e+09	9.98637e+09	9.20475e+09	9.39232e+09	9.54051e+09	1.01977e+10	9.84148e+09	9.87712e+09	9.33714e+09	9.69876e+09	1.03273e+10	1.02286e+10	1.02174e+10	1.05193e+10	9.79815e+09	9.89497e+09	1.05335e+10	1.06661e+10	1.09526e+10	1.09248e+10	1.06695e+10	1.08491e+10
A2EEC2	Pyruvate, phosphate dikinase OS=Trichomonas vaginalis OX=5722 GN=TVAG_073860 PE=3 SV=1	FALSE	9732.06	Tricho	89	36	7.76887e+09	7.84177e+09	7.71468e+09	7.76955e+09	7.86825e+09	7.8095e+09	7.91761e+09	8.02826e+09	7.80822e+09	7.96796e+09	7.89438e+09	8.09275e+09	7.07148e+09	7.32744e+09	7.1846e+09	7.21005e+09	6.83753e+09	6.76225e+09	6.4264e+09	6.58168e+09	6.58169e+09	6.55646e+09	6.45075e+09	6.40205e+09
A2DHT2	Glyceraldehyde-3-phosphate dehydrogenase OS=Trichomonas vaginalis OX=5722 GN=TVAG_146910 PE=3 SV=1	FALSE	15385.5	Tricho	52	8	5.2789e+09	5.4351e+09	5.37477e+09	5.45509e+09	4.83162e+09	5.43084e+09	5.53109e+09	5.90277e+09	5.80617e+09	5.87643e+09	6.15779e+09	6.22955e+09	6.81394e+09	6.35762e+09	6.20535e+09	6.25768e+09	6.4275e+09	7.17135e+09	4.6468e+09	4.29182e+09	4.52333e+09	4.85977e+09	4.1415e+09	4.82386e+09
A2ECS2	Tr-type G domain-containing protein OS=Trichomonas vaginalis OX=5722 GN=TVAG_276410 PE=3 SV=1	FALSE	8772.78	Tricho	82	48	1.41802e+10	1.41125e+10	1.42056e+10	1.40317e+10	1.43367e+10	1.41595e+10	1.42843e+10	1.41805e+10	1.42991e+10	1.43965e+10	1.44362e+10	1.4504e+10	1.24966e+10	1.26694e+10	1.2538e+10	1.27497e+10	1.21411e+10	1.22283e+10	1.2564e+10	1.26648e+10	1.16894e+10	1.21379e+10	1.2204e+10	1.22597e+10
Q27102	AP65-3 adhesin OS=Trichomonas vaginalis OX=5722 PE=2 SV=1	FALSE	11016.3	Tricho	52	15	5.16692e+08	4.84708e+08	5.35405e+08	4.8137e+08	5.21724e+08	4.90504e+08	4.4567e+08	4.15632e+08	4.95407e+08	4.48697e+08	4.86285e+08	4.05116e+08	6.07442e+08	5.72181e+08	5.87579e+08	5.32198e+08	5.89712e+08	5.89271e+08	5.89558e+08	5.45984e+08	6.13801e+08	6.01654e+08	5.8008e+08	5.80473e+08
A2GA05	Glyceraldehyde-3-phosphate dehydrogenase OS=Trichomonas vaginalis OX=5722 GN=TVAG_412780 PE=3 SV=1	FALSE	13484.8	Tricho	47	2	1.60875e+08	5.19552e+07	1.75171e+08	6.30981e+07	7.25456e+07	2.13397e+07	2.75297e+08	9.08301e+07	1.64361e+08	3.36755e+07	1.57908e+08	2.82054e+07	5.05408e+08	3.25062e+08	5.00881e+08	2.44497e+08	5.09911e+08	3.27092e+08	5.60731e+08	1.6978e+08	4.52926e+08	1.22183e+08	6.71556e+08	3.23412e+08
A2EM29	Glyceraldehyde-3-phosphate dehydrogenase OS=Trichomonas vaginalis OX=5722 GN=TVAG_475220 PE=3 SV=1	FALSE	13642.9	Tricho	46	5	1722818488	1.62513e+09	1.86103e+09	1.85726e+09	1.74634e+09	1.76864e+09	2.04969e+09	2.00363e+09	2.07055e+09	2.07193e+09	2.00487e+09	1.91263e+09	2.04613e+09	2.08171e+09	1.97206e+09	2.04494e+09	1.97909e+09	1.72065e+09	1.80122e+09	1.96488e+09	2.05419e+09	2.05542e+09	1.92272e+09	1.95274e+09
A2DSJ5	Phosphoenol pyruvate carboxykinase, putative OS=Trichomonas vaginalis OX=5722 GN=TVAG_434120 PE=4 SV=1	FALSE	5853.33	Tricho	33	2	1.75361e+07	2.14303e+07	9.5556e+06	1.94073e+07	2.0397e+07	2.11797e+07	4.32557e+07	3.36105e+07	2.84741e+07	3.63985e+07	3.62209e+07	2.91204e+07	1.00859e+07	1.38423e+07	2.13503e+07	1.59684e+07	9.09652e+06	1.21532e+07	8.45368e+06	1.82312e+07	8.91758e+06	1.01403e+07	1.58668e+07	1.63809e+07
A2DFI7	Pyruvate, phosphate dikinase OS=Trichomonas vaginalis OX=5722 GN=TVAG_437410 PE=3 SV=1	FALSE	6264.09	Tricho	74	22	7.67345e+08	8.34827e+08	8.19195e+08	8.83161e+08	8.46326e+08	8.8405e+08	8.76504e+08	9.07831e+08	8.45063e+08	9.07576e+08	9.09997e+08	9.52463e+08	7.72753e+08	7.78286e+08	7.24193e+08	7.35338e+08	7.32058e+08	6.99558e+08	7.94806e+08	8.34753e+08	8.28844e+08	7.6734e+08	8.24078e+08	7.80255e+08
A2DSX4	Alpha-1,4 glucan phosphorylase OS=Trichomonas vaginalis OX=5722 GN=TVAG_348330 PE=3 SV=1	FALSE	4158.01	Tricho	69	69	2.30618e+09	2.27103e+09	2.24624e+09	2.17153e+09	2.19833e+09	2.23023e+09	2.37182e+09	2.39161e+09	2.27095e+09	2.23063e+09	2.26006e+09	2.24104e+09	2.33855e+09	2.21611e+09	2.27031e+09	2.14231e+09	2.14887e+09	2.03711e+09	2.45996e+09	2.26727e+09	2.4222e+09	2.32205e+09	2.39071e+09	2.20116e+09
O15556	Glyceraldehyde-3-phosphate dehydrogenase (Fragment) OS=Trichomonas vaginalis OX=5722 GN=gap2 PE=3 SV=1	FALSE	13283.8	Tricho	41	7	8.83966e+08	8.81404e+08	8.34948e+08	8.19589e+08	8.53553e+08	8.74484e+08	9.38128e+08	9.31511e+08	9.45886e+08	9.35081e+08	9.85368e+08	9.78814e+08	6.95187e+08	6.13521e+08	7.7169e+08	7.45235e+08	7.22849e+08	7.14524e+08	4.88252e+08	4.70342e+08	4.02869e+08	4.31626e+08	4.17094e+08	4.11446e+08
O00827	Cytoplasmic heat shock protein 70 OS=Trichomonas vaginalis OX=5722 GN=TVCHSP70 PE=2 SV=1	FALSE	6993.6	Tricho	63	6	1.1747e+08	1.212e+08	1.1886e+08	1.23885e+08	1.11981e+08	1.53978e+08	8.18534e+07	8.50595e+07	6.28192e+07	6.44325e+07	8.46844e+07	8.0168e+07	1.29868e+08	1.34983e+08	1.35226e+08	1.33109e+08	1.19766e+08	1.3278e+08	1.4385e+08	1.52053e+08	1.42237e+08	1.52289e+08	1.35666e+08	1.44727e+08
A2DJ40	Alcohol dehydrogenase 1, putative OS=Trichomonas vaginalis OX=5722 GN=TVAG_228780 PE=3 SV=1	FALSE	7240.33	Tricho	34	29	1.05496e+10	1.04056e+10	1.06493e+10	1.07627e+10	1.07345e+10	1.0857e+10	1.01724e+10	1.00645e+10	1.00213e+10	1.02458e+10	9.83229e+09	9.91957e+09	1.07756e+10	1.08683e+10	1.08624e+10	1.07384e+10	1.04302e+10	1.02433e+10	1.18148e+10	1.18586e+10	1.20579e+10	1.20672e+10	1.16622e+10	1.11668e+10
Q27819	Cytosolic malate dehydrogenase OS=Trichomonas vaginalis OX=5722 PE=1 SV=1	FALSE	13295.6	Tricho	44	19	1.93334e+10	1.96611e+10	1.9502e+10	1.98612e+10	1.8934e+10	1.958e+10	1.70769e+10	1.71369e+10	1.77138e+10	1.70282e+10	1.73236e+10	1.72809e+10	1.88385e+10	1.96556e+10	1.81338e+10	1.87232e+10	1.93972e+10	2.03721e+10	2.42518e+10	2.33375e+10	2.44541e+10	2.47518e+10	2.39012e+10	2.33873e+10
A2D987	Succinate--CoA ligase [ADP-forming] subunit beta, mitochondrial OS=Trichomonas vaginalis OX=5722 GN=TVAG_183500 PE=3 SV=1	FALSE	8776.1	Tricho	51	10	3.43738e+09	3.54691e+09	3.21534e+09	3.32668e+09	3.02485e+09	3.22382e+09	3.17916e+09	3.14999e+09	3.24757e+09	3.08687e+09	3.28345e+09	3.09098e+09	3.86256e+09	3.93224e+09	3.81847e+09	3.86811e+09	4.07644e+09	4.05601e+09	2.31977e+09	2.71413e+09	2.72706e+09	2.82722e+09	2.71191e+09	2.67671e+09
A2FVK7	Succinate--CoA ligase [ADP-forming] subunit beta, mitochondrial OS=Trichomonas vaginalis OX=5722 GN=TVAG_144730 PE=3 SV=1	FALSE	7984.09	Tricho	50	12	3941791046	3.94582e+09	3.8882e+09	3.74873e+09	3.77961e+09	3.87185e+09	3.86061e+09	3.75627e+09	3.89886e+09	3.81464e+09	3.98907e+09	3.76355e+09	4.17752e+09	4.12753e+09	4.08768e+09	4.17264e+09	4.04944e+09	3.95106e+09	3.11131e+09	3.18374e+09	3.11419e+09	3.17822e+09	2.95082e+09	2.99715e+09
A2E7V8	Glucose-6-phosphate isomerase OS=Trichomonas vaginalis OX=5722 GN=TVAG_061930 PE=3 SV=1	FALSE	5060.29	Tricho	54	36	3.9982e+09	4.11551e+09	3.9831e+09	4.05681e+09	3.89751e+09	3.9876e+09	3.77807e+09	3.81088e+09	3.67152e+09	3.747e+09	3.75286e+09	3.65334e+09	4.25154e+09	4.29093e+09	4.12466e+09	4.15241e+09	4.14166e+09	4.0595e+09	3.71835e+09	3.82224e+09	3.93186e+09	3.85941e+09	3.86584e+09	3.89771e+09
Q27119	Actin (Fragment) OS=Trichomonas vaginalis OX=5722 PE=2 SV=1	FALSE	11194.4	Tricho	51	1														6.53142e+06		7.39084e+06					2.02675e+06	3.4003e+06	2.13748e+06	2.70539e+06
A2E269	Phosphopyruvate hydratase OS=Trichomonas vaginalis OX=5722 GN=TVAG_464170 PE=3 SV=1	FALSE	9191.47	Tricho	60	16	3.87919e+09	3.78766e+09	3.86589e+09	3.7069e+09	1.99043e+09	2.2933e+09	2.52358e+09	2.62675e+09	2.49939e+09	2.44301e+09	2.48685e+09	2.39498e+09	4.77634e+09	4.59744e+09	4.53904e+09	4.36097e+09	5.27729e+09	5.72134e+09	5.13341e+09	5.09568e+09	5.05223e+09	5.05922e+09	5.38694e+09	5.32405e+09
Q27120	Actin (Fragment) OS=Trichomonas vaginalis OX=5722 PE=2 SV=1	FALSE	10775.6	Tricho	52	4	4.97027e+07	5.25812e+07	5.26156e+07	5.10001e+07	4.778e+07	4.94385e+07	3.96569e+07	3.70764e+07	3.86339e+07	2.93158e+07	2.85222e+07	2.6937e+07	1.96875e+08	1.64215e+08	2.01747e+08	1.53473e+08	1.83476e+08	1.41779e+08	1.7089e+08	1.8187e+08	1.65084e+08	1.66566e+08	1.64006e+08	1.67649e+08
A2FA04	Actin OS=Trichomonas vaginalis OX=5722 GN=TVAG_090470 PE=3 SV=1	FALSE	11103.8	Tricho	52	5	1.17994e+09	1.40225e+09	1.16858e+09	1.32078e+09	1.17483e+09	1.3643e+09	9.88478e+08	9.6957e+08	8.39359e+08	9.13496e+08	9.67906e+08	1.0717e+09	9.87187e+08	9.98661e+08	9.95868e+08	9.6213e+08	9.32799e+08	9.9395e+08	4.98812e+08	4.47562e+08	5.27538e+08	5.1447e+08	3.86701e+08	3.76379e+08
A2F6T1	Fructose-1,6-bisphosphate aldolase OS=Trichomonas vaginalis OX=5722 GN=TVAG_043170 PE=4 SV=1	FALSE	11154.8	Tricho	41	4	2001890504	1.90513e+09	2.02585e+09	1.97025e+09	2.20239e+09	2.04511e+09	1.7446e+09	1.53888e+09	1.65415e+09	1.61629e+09	1.80368e+09	1.65748e+09	1.54928e+09	1.50516e+09	1.40886e+09	1.61439e+09	1.42e+09	1.35337e+09	2.1021e+09	2.28363e+09	2.47933e+09	2.52678e+09	2.28339e+09	2.3974e+09
A2DSF6	Elongation factor 1-alpha OS=Trichomonas vaginalis OX=5722 GN=TVAG_067400 PE=3 SV=1	FALSE	11719	Tricho	39	39	2.7873e+10	2.7002e+10	2.81634e+10	2.76727e+10	2.78382e+10	2.78574e+10	2.85769e+10	2.8483e+10	2.93294e+10	2.9292e+10	2.89239e+10	2.82692e+10	3.29375e+10	3.28516e+10	3.24596e+10	3.14761e+10	3.28931e+10	3.14492e+10	3.04443e+10	2.96621e+10	3.05884e+10	3.02885e+10	3.05328e+10	3.03351e+10
A2FJ30	Malate dehydrogenase, putative OS=Trichomonas vaginalis OX=5722 GN=TVAG_204360 PE=3 SV=1	FALSE	9754.5	Tricho	40	15	6.03631e+09	6.09399e+09	6.04414e+09	6.08403e+09	5.95284e+09	5.79533e+09	5.96456e+09	5.81383e+09	5.69726e+09	5.57066e+09	5.76735e+09	5.51453e+09	6.31077e+09	6.39096e+09	6.3186e+09	5.90316e+09	5.75942e+09	6.03458e+09	6.46032e+09	6.69463e+09	6.85428e+09	7.19686e+09	6.26e+09	7.13444e+09
A2EY23	Cytoplasmic heat shock protein 70, putative OS=Trichomonas vaginalis OX=5722 GN=TVAG_044510 PE=3 SV=1	FALSE	6204.2	Tricho	59	5	1.18983e+08	1.02513e+08	1.02321e+08	1.10419e+08	1.06839e+08	1.18134e+08	9.59178e+07	8.69152e+07	8.65577e+07	8.29521e+07	6.39011e+07	8.8304e+07	9.33563e+07	9.10451e+07	9.97409e+07	9.05621e+07	1.32025e+08	1.54614e+08	9.73444e+07	8.54891e+07	8.25667e+07	1.05755e+08	8.61429e+07	8.61665e+07
A2FAF3	Fructose-1,6-bisphosphate aldolase, putative OS=Trichomonas vaginalis OX=5722 GN=TVAG_300000 PE=4 SV=1	FALSE	10723.4	Tricho	42	6	2.23673e+09	2.42184e+09	2.37716e+09	2.56727e+09	2.34106e+09	2.50978e+09	1.62129e+09	1.65589e+09	1.62383e+09	1.57554e+09	1.29676e+09	1.36472e+09	5.68167e+09	6.06514e+09	5.98235e+09	6.11273e+09	6.03709e+09	6.35235e+09	6.05591e+09	6.10209e+09	6.76856e+09	6.9383e+09	5.91957e+09	6.19603e+09
A2DLF4	Phosphoglycerate kinase OS=Trichomonas vaginalis OX=5722 GN=TVAG_268050 PE=3 SV=1	FALSE	8893.6	Tricho	45	8	1.68747e+09	1.81199e+09	1.65236e+09	1.68223e+09	1.70974e+09	1.71957e+09	1.77605e+09	1.84066e+09	1.70968e+09	1.85004e+09	1.73877e+09	1.86236e+09	1.66296e+09	1.64682e+09	1.61204e+09	1.56786e+09	1.54331e+09	1.58437e+09	1.88155e+09	1.90251e+09	1.96344e+09	1.98203e+09	1.77621e+09	1.91084e+09
Q5EFD8	Phosphopyruvate hydratase OS=Trichomonas vaginalis OX=5722 GN=Eno PE=2 SV=1	FALSE	8461.64	Tricho	55	2	421737335	4.7431e+08	4.19207e+08	4.27593e+08	4.34663e+08	4.35486e+08	5.70042e+08	4.8013e+08	5.35591e+08	4.57925e+08	5.49647e+08	4.97576e+08	4.27789e+08	5.1289e+08	4.31429e+08	4.91054e+08	4.85006e+08	5.47641e+08	5.28147e+08	4.87829e+08	5.41428e+08	4.89519e+08	4.74311e+08	4.42951e+08
A0A0K0QRU8	Actin (Fragment) OS=Trichomonas vaginalis OX=5722 PE=3 SV=1	FALSE	11585.4	Tricho	42	1		941632												38802.4						43135			31636.3	44212
A2EW14	Fructose-1,6-bisphosphate aldolase, putative OS=Trichomonas vaginalis OX=5722 GN=TVAG_345360 PE=4 SV=1	FALSE	10602.6	Tricho	41	3	2406759588	2.13364e+09	2.40106e+09	2.27287e+09	2.52356e+09	2.34627e+09	2.35985e+09	2.26274e+09	2.45315e+09	2.3914e+09	2.51528e+09	2.42302e+09	2.04588e+09	1.94122e+09	1.98395e+09	2.09176e+09	1.81112e+09	1.85981e+09	2.07968e+09	2.27648e+09	2.05347e+09	2.17567e+09	1.90691e+09	2.07482e+09
A2ED49	H(+)-transporting two-sector ATPase OS=Trichomonas vaginalis OX=5722 GN=TVAG_420260 PE=3 SV=1	FALSE	5023.79	Tricho	58	58	5.09323e+09	5.0919e+09	5.12083e+09	5.11835e+09	5.2457e+09	5.23479e+09	4.79052e+09	4.81578e+09	4.80941e+09	4.79776e+09	5.04823e+09	4.95824e+09	4.50676e+09	4.68781e+09	4.53365e+09	4.62467e+09	4.33948e+09	4.39159e+09	4.89221e+09	4.98841e+09	4.80309e+09	5.03344e+09	4.64339e+09	4.82059e+09
A2ETS2	Phosphoenolpyruvate carboxykinase (GTP) OS=Trichomonas vaginalis OX=5722 GN=TVAG_314830 PE=3 SV=1	FALSE	6694.31	Tricho	35	1	1.75762e+07	445646	610400	712731	538134	730448	309405	422113	286902	1.0066e+07	771297	355840	1.30299e+07	1.5723e+06	1.59734e+06	1.66134e+06	1.09633e+07	654857	488689	7.03248e+06	638111	7.43101e+06
A2FNS7	Cytosolic heat shock protein 70, putative OS=Trichomonas vaginalis OX=5722 GN=TVAG_137250 PE=3 SV=1	FALSE	6500.17	Tricho	56	1	18035188	1.74747e+07	1.99621e+07	1.8938e+07	2.06406e+07	1.95891e+07	2.16306e+07	1.7982e+07	2.33486e+07	2.24472e+07	2.22747e+07	2.3051e+07	1.33069e+07	1.15053e+07	1.68304e+07	1.47329e+07	1.06915e+07	1.17979e+07	2.19817e+07	2.79174e+07	2.44734e+07	2.73621e+07	2.47555e+07	2.48063e+07
A2F093	Phosphoglycerate kinase OS=Trichomonas vaginalis OX=5722 GN=TVAG_383940 PE=3 SV=1	FALSE	8748.61	Tricho	46	9	2.22271e+09	2.11508e+09	2.02163e+09	2.10298e+09	2.16802e+09	2.08553e+09	2.21791e+09	2.06637e+09	2.05213e+09	2.09168e+09	2.12749e+09	2.10749e+09	1.76042e+09	1.8248e+09	1.88328e+09	1.7885e+09	1.83119e+09	1.80283e+09	2.04342e+09	2.13044e+09	2.39669e+09	2.22374e+09	2.17478e+09	2.08668e+09
A2EIF8	Transketolase OS=Trichomonas vaginalis OX=5722 GN=TVAG_212020 PE=3 SV=1	FALSE	3857.62	Tricho	44	44	4.25761e+09	4.10017e+09	4.3103e+09	4.18642e+09	4.37434e+09	4.20152e+09	3.81037e+09	3.75611e+09	3.87384e+09	3.72954e+09	3.85628e+09	3.77396e+09	4.76587e+09	4.7097e+09	4.63568e+09	4.54377e+09	4.5458e+09	4.43124e+09	4.20476e+09	4.38669e+09	4.28922e+09	4.4086e+09	4.35748e+09	4.35736e+09
A2DGG1	Actinin, putative OS=Trichomonas vaginalis OX=5722 GN=TVAG_239310 PE=4 SV=1	FALSE	4269.26	Tricho	87	3	1.70786e+08	1.4091e+08	1.51667e+08	1.48435e+08	1.73115e+08	1.41044e+08	1.59317e+08	1.36726e+08	1.3022e+08	1.38223e+08	1.45071e+08	1.42832e+08	1.57888e+08	1.48123e+08	1.53229e+08	1.59549e+08	1.30971e+08	1.51534e+08	1.72439e+08	1.56397e+08	1.45021e+08	1.54265e+08	1.66502e+08	1.7455e+08
X5FVA1	Alpha actinin-3 OS=Trichomonas vaginalis OX=5722 GN=actn3 PE=4 SV=1	FALSE	4177.15	Tricho	85	1	1.11029e+08	1.01746e+08	1.05372e+08	1.02613e+08	1.11086e+08	1.05466e+08	1.07393e+08	1.11011e+08	1.04574e+08	1.08292e+08	1.03802e+08	1.07285e+08	9.11213e+07	9.55341e+07	9.04634e+07	9.99243e+07	7.91035e+07	9.29841e+07	7.99886e+07	8.31814e+07	8.3142e+07	8.84866e+07	8.43979e+07	8.50775e+07
A0A2S0V6C6	Actin (Fragment) OS=Trichomonas vaginalis OX=5722 PE=3 SV=1	FALSE	10135.8	Tricho	47	1														1.02486e+06	2.57236e+06	1.48273e+06				447014			816334
O15569	Succinate--CoA ligase [ADP-forming] subunit alpha, mitochondrial OS=Trichomonas vaginalis OX=5722 GN=ap33-3 PE=2 SV=1	FALSE	5522.2	Tricho	30	6	8.2338e+08	8.42831e+08	1.47256e+09	9.08651e+08	7.73364e+08	8.26845e+08	8.76233e+08	8.39671e+08	8.72384e+08	8.02572e+08	7.44716e+08	7.5069e+08	1.37877e+09	1.57973e+09	1.40595e+09	1.38295e+09	1.31042e+09	1.54291e+09	1.54197e+09	1.2778e+09	1.18091e+09	1.05962e+09	1.35799e+09	1.58258e+09
A0A2S0V6B5	Actin (Fragment) OS=Trichomonas vaginalis OX=5722 PE=3 SV=1	FALSE	10064	Tricho	45	1						39266.4									7.2504e+06	5.26601e+06			729989		630754		681141
Q537D7	Pyruvate:ferredoxin oxidoreductase A-like protein (Fragment) OS=Trichomonas vaginalis OX=5722 PE=2 SV=1	FALSE	5810.73	Tricho	36	1						675873						945338		617389				712413	2.46278e+06	3.04697e+06	2.83552e+06	3.1509e+06	3.07713e+06	3.39391e+06
A2F133	Vacuolar proton pump subunit B OS=Trichomonas vaginalis OX=5722 GN=TVAG_324980 PE=3 SV=1	FALSE	4316.73	Tricho	41	2	159809636	1.65068e+08	1.40368e+08	1.50824e+08	1.65789e+08	1.65359e+08	1.50538e+08	1.43662e+08	1.356e+08	1.39077e+08	1.52786e+08	1.44078e+08	1.486e+08	1.56034e+08	1.48527e+08	1.53527e+08	1.55574e+08	1.45285e+08	1.71076e+08	1.67719e+08	2.01467e+08	1.85545e+08	1.62121e+08	1.73898e+08
A2ES57	Vacuolar proton pump subunit B OS=Trichomonas vaginalis OX=5722 GN=TVAG_453110 PE=3 SV=1	FALSE	4320.83	Tricho	41	2	2.09636e+08	2.22176e+08	1.84489e+08	2.10306e+08	2.05812e+08	1.94054e+08	1.8027e+08	1.86545e+08	1.77764e+08	1.86863e+08	1.88348e+08	2.01917e+08	2.07115e+08	2.27158e+08	1.87065e+08	1.79187e+08	2.24979e+08	2.27445e+08	2.23572e+08	2.14544e+08	2.60154e+08	2.26478e+08	2.28046e+08	2.19976e+08
Q6XKE2	Hydrogenosomal oxygen reductase OS=Trichomonas vaginalis OX=5722 GN=TVAG_036010 PE=4 SV=1	FALSE	4789.55	Tricho	37	37	8418072920	8.28041e+09	8.54224e+09	8.61387e+09	8.94429e+09	8.6575e+09	8.21973e+09	8.36823e+09	7.93505e+09	8.11382e+09	8.03541e+09	8.10632e+09	8.22653e+09	8.35695e+09	8.48952e+09	8.50924e+09	7.61571e+09	7.68424e+09	8.4302e+09	8.15883e+09	8.18294e+09	8.14968e+09	8.29042e+09	8.14516e+09
O15568	Succinate--CoA ligase [ADP-forming] subunit alpha, mitochondrial OS=Trichomonas vaginalis OX=5722 GN=ap33-1 PE=2 SV=1	FALSE	5923.57	Tricho	29	2	6.16918e+08	7.1159e+08	6.24415e+08	6.78088e+08	5.35997e+08	5.73818e+08	5.87417e+08	6.28703e+08	6.27602e+08	6.25314e+08	5.51469e+08	5.61637e+08	9.84643e+08	1.05946e+09	9.14465e+08	9.66657e+08	9.63453e+08	1.07017e+09	7.29205e+08	8.15074e+08	7.7474e+08	8.19432e+08	7.20383e+08	8.65601e+08
A2FLK9	Fructose-1,6-bisphosphate aldolase, putative OS=Trichomonas vaginalis OX=5722 GN=TVAG_360700 PE=4 SV=1	FALSE	9534.94	Tricho	39	5	2.42858e+09	2.39408e+09	2.3071e+09	2.34973e+09	2.48722e+09	2.36096e+09	2.08133e+09	1.98253e+09	1.8845e+09	1.94701e+09	1.96491e+09	1.92277e+09	1.81419e+09	1.77275e+09	1.81343e+09	1.79703e+09	1.64964e+09	1.50514e+09	2.4624e+09	2.48943e+09	2.73562e+09	2.59196e+09	2.39204e+09	2.45772e+09
A2EP65	Spermatogenesis associated factor, putative OS=Trichomonas vaginalis OX=5722 GN=TVAG_318870 PE=4 SV=1	FALSE	3519.42	Tricho	61	61	1.91185e+09	1.909e+09	1.92328e+09	1.91665e+09	1.90619e+09	1.92818e+09	1.91293e+09	1.87473e+09	1.88053e+09	1.90493e+09	1.94969e+09	1.93057e+09	1.70661e+09	1.71121e+09	1.71718e+09	1.75199e+09	1.60209e+09	1.59427e+09	1.85249e+09	1.95618e+09	2.0323e+09	1.92103e+09	1.96485e+09	1.9581e+09
A2EBX0	Succinate--CoA ligase [ADP-forming] subunit beta, mitochondrial OS=Trichomonas vaginalis OX=5722 GN=TVAG_259190 PE=3 SV=1	FALSE	5612.23	Tricho	45	22	2.90169e+09	2.96204e+09	2.91844e+09	2.87203e+09	2.78001e+09	2.84501e+09	2.5715e+09	2.58855e+09	2.44428e+09	2.50101e+09	2.55178e+09	2.62659e+09	2.86123e+09	2.86017e+09	2.95342e+09	2.87411e+09	2.78433e+09	2.83184e+09	2.20922e+09	2.26562e+09	2.1816e+09	2.31086e+09	2.24881e+09	2.27695e+09
A2F7C5	Endoplasmic reticulum heat shock protein 70, putative OS=Trichomonas vaginalis OX=5722 GN=TVAG_092490 PE=3 SV=1	FALSE	3968.14	Tricho	49	46	4.69816e+09	4.8022e+09	4.76833e+09	4.91583e+09	4.67008e+09	4.87684e+09	4.56569e+09	4.61739e+09	4.6105e+09	4.69508e+09	4.52014e+09	4.80298e+09	4.19118e+09	4.29791e+09	4.11258e+09	4.33551e+09	3.86575e+09	3.86056e+09	4.30769e+09	4.696e+09	4.40516e+09	4.58759e+09	4.18619e+09	4.21344e+09
A2EAJ8	Malic enzyme OS=Trichomonas vaginalis OX=5722 GN=TVAG_491670 PE=3 SV=1	FALSE	4103.87	Tricho	40	13	1.82113e+09	1.81283e+09	1.89872e+09	1.82159e+09	1.93563e+09	1.8551e+09	2.00805e+09	2.00011e+09	1.92985e+09	1.90819e+09	2.01673e+09	1.93484e+09	2.13536e+09	2.05859e+09	2.12699e+09	2.03234e+09	1.95137e+09	1.90829e+09	1.81981e+09	1.74165e+09	1.79838e+09	1.76771e+09	1.68187e+09	1.74402e+09
A2GD34	Uncharacterized protein OS=Trichomonas vaginalis OX=5722 GN=TVAG_377380 PE=4 SV=1	FALSE	3704.5	Tricho	39	39	1.86406e+09	1.94819e+09	1.83831e+09	1.89665e+09	1.92924e+09	1.98976e+09	1.88281e+09	1.91451e+09	1.88245e+09	1.91782e+09	1.95861e+09	1.98854e+09	1.48857e+09	1.50814e+09	1.49315e+09	1.48464e+09	1.4203e+09	1.4181e+09	1.40314e+09	1.44488e+09	1.48188e+09	1.48206e+09	1.40389e+09	1.44103e+09
A2EBB4	Phosphopyruvate hydratase OS=Trichomonas vaginalis OX=5722 GN=TVAG_329460 PE=3 SV=1	FALSE	6774.47	Tricho	54	13	1.13424e+09	1.13921e+09	1.13058e+09	1.17316e+09	8.45644e+08	8.85223e+08	8.27849e+08	9.05686e+08	8.30898e+08	8.50456e+08	8.32405e+08	8.68134e+08	1.41811e+09	1.48972e+09	1.39175e+09	1.40878e+09	1.48784e+09	1.51641e+09	1.04496e+09	1.19411e+09	1.14946e+09	1.15229e+09	1.21524e+09	1.19645e+09
Q9NDF8	Phosphopyruvate hydratase (Fragment) OS=Trichomonas vaginalis OX=5722 PE=3 SV=1	FALSE	5515.35	Tricho	41	9	6.1662e+08	6.12148e+08	5.86689e+08	5.59484e+08	4.63602e+08	5.15532e+08	5.07326e+08	5.14912e+08	5.04686e+08	5.16172e+08	5.27304e+08	4.9523e+08	7.29283e+08	7.2568e+08	6.42678e+08	6.38042e+08	7.50034e+08	8.33404e+08	7.96838e+08	7.60927e+08	8.79811e+08	8.62589e+08	8.38298e+08	9.49403e+08
A2FW50	Phosphoglucomutase/phosphomannomutase, alpha/beta/alpha domain I family protein OS=Trichomonas vaginalis OX=5722 GN=TVAG_205910 PE=3 SV=1	FALSE	4345.06	Tricho	43	12	2.14444e+09	2.1351e+09	2.09246e+09	2.13664e+09	2.14785e+09	2.21883e+09	2.23206e+09	2.22915e+09	2.12283e+09	2.22819e+09	2.17181e+09	2.29851e+09	1.77887e+09	1.85387e+09	1.81686e+09	1.79296e+09	1.7321e+09	1.77302e+09	1.84762e+09	1.77103e+09	1.72817e+09	1.72984e+09	1.71431e+09	1.72759e+09
P53400	Succinate--CoA ligase [ADP-forming] subunit alpha-2, mitochondrial OS=Trichomonas vaginalis OX=5722 GN=ALPHA-SCS2 PE=1 SV=1	FALSE	4626.64	Tricho	29	7	1.07057e+09	1.18457e+09	1.05581e+09	1.1322e+09	1.05322e+09	1.08437e+09	1.03822e+09	1.09619e+09	1.00401e+09	1.0268e+09	9.08222e+08	9.57656e+08	1.70703e+09	1.83052e+09	1.66525e+09	1.62892e+09	1.73552e+09	1.79937e+09	2.07455e+09	1.85509e+09	1.77368e+09	2.01331e+09	1.94187e+09	2.00601e+09
A2DC16	Tubulin beta chain OS=Trichomonas vaginalis OX=5722 GN=TVAG_008680 PE=3 SV=1	FALSE	3910.38	Tricho	38	31	2.59802e+09	2.69734e+09	2.62445e+09	2.80575e+09	2.62985e+09	2.74464e+09	2.46895e+09	2.49624e+09	2.44947e+09	2.45873e+09	2.44363e+09	2.50828e+09	3.13717e+09	3.21398e+09	2.91963e+09	3.06618e+09	2.91349e+09	3.04244e+09	4.44532e+09	4.32558e+09	4.48964e+09	4.453e+09	4.20266e+09	4.44029e+09
A2EMJ7	Malate dehydrogenase:SUBUNIT=A, putative OS=Trichomonas vaginalis OX=5722 GN=TVAG_068130 PE=4 SV=1	FALSE	5118.5	Tricho	26	2	41903070	3.84572e+07	4.44146e+07	3.92016e+07	3.85851e+07	3.70282e+07	5.12468e+07	4.85854e+07	5.15069e+07	4.84004e+07	5.41636e+07	5.17535e+07	2.71697e+07	2.25096e+07	2.24943e+07	2.45684e+07	2.93693e+07	2.65537e+07	3.40302e+07	3.3859e+07	3.58263e+07	3.47041e+07	3.52781e+07	3.72856e+07
A2FQR3	Pyruvate kinase OS=Trichomonas vaginalis OX=5722 GN=TVAG_373720 PE=3 SV=1	FALSE	3603.95	Tricho	34	32	2.63479e+09	2.61041e+09	2.53964e+09	2.54049e+09	2.25202e+09	2.4491e+09	2.3126e+09	2.30861e+09	2.18741e+09	2.23864e+09	2.27979e+09	2.28108e+09	2.6638e+09	2.60778e+09	2.60526e+09	2.54814e+09	2.5075e+09	2.50748e+09	2.52139e+09	2.38679e+09	2.49501e+09	2.30926e+09	2.49992e+09	2.41767e+09
A2FBC9	4-alpha-glucanotransferase OS=Trichomonas vaginalis OX=5722 GN=TVAG_157940 PE=3 SV=1	FALSE	2730.16	Tricho	62	31	4.23866e+08	4.14903e+08	4.10253e+08	4.0426e+08	4.0322e+08	3.63331e+08	3.96688e+08	3.46001e+08	3.92726e+08	3.77692e+08	4.45414e+08	4.69151e+08	4.85738e+08	4.87284e+08	4.78484e+08	4.72642e+08	4.31747e+08	4.78968e+08	5.82887e+08	5.20306e+08	5.65174e+08	5.83214e+08	6.0792e+08	5.78195e+08
A2E3F9	4-alpha-glucanotransferase OS=Trichomonas vaginalis OX=5722 GN=TVAG_222040 PE=3 SV=1	FALSE	2682.41	Tricho	59	30	2.99529e+08	3.06559e+08	2.8099e+08	2.93021e+08	2.93754e+08	2.88866e+08	2.92276e+08	2.97117e+08	2.79949e+08	2.70481e+08	2.80129e+08	2.73676e+08	3.84225e+08	3.79415e+08	3.71123e+08	3.68796e+08	3.64009e+08	3.5005e+08	3.96488e+08	4.05759e+08	3.9458e+08	3.99516e+08	4.28353e+08	4.07083e+08
A2FZS0	C2 domain containing protein OS=Trichomonas vaginalis OX=5722 GN=TVAG_485580 PE=4 SV=1	FALSE	3066.95	Tricho	67	64	1.53546e+09	1.53819e+09	1.51318e+09	1.5279e+09	1.57406e+09	1.53287e+09	1.60857e+09	1.5675e+09	1.54092e+09	1.58124e+09	1.63866e+09	1.61834e+09	1.07763e+09	1.08356e+09	1.12402e+09	1.10964e+09	1.00012e+09	9.95169e+08	9.49825e+08	1.05323e+09	1.02725e+09	1.06167e+09	9.65772e+08	1.02399e+09
A2G9W5	Rab GDP dissociation inhibitor OS=Trichomonas vaginalis OX=5722 GN=TVAG_126970 PE=3 SV=1	FALSE	3653.69	Tricho	38	38	5.60165e+09	5.54483e+09	5.74081e+09	5.69693e+09	5.73786e+09	5.75075e+09	5.23503e+09	5.08458e+09	5.04793e+09	5.04272e+09	5.13948e+09	4.99785e+09	4.70735e+09	4.71736e+09	4.69759e+09	4.73271e+09	4.49043e+09	4.46949e+09	4.31637e+09	4.2445e+09	4.15626e+09	4.17113e+09	4.14868e+09	3.99699e+09
A2F259	4-alpha-glucanotransferase OS=Trichomonas vaginalis OX=5722 GN=TVAG_154680 PE=3 SV=1	FALSE	2635.92	Tricho	61	26	2.75724e+08	3.03578e+08	2.71091e+08	2.53124e+08	3.12083e+08	2.9683e+08	2.74316e+08	2.55977e+08	2.73276e+08	2.62254e+08	2.6715e+08	2.78974e+08	5.64564e+08	5.34124e+08	4.42814e+08	4.55364e+08	5.0822e+08	4.85741e+08	4.53878e+08	4.40618e+08	5.12819e+08	4.41681e+08	4.72645e+08	4.64738e+08
A2EIJ3	Coronin OS=Trichomonas vaginalis OX=5722 GN=TVAG_124870 PE=3 SV=1	FALSE	3413.59	Tricho	32	5	4.88978e+08	4.59577e+08	4.90496e+08	4.46012e+08	4.97559e+08	5.15723e+08	5.34772e+08	5.02523e+08	4.92424e+08	4.71075e+08	4.8023e+08	4.76861e+08	3.59576e+08	3.64571e+08	3.79477e+08	3.73808e+08	3.45588e+08	3.43347e+08	3.00494e+08	3.18447e+08	3.14136e+08	3.01332e+08	3.08652e+08	2.96114e+08
A2ERB4	Serine--tRNA ligase OS=Trichomonas vaginalis OX=5722 GN=TVAG_305400 PE=4 SV=1	FALSE	2253.71	Tricho	40	13	5.113e+08	5.06921e+08	5.20989e+08	5.02721e+08	5.12689e+08	5.21447e+08	4.61316e+08	4.48944e+08	4.24931e+08	4.34798e+08	4.65718e+08	4.49086e+08	4.69983e+08	4.61749e+08	4.79108e+08	4.75094e+08	4.32024e+08	4.45761e+08	4.75301e+08	4.9259e+08	4.99904e+08	4.82449e+08	4.38253e+08	4.64412e+08
A2F1E4	Acetyl-CoA hydrolase OS=Trichomonas vaginalis OX=5722 GN=TVAG_395550 PE=3 SV=1	FALSE	2827.28	Tricho	37	10	1.01219e+09	9.62598e+08	1.0035e+09	9.95678e+08	9.76601e+08	9.42727e+08	9.27934e+08	9.45579e+08	9.17288e+08	9.37061e+08	8.77335e+08	9.04182e+08	1.22614e+09	1.22335e+09	1.17809e+09	1.15458e+09	1.16436e+09	1.20751e+09	1.09884e+09	9.7379e+08	1.04034e+09	1.01367e+09	9.53914e+08	9.98082e+08
A2ELE4	Inositol-3-phosphate synthase OS=Trichomonas vaginalis OX=5722 GN=TVAG_358360 PE=3 SV=1	FALSE	3190.39	Tricho	37	23	1.31932e+09	1.27069e+09	1.28016e+09	1.28042e+09	1.33521e+09	1.27316e+09	1.24962e+09	1.2291e+09	1.21691e+09	1.15565e+09	1.19503e+09	1.15362e+09	1.42406e+09	1.44297e+09	1.44321e+09	1.4459e+09	1.46714e+09	1.46815e+09	1.14077e+09	1.15626e+09	1.08103e+09	1.15602e+09	1.1027e+09	1.15783e+09
A2E0M4	Tubulin alpha chain OS=Trichomonas vaginalis OX=5722 GN=TVAG_448390 PE=3 SV=1	FALSE	3750.91	Tricho	34	6	5.78738e+08	6.01368e+08	6.39676e+08	6.18856e+08	6.1626e+08	6.08325e+08	5.6847e+08	5.99544e+08	6.00613e+08	5.8747e+08	6.1654e+08	6.04544e+08	2.28322e+08	2.26329e+08	3.03184e+08	3.1763e+08	2.06395e+08	2.24164e+08	2.48559e+08	2.33625e+08	2.52897e+08	2.74631e+08	2.54762e+08	2.55038e+08
A2FKG4	Alcohol dehydrogensae, putative OS=Trichomonas vaginalis OX=5722 GN=TVAG_422780 PE=4 SV=1	FALSE	3053.57	Tricho	35	34	3.51459e+09	3.654e+09	3.53964e+09	3.47944e+09	3.52782e+09	3.56523e+09	3.33623e+09	3.44828e+09	3.2687e+09	3.33027e+09	3.45894e+09	3.44647e+09	3.6679e+09	3.69589e+09	3.69098e+09	3.73645e+09	3.5434e+09	3.4545e+09	3.40799e+09	3.40356e+09	3.40234e+09	3.42972e+09	3.50017e+09	3.436e+09
A2DUA9	Carbamate kinase, putative OS=Trichomonas vaginalis OX=5722 GN=TVAG_261970 PE=3 SV=1	FALSE	2486.82	Tricho	31	19	6.78746e+08	7.34503e+08	7.18735e+08	7.44162e+08	7.36722e+08	7.6622e+08	5.66168e+08	5.57008e+08	5.01629e+08	8.22085e+08	5.66465e+08	4.98577e+08	7.46132e+08	8.41169e+08	8.49839e+08	8.56181e+08	1.03292e+09	8.6778e+08	8.46699e+08	7.23222e+08	8.01812e+08	9.02752e+08	8.01216e+08	7.82822e+08
A2DI13	Ribonucleoside-diphosphate reductase OS=Trichomonas vaginalis OX=5722 GN=TVAG_402580 PE=3 SV=1	FALSE	2984.42	Tricho	53	53	6.62012e+09	6.27307e+09	6.63796e+09	6.28415e+09	6.67868e+09	6.54458e+09	6.69301e+09	6.41229e+09	6.37056e+09	6.28162e+09	6.66956e+09	6.28311e+09	5.75423e+09	5.61941e+09	5.86868e+09	5.69214e+09	5.51416e+09	5.16949e+09	4.96691e+09	5.21519e+09	4.87436e+09	4.92248e+09	5.06557e+09	5.13068e+09
O96524	Alpha-actinin OS=Trichomonas vaginalis OX=5722 GN=AACTI PE=2 SV=1	FALSE	2617.08	Tricho	61	58	8.83842e+08	9.10888e+08	8.68799e+08	8.91166e+08	9.04184e+08	9.05378e+08	9.29707e+08	9.19372e+08	8.96367e+08	9.12949e+08	9.28415e+08	9.20604e+08	9.18258e+08	8.66391e+08	9.21638e+08	9.17319e+08	8.46807e+08	8.55609e+08	7.67296e+08	8.16102e+08	7.53925e+08	7.54548e+08	8.08675e+08	7.6347e+08
A2DY01	Fructose-1,6-bisphosphate aldolase, putative OS=Trichomonas vaginalis OX=5722 GN=TVAG_038440 PE=4 SV=1	FALSE	7947.2	Tricho	27	2	1455364004	1.40055e+09	1.50263e+09	1.53809e+09	1.56105e+09	1.58614e+09	1.29487e+09	1.38288e+09	1.29238e+09	1.40645e+09	1.3821e+09	1.45017e+09	1.67787e+09	1.61669e+09	1.53714e+09	1.61859e+09	1.4898e+09	1.51187e+09	1.80974e+09	1.9941e+09	1.76115e+09	1.89599e+09	1.64879e+09	1.79198e+09
A2FMK8	Clan MH, family M20, peptidase T-like metallopeptidase OS=Trichomonas vaginalis OX=5722 GN=TVAG_224980 PE=4 SV=1	FALSE	3540.84	Tricho	30	18	1.64311e+09	1.63235e+09	1.63682e+09	1.69163e+09	1.64632e+09	1.6856e+09	1.32509e+09	1.29915e+09	1.33087e+09	1.27986e+09	1.30044e+09	1.34123e+09	1.49512e+09	1.54468e+09	1.58335e+09	1.58642e+09	1.44414e+09	1.51103e+09	1.82814e+09	1.79147e+09	1.72348e+09	1.76232e+09	1.72502e+09	1.76633e+09
A2E4D0	Ribosomal protein, putative OS=Trichomonas vaginalis OX=5722 GN=TVAG_128790 PE=1 SV=1	FALSE	3893.27	Tricho	53	7	7.58204e+08	7.86902e+08	8.12824e+08	7.93587e+08	8.3017e+08	8.28955e+08	8.56149e+08	8.11907e+08	8.36449e+08	8.57387e+08	8.41994e+08	8.44991e+08	8.04184e+08	7.97344e+08	7.90531e+08	7.48121e+08	7.21955e+08	6.82671e+08	6.0236e+08	6.57771e+08	6.66244e+08	6.85277e+08	6.82601e+08	6.43272e+08
A2DYG1	UTP--glucose-1-phosphate uridylyltransferase OS=Trichomonas vaginalis OX=5722 GN=TVAG_388260 PE=3 SV=1	FALSE	2580.17	Tricho	34	32	2.20173e+09	2.11851e+09	2.19498e+09	2.10722e+09	2.10915e+09	2.10693e+09	2.0382e+09	1.93034e+09	1.99802e+09	1.92871e+09	2.03322e+09	1.96126e+09	2.28941e+09	2.26347e+09	2.29241e+09	2.2543e+09	2.22877e+09	2.21678e+09	2.28645e+09	2.23538e+09	2.17985e+09	2.20778e+09	2.21306e+09	2.21363e+09
Q964E7	Tubulin alpha chain (Fragment) OS=Trichomonas vaginalis OX=5722 PE=3 SV=1	FALSE	3487.24	Tricho	32	4	5.63816e+08	4.85917e+08	5.18525e+08	5.61424e+08	4.74248e+08	5.40429e+08	5.21536e+08	5.52742e+08	5.42285e+08	5.27651e+08	5.50702e+08	5.89427e+08	4.79278e+08	5.51398e+08	5.04337e+08	5.60545e+08	5.19223e+08	5.85897e+08	6.38082e+08	6.4487e+08	6.35222e+08	6.83325e+08	6.90046e+08	6.77076e+08
A2EP31	Phosphoglucomutase/phosphomannomutase, alpha/beta/alpha domain I family protein OS=Trichomonas vaginalis OX=5722 GN=TVAG_300510 PE=3 SV=1	FALSE	3050.62	Tricho	39	18	7.32616e+08	7.54738e+08	7.04617e+08	7.05155e+08	6.71075e+08	7.02155e+08	7.35821e+08	6.68796e+08	7.39929e+08	7.55976e+08	6.39688e+08	7.04515e+08	6.16962e+08	6.25165e+08	5.98312e+08	5.82216e+08	6.36085e+08	6.62268e+08	5.92049e+08	6.02247e+08	6.02422e+08	6.07423e+08	5.96452e+08	6.02562e+08
A2DXZ9	Uncharacterized protein OS=Trichomonas vaginalis OX=5722 GN=TVAG_038420 PE=4 SV=1	FALSE	1942.19	Tricho	66	66	4.67676e+08	4.75997e+08	4.44007e+08	4.44109e+08	4.36512e+08	4.3423e+08	4.97405e+08	4.86316e+08	4.93616e+08	4.78533e+08	4.55795e+08	4.46924e+08	6.11255e+08	6.34444e+08	6.25827e+08	6.39353e+08	5.97064e+08	5.90693e+08	4.22763e+08	4.67474e+08	5.00249e+08	4.70887e+08	4.68838e+08	4.76561e+08
A2F7S4	Clan MH, family M20, peptidase T-like metallopeptidase OS=Trichomonas vaginalis OX=5722 GN=TVAG_433790 PE=4 SV=1	FALSE	2162.28	Tricho	38	38	1.08527e+09	1.10163e+09	1.09037e+09	1.0972e+09	1.10802e+09	1.11248e+09	1.0155e+09	1.00939e+09	9.90654e+08	9.72025e+08	9.83692e+08	9.87973e+08	9.26704e+08	9.91222e+08	9.73379e+08	1.00222e+09	9.81802e+08	9.86673e+08	9.55721e+08	9.78119e+08	1.01421e+09	9.95948e+08	9.46718e+08	9.61106e+08
A2FRL9	Alcohol dehydrogenase OS=Trichomonas vaginalis OX=5722 GN=TVAG_327470 PE=4 SV=1	FALSE	2116.51	Tricho	27	5	2.40491e+08	2.48052e+08	2.38135e+08	2.5012e+08	2.2558e+08	2.5293e+08	1.39841e+08	1.39918e+08	1.32398e+08	1.31405e+08	1.26242e+08	1.32918e+08	3.38261e+08	3.61042e+08	3.4457e+08	3.76691e+08	3.1987e+08	3.60475e+08	3.57295e+08	3.56397e+08	3.6267e+08	3.82999e+08	3.22092e+08	3.35333e+08
A2EL72	Clan MH, family M20, peptidase T-like metallopeptidase OS=Trichomonas vaginalis OX=5722 GN=TVAG_056190 PE=4 SV=1	FALSE	2965.5	Tricho	35	35	2.63314e+09	2.50386e+09	2.59238e+09	2.52255e+09	2.59574e+09	2.49754e+09	2.61393e+09	2.44817e+09	2.47739e+09	2.3198e+09	2.52746e+09	2.28104e+09	2.80193e+09	2.80588e+09	2.75424e+09	2.71542e+09	2.76576e+09	2.684e+09	2.95003e+09	2.7171e+09	2.85024e+09	2.7505e+09	3.00708e+09	2.83406e+09
A2EPR1	Heat shock protein, putative OS=Trichomonas vaginalis OX=5722 GN=TVAG_153560 PE=3 SV=1	FALSE	2164.09	Tricho	49	31	1.24941e+09	1.2314e+09	1.16154e+09	1.14567e+09	1.19244e+09	1.21192e+09	1.18575e+09	1.19145e+09	1.14259e+09	1.10039e+09	1.10498e+09	1.09746e+09	9.90648e+08	9.55137e+08	9.58301e+08	9.63286e+08	9.02944e+08	9.01555e+08	1.07491e+09	1.08607e+09	1.06919e+09	1.02967e+09	1.0814e+09	1.01166e+09
A2ETD8	Chaperonin 60, putative OS=Trichomonas vaginalis OX=5722 GN=TVAG_203620 PE=3 SV=1	FALSE	2813.8	Tricho	42	13	3.94384e+08	4.01614e+08	3.79091e+08	3.80224e+08	4.00987e+08	4.03112e+08	3.87906e+08	3.85884e+08	3.94414e+08	3.94755e+08	4.1929e+08	4.06835e+08	3.76633e+08	3.57177e+08	3.63453e+08	3.77682e+08	3.67534e+08	3.63378e+08	2.7228e+08	2.85288e+08	2.97729e+08	2.90901e+08	2.75699e+08	2.9822e+08
A2DHC3	Coronin OS=Trichomonas vaginalis OX=5722 GN=TVAG_021420 PE=3 SV=1	FALSE	2034.84	Tricho	54	54	852515062	8.66026e+08	8.66224e+08	8.47569e+08	8.66331e+08	8.68878e+08	8.36306e+08	8.18476e+08	8.14821e+08	8.20813e+08	8.15927e+08	8.15988e+08	7.58343e+08	7.42477e+08	7.8521e+08	7.82064e+08	7.31538e+08	6.90088e+08	8.13328e+08	8.48548e+08	8.21937e+08	7.90779e+08	8.29792e+08	8.00448e+08
A2EUY0	Ornithine carbamoyltransferase family protein OS=Trichomonas vaginalis OX=5722 GN=TVAG_368740 PE=3 SV=1	FALSE	2526.01	Tricho	31	10	8.57758e+08	9.46118e+08	9.27363e+08	9.31578e+08	8.42588e+08	8.43949e+08	8.53682e+08	8.66882e+08	7.89449e+08	8.35839e+08	8.21124e+08	8.63589e+08	7.74829e+08	7.77161e+08	7.42918e+08	7.48159e+08	7.27418e+08	7.44038e+08	8.84065e+08	8.38241e+08	8.25645e+08	8.3493e+08	8.45483e+08	9.50912e+08
A2E926	Glycosyl transferase, group 1 family protein OS=Trichomonas vaginalis OX=5722 GN=TVAG_258220 PE=4 SV=1	FALSE	1830.36	Tricho	66	66	6.6171e+08	6.39934e+08	6.38074e+08	6.56111e+08	6.59721e+08	6.63903e+08	6.84726e+08	6.48616e+08	7.05088e+08	6.45823e+08	6.62683e+08	6.38888e+08	7.49315e+08	7.62959e+08	7.34757e+08	7.4239e+08	7.04188e+08	6.72667e+08	6.71211e+08	7.15772e+08	7.40331e+08	7.21675e+08	7.29266e+08	7.46787e+08
A2G3U5	Ornithine carbamoyltransferase family protein OS=Trichomonas vaginalis OX=5722 GN=TVAG_041310 PE=3 SV=1	FALSE	2543.1	Tricho	29	8	6.4966e+08	6.28514e+08	6.34993e+08	6.13182e+08	6.47245e+08	6.10032e+08	6.25267e+08	5.68604e+08	5.72049e+08	5.96103e+08	6.10019e+08	5.95144e+08	6.44016e+08	6.07874e+08	6.44171e+08	6.07229e+08	5.71511e+08	5.65771e+08	5.95022e+08	5.39922e+08	5.55713e+08	5.57008e+08	5.80183e+08	5.5382e+08
A2FIP8	L-lactate dehydrogenase, putative OS=Trichomonas vaginalis OX=5722 GN=TVAG_171090 PE=3 SV=1	FALSE	2598.8	Tricho	31	21	2.01669e+09	2.04914e+09	2.04314e+09	2.05335e+09	2.08216e+09	2.06727e+09	1.95567e+09	1.931e+09	1.96322e+09	1.86986e+09	1.85802e+09	1.9265e+09	2.17975e+09	2.26171e+09	2.13325e+09	2.21538e+09	2.09394e+09	2.12804e+09	2.00244e+09	2.10523e+09	2.12682e+09	2.11411e+09	2.19905e+09	2.13615e+09
A2FS74	Acetyl-CoA hydrolase OS=Trichomonas vaginalis OX=5722 GN=TVAG_164890 PE=3 SV=1	FALSE	2353.43	Tricho	36	8	160326428	1.75675e+08	1.73948e+08	1.77721e+08	1.74217e+08	1.66099e+08	1.56242e+08	1.40376e+08	1.60898e+08	1.47791e+08	1.41857e+08	1.42164e+08	2.01601e+08	1.95757e+08	1.79615e+08	1.66646e+08	1.75504e+08	1.81848e+08	2.24574e+08	1.90714e+08	2.27401e+08	2.14841e+08	2.1787e+08	1.85681e+08
A2DAA4	Ribosomal protein, putative OS=Trichomonas vaginalis OX=5722 GN=TVAG_476810 PE=3 SV=1	FALSE	3718.69	Tricho	48	2	2.06203e+08	1.89395e+08	1.97907e+08	1.94092e+08	2.07037e+08	1.79611e+08	2.20592e+08	2.05584e+08	2.47664e+08	2.21127e+08	2.2244e+08	2.11909e+08	2.16404e+08	2.0899e+08	2.02623e+08	1.91415e+08	2.03873e+08	2.05133e+08	2.06402e+08	1.98834e+08	2.00017e+08	1.94058e+08	1.88005e+08	1.83117e+08
P90622	Chaperonin 60 (Fragment) OS=Trichomonas vaginalis OX=5722 GN=cpn60 PE=2 SV=1	FALSE	2852.14	Tricho	43	13	5.1659e+08	4.84933e+08	4.9348e+08	4.77238e+08	5.15806e+08	4.84993e+08	4.98771e+08	4.82782e+08	4.82813e+08	4.77488e+08	5.19056e+08	5.05091e+08	4.77608e+08	4.48184e+08	4.60434e+08	4.63327e+08	4.36662e+08	4.27477e+08	3.85126e+08	3.52653e+08	3.63135e+08	3.38709e+08	3.38126e+08	3.51271e+08
A2FSM1	Serine--tRNA ligase OS=Trichomonas vaginalis OX=5722 GN=TVAG_101870 PE=4 SV=1	FALSE	1858.26	Tricho	35	8	120275112	1.16071e+08	1.15991e+08	1.23083e+08	1.21407e+08	1.21496e+08	1.01845e+08	1.138e+08	9.4109e+07	1.02493e+08	9.78777e+07	1.12958e+08	1.06315e+08	9.88927e+07	9.73518e+07	1.13754e+08	8.4624e+07	8.62527e+07	1.07921e+08	1.11632e+08	1.13544e+08	1.1817e+08	1.01609e+08	1.10041e+08
A2F6B9	Malic enzyme OS=Trichomonas vaginalis OX=5722 GN=TVAG_241160 PE=3 SV=1	FALSE	3040.46	Tricho	30	1							1.67362e+06						5.174e+06	5.69788e+06	3.08592e+06		6.14615e+06	7.78114e+06
A2DZ32	Uncharacterized protein OS=Trichomonas vaginalis OX=5722 GN=TVAG_026290 PE=4 SV=1	FALSE	2411.44	Tricho	33	33	2.73528e+09	2.71792e+09	2.74172e+09	2.74638e+09	2.82703e+09	2.85202e+09	2.65593e+09	2.64615e+09	2.5559e+09	2.57947e+09	2.58624e+09	2.65405e+09	2.38114e+09	2.37239e+09	2.37863e+09	2.38268e+09	2.21428e+09	2.12251e+09	2.07212e+09	2.12277e+09	2.06111e+09	2.05267e+09	2.09356e+09	2.11974e+09
A2ELA9	TPR Domain containing protein OS=Trichomonas vaginalis OX=5722 GN=TVAG_069560 PE=4 SV=1	FALSE	2283.3	Tricho	42	28	7.46203e+08	7.41806e+08	7.17821e+08	7.31604e+08	7.47284e+08	7.67608e+08	7.8393e+08	7.89941e+08	7.14386e+08	6.75206e+08	6.82175e+08	6.87535e+08	9.47302e+08	9.58184e+08	1.04595e+09	1.08963e+09	9.85889e+08	1.1017e+09	4.89705e+08	4.79644e+08	4.99865e+08	4.96784e+08	4.7142e+08	4.54595e+08
A2DZL5	Fimbrin, putative OS=Trichomonas vaginalis OX=5722 GN=TVAG_351310 PE=4 SV=1	FALSE	2099.29	Tricho	38	38	1.88049e+09	1.84285e+09	1.66471e+09	1.72555e+09	1.76077e+09	1.74781e+09	2.14296e+09	2.06673e+09	2.04503e+09	2.08843e+09	1.97268e+09	1.99114e+09	1.14136e+09	1.20132e+09	1.15743e+09	1.14977e+09	1.05969e+09	1.06766e+09	7.98264e+08	8.43766e+08	8.0642e+08	8.20222e+08	8.0753e+08	8.07456e+08
A2GCZ6	Malic enzyme OS=Trichomonas vaginalis OX=5722 GN=TVAG_320780 PE=3 SV=1	FALSE	2754.88	Tricho	32	7	177998109	1.84043e+08	1.67338e+08	1.8492e+08	1.85089e+08	1.84208e+08	1.95309e+08	1.90479e+08	1.96844e+08	2.01354e+08	1.90221e+08	1.95082e+08	1.06164e+08	1.07266e+08	1.0776e+08	9.9729e+07	1.09552e+08	9.3676e+07	1.53501e+08	1.46662e+08	1.72691e+08	1.64344e+08	2.09683e+08	1.52586e+08
A2EES5	60S acidic ribosomal protein P0 OS=Trichomonas vaginalis OX=5722 GN=TVAG_051160 PE=3 SV=1	FALSE	2932.69	Tricho	24	23	2.89531e+09	2.78365e+09	2.89695e+09	2.84072e+09	2.83909e+09	2.79222e+09	2.6866e+09	2.54337e+09	2.47622e+09	2.49452e+09	2.60424e+09	2.65085e+09	2.64439e+09	2.68001e+09	2.53665e+09	2.53409e+09	2.46748e+09	2.49684e+09	2.4606e+09	2.57391e+09	2.61329e+09	2.58165e+09	2.54789e+09	2.53522e+09
A2FJP6	Clan MH, family M20, peptidase T-like metallopeptidase OS=Trichomonas vaginalis OX=5722 GN=TVAG_370490 PE=4 SV=1	FALSE	2490.98	Tricho	27	15	5.40031e+08	5.26661e+08	5.43383e+08	5.3934e+08	5.53642e+08	5.49818e+08	4.81089e+08	4.77758e+08	4.89555e+08	4.71639e+08	4.95392e+08	5.12995e+08	3.938e+08	3.83683e+08	4.04196e+08	4.14406e+08	3.3741e+08	3.41883e+08	4.29034e+08	4.1038e+08	4.18429e+08	4.2577e+08	4.32869e+08	4.24882e+08
A2E2P0	ATP-dependent Zn protease, putative OS=Trichomonas vaginalis OX=5722 GN=TVAG_212500 PE=4 SV=1	FALSE	2154.44	Tricho	41	41	2.13565e+09	2.14354e+09	2.23519e+09	2.13252e+09	2.20114e+09	2.17107e+09	2.3074e+09	2.32097e+09	2.32159e+09	2.2543e+09	2.30928e+09	2.28839e+09	1.84167e+09	1.80459e+09	1.87798e+09	1.86798e+09	1.8231e+09	1.71947e+09	1.50882e+09	1.52198e+09	1.44987e+09	1.51175e+09	1.48704e+09	1.53124e+09
A2EVS2	Alanine--tRNA ligase OS=Trichomonas vaginalis OX=5722 GN=TVAG_299450 PE=3 SV=1	FALSE	1707.96	Tricho	48	39	5.39753e+08	5.31681e+08	5.35232e+08	5.21009e+08	5.43786e+08	5.33758e+08	5.46696e+08	5.45438e+08	5.6585e+08	5.43471e+08	5.57964e+08	5.54373e+08	5.32667e+08	4.85047e+08	5.25538e+08	4.85348e+08	4.62564e+08	4.54695e+08	5.69565e+08	5.43835e+08	5.71313e+08	5.4634e+08	5.53116e+08	5.24199e+08
A2E5J8	Uncharacterized protein OS=Trichomonas vaginalis OX=5722 GN=TVAG_038850 PE=4 SV=1	FALSE	2111.43	Tricho	52	13	1.20238e+08	1.20505e+08	1.07803e+08	1.14092e+08	9.52269e+07	9.32773e+07	9.28914e+07	9.42832e+07	7.17565e+07	1.01367e+08	8.3064e+07	1.03025e+08	1.13899e+08	1.25005e+08	1.23043e+08	1.23664e+08	1.18643e+08	1.25166e+08	7.34907e+07	8.75233e+07	9.24076e+07	9.27446e+07	1.05914e+08	9.14876e+07
A2DNP0	Acetyl-CoA hydrolase OS=Trichomonas vaginalis OX=5722 GN=TVAG_113870 PE=3 SV=1	FALSE	2159.57	Tricho	27	3	32304730	3.42799e+07	3.73249e+07	3.89086e+07	3.47653e+07	3.3765e+07	2.74123e+07	2.6845e+07	2.95882e+07	2.64822e+07	2.02284e+07	2.11063e+07	7.5843e+07	7.62346e+07	6.68672e+07	7.03441e+07	6.39903e+07	6.42147e+07	6.51805e+07	6.08076e+07	6.60611e+07	7.24553e+07	7.24525e+07	6.91003e+07
A2E0V9	Actin-like protein 3, putative OS=Trichomonas vaginalis OX=5722 GN=TVAG_371880 PE=3 SV=1	FALSE	2095.35	Tricho	27	27	1.36974e+09	1.34291e+09	1.33075e+09	1.37097e+09	1.4009e+09	1.38076e+09	1.39815e+09	1.39265e+09	1.38459e+09	1.4175e+09	1.40914e+09	1.39612e+09	1.38989e+09	1.3778e+09	1.45649e+09	1.47266e+09	1.29247e+09	1.31325e+09	1.57095e+09	1.57183e+09	1.6173e+09	1.51465e+09	1.547e+09	1.45617e+09
A2FCW4	64kDa iron hydrogenase, putative OS=Trichomonas vaginalis OX=5722 GN=TVAG_037570 PE=3 SV=1	FALSE	2098.36	Tricho	48	34	1.82261e+09	1.79328e+09	1.75935e+09	1.74987e+09	1.76019e+09	1.73491e+09	1.80289e+09	1.8111e+09	1.72194e+09	1.88223e+09	1.69846e+09	1.87314e+09	1.37026e+09	1.29912e+09	1.32786e+09	1.26229e+09	1.28699e+09	1.23524e+09	1.48385e+09	1.54307e+09	1.52116e+09	1.49463e+09	1.47376e+09	1.47748e+09
A2DJS4	Uncharacterized protein OS=Trichomonas vaginalis OX=5722 GN=TVAG_452020 PE=4 SV=1	FALSE	1715.84	Tricho	56	55	5.07049e+08	5.10824e+08	4.69636e+08	4.38004e+08	4.59877e+08	4.41304e+08	5.11848e+08	5.06055e+08	5.17874e+08	5.09457e+08	5.00482e+08	4.88109e+08	5.54573e+08	5.22193e+08	5.27338e+08	5.53705e+08	4.97648e+08	5.38193e+08	6.48136e+08	6.81765e+08	7.49422e+08	7.24151e+08	7.0284e+08	6.78215e+08
A2ER26	Tr-type G domain-containing protein OS=Trichomonas vaginalis OX=5722 GN=TVAG_016880 PE=3 SV=1	FALSE	4492.12	Tricho	35	1	850263105	8.65508e+08	8.29339e+08	8.83561e+08	8.68832e+08	8.9352e+08	9.42827e+08	9.17716e+08	8.97204e+08	9.61336e+08	9.3769e+08	9.88179e+08	6.86926e+08	7.63769e+08	7.31673e+08	8.2465e+08	7.19808e+08	8.02962e+08	7.27219e+08	7.34828e+08	5.55929e+08	6.22609e+08	6.22986e+08	6.20326e+08
A2EIB0	Leucine--tRNA ligase OS=Trichomonas vaginalis OX=5722 GN=TVAG_334040 PE=3 SV=1	FALSE	1792.86	Tricho	54	23	2.23413e+08	2.29807e+08	2.1575e+08	2.22148e+08	2.21077e+08	2.24339e+08	2.28739e+08	2.3184e+08	2.48748e+08	2.41335e+08	2.3692e+08	2.39472e+08	2.40325e+08	2.51387e+08	2.33805e+08	2.46803e+08	2.26415e+08	2.36665e+08	2.36546e+08	2.28772e+08	2.551e+08	2.65663e+08	2.48511e+08	2.4386e+08
A2ESX2	Uncharacterized protein OS=Trichomonas vaginalis OX=5722 GN=TVAG_474360 PE=4 SV=1	FALSE	1489.77	Tricho	60	60	1.16918e+09	1.18527e+09	1.213e+09	1.14998e+09	1.27998e+09	1.21835e+09	1.15392e+09	1.18861e+09	1.16862e+09	1.114e+09	1.2866e+09	1.23081e+09	7.98767e+08	7.95511e+08	9.78481e+08	1.03419e+09	7.71164e+08	7.99736e+08	5.03707e+08	5.2919e+08	4.59857e+08	4.54678e+08	5.19412e+08	5.01166e+08
A2FRU0	Actinin, putative OS=Trichomonas vaginalis OX=5722 GN=TVAG_156680 PE=4 SV=1	FALSE	2340.93	Tricho	43	42	1.95122e+09	1.87043e+09	1.89199e+09	1.84613e+09	1.94694e+09	1.92136e+09	1.82598e+09	1.83957e+09	1.86083e+09	1.84635e+09	1.89773e+09	1.88294e+09	1.62813e+09	1.62512e+09	1.75535e+09	1.73763e+09	1.58839e+09	1.47612e+09	1.64583e+09	1.68828e+09	1.64738e+09	1.74397e+09	1.68913e+09	1.71106e+09
A2DVT9	Adenosylhomocysteinase OS=Trichomonas vaginalis OX=5722 GN=TVAG_210320 PE=3 SV=1	FALSE	2181.15	Tricho	35	14	4.6899e+08	4.85004e+08	4.51733e+08	4.94724e+08	4.69397e+08	5.03112e+08	4.42122e+08	4.53919e+08	4.18433e+08	4.42328e+08	4.16507e+08	4.48859e+08	3.8756e+08	4.11128e+08	4.09755e+08	4.3117e+08	3.49432e+08	3.74562e+08	3.95447e+08	4.07714e+08	4.18989e+08	4.07511e+08	4.0208e+08	4.18177e+08
Q5S7T0	Hydrogenase chain, putative OS=Trichomonas vaginalis OX=5722 GN=nuoF PE=3 SV=1	FALSE	1919.34	Tricho	33	33	2.02004e+09	1.9698e+09	2.08497e+09	1.94044e+09	2.09716e+09	1.98275e+09	2.09705e+09	1.94348e+09	2.03358e+09	1.98939e+09	2.03447e+09	1.97008e+09	1.96375e+09	1.95817e+09	1.95688e+09	1.98356e+09	1.8812e+09	1.75247e+09	1.95066e+09	2.0047e+09	1.91433e+09	1.96708e+09	1.98355e+09	1.91901e+09
A2FHY6	Purine-nucleoside phosphorylase OS=Trichomonas vaginalis OX=5722 GN=TVAG_222920 PE=3 SV=1	FALSE	1687.5	Tricho	42	42	6.2988e+08	6.11199e+08	6.07015e+08	5.96943e+08	6.1656e+08	6.25299e+08	6.20557e+08	6.30911e+08	5.92453e+08	5.72558e+08	5.93918e+08	6.02289e+08	4.69496e+08	4.87551e+08	4.96961e+08	4.79329e+08	4.5548e+08	4.46231e+08	3.54818e+08	3.71652e+08	3.66969e+08	3.69862e+08	3.61805e+08	3.44763e+08
A2EE85	Uncharacterized protein OS=Trichomonas vaginalis OX=5722 GN=TVAG_180570 PE=4 SV=1	FALSE	793.29	Tricho	75	75	1.12098e+08	1.09722e+08	9.68763e+07	9.12316e+07	8.56458e+07	9.32801e+07	1.10889e+08	1.11825e+08	1.05377e+08	1.00934e+08	1.22854e+08	9.23005e+07	1.18788e+08	1.19965e+08	1.13663e+08	1.12997e+08	1.05219e+08	9.78155e+07	8.72959e+07	8.46078e+07	8.2907e+07	9.48106e+07	8.45469e+07	1.02502e+08
A2F954	Guanine nucleotide-binding protein beta subunit, putative OS=Trichomonas vaginalis OX=5722 GN=TVAG_429360 PE=3 SV=1	FALSE	2230.71	Tricho	28	2	2.05362e+08	2.12276e+08	1.72945e+08	1.84762e+08	2.0748e+08	2.09779e+08	9.41171e+07	9.1701e+07	9.43781e+07	8.03258e+07	1.10654e+08	1.08951e+08	2.11656e+08	2.29196e+08	2.18744e+08	2.3059e+08	2.11902e+08	1.99799e+08	3.26167e+08	3.41289e+08	3.26307e+08	3.52854e+08	3.30829e+08	3.43131e+08
A2E342	Adenosylhomocysteinase OS=Trichomonas vaginalis OX=5722 GN=TVAG_405240 PE=3 SV=1	FALSE	1820.17	Tricho	29	8	2.41859e+08	2.4462e+08	2.39049e+08	2.37436e+08	2.54187e+08	2.38974e+08	2.12136e+08	2.0976e+08	1.98772e+08	1.98699e+08	2.18012e+08	2.1937e+08	1.87141e+08	1.94725e+08	1.95726e+08	2.05562e+08	1.62821e+08	1.66025e+08	1.19097e+08	1.79483e+08	1.87062e+08	1.94654e+08	1.73574e+08	1.71351e+08
O61068	Pyrophosphate--fructose 6-phosphate 1-phosphotransferase 1 OS=Trichomonas vaginalis OX=5722 GN=Pfk1 PE=1 SV=1	FALSE	2586.98	Tricho	36	11	7.78396e+08	7.82817e+08	7.2625e+08	7.32507e+08	7.67804e+08	7.6285e+08	7.83553e+08	8.26179e+08	7.59426e+08	8.04723e+08	7.79728e+08	8.01464e+08	7.2417e+08	7.71366e+08	8.11299e+08	8.33822e+08	7.1695e+08	7.70014e+08	6.17952e+08	5.94822e+08	5.74463e+08	5.58871e+08	5.95828e+08	5.73996e+08
O15565	L-methionine gamma-lyase OS=Trichomonas vaginalis OX=5722 GN=mgl2 PE=1 SV=1	FALSE	1970.82	Tricho	26	25	2.36039e+09	2.34979e+09	2.32506e+09	2.34603e+09	2.37486e+09	2.30281e+09	2.23033e+09	2.21881e+09	2.23374e+09	2.15924e+09	2.16042e+09	2.23139e+09	1.9262e+09	1.90669e+09	1.99209e+09	2.01211e+09	1.79109e+09	1.86377e+09	2.11125e+09	2.16977e+09	2.21844e+09	2.19805e+09	2.16711e+09	2.16286e+09
A2EZH8	Uncharacterized protein OS=Trichomonas vaginalis OX=5722 GN=TVAG_047990 PE=3 SV=1	FALSE	1660.84	Tricho	47	47	9.00345e+08	9.57758e+08	9.30928e+08	9.32791e+08	9.04439e+08	9.44526e+08	1.02158e+09	9.83865e+08	9.45336e+08	1.01763e+09	9.91936e+08	1.00033e+09	1.05369e+09	1.11155e+09	1.02685e+09	1.09695e+09	9.92031e+08	1.03703e+09	9.17284e+08	1.00066e+09	9.46354e+08	9.79226e+08	9.38674e+08	1.05796e+09
A2EF58	Pyrophosphate--fructose 6-phosphate 1-phosphotransferase 3 (Fragment) OS=Trichomonas vaginalis OX=5722 GN=pfk3 PE=1 SV=2	FALSE	2563.74	Tricho	31	6	3.21209e+08	3.17016e+08	3.09034e+08	3.0181e+08	3.22995e+08	3.15569e+08	2.94281e+08	2.89231e+08	3.01114e+08	2.98448e+08	3.03488e+08	2.93583e+08	3.18236e+08	3.09169e+08	2.00291e+08	3.10836e+08	3.03842e+08	3.15856e+08	2.4824e+08	2.59549e+08	2.52557e+08	2.46771e+08	2.50929e+08	2.54907e+08
A2ECU5	UTP--glucose-1-phosphate uridylyltransferase OS=Trichomonas vaginalis OX=5722 GN=TVAG_102390 PE=3 SV=1	FALSE	1601.2	Tricho	31	29	8.48534e+08	8.35786e+08	8.68711e+08	8.33999e+08	8.55783e+08	8.54322e+08	7.87896e+08	7.83477e+08	7.61496e+08	7.64133e+08	7.43046e+08	7.52175e+08	8.11827e+08	8.11675e+08	8.09279e+08	8.1737e+08	7.46135e+08	7.376e+08	8.95588e+08	8.92783e+08	8.87249e+08	8.60057e+08	8.39636e+08	8.27607e+08
A2EDI4	UTP--glucose-1-phosphate uridylyltransferase family protein OS=Trichomonas vaginalis OX=5722 GN=TVAG_133060 PE=4 SV=1	FALSE	1796.56	Tricho	39	39	8.78316e+08	8.85409e+08	8.45169e+08	8.46507e+08	8.71971e+08	8.82173e+08	8.58499e+08	8.57524e+08	8.44795e+08	8.32891e+08	8.41643e+08	8.60905e+08	9.0822e+08	8.80792e+08	9.16481e+08	9.11861e+08	1.20772e+09	1.158e+09	8.70485e+08	8.15769e+08	7.6661e+08	7.42686e+08	8.29703e+08	8.00473e+08
A2EKF3	Mitochondrial-type HSP70, putative OS=Trichomonas vaginalis OX=5722 GN=TVAG_340390 PE=3 SV=1	FALSE	2069.56	Tricho	47	18	298547039	3.14036e+08	2.90324e+08	2.9415e+08	3.11995e+08	2.97955e+08	3.14335e+08	3.08985e+08	3.16191e+08	3.06317e+08	3.29212e+08	3.01955e+08	2.93722e+08	2.77506e+08	2.44825e+08	2.92718e+08	2.82023e+08	2.78083e+08	2.07659e+08	1.99794e+08	2.15406e+08	2.12074e+08	2.03168e+08	1.9571e+08
Q9NFT3	Coronin (Fragment) OS=Trichomonas vaginalis OX=5722 GN=cor2 PE=4 SV=1	FALSE	2028.69	Tricho	24	3	4.36404e+08	3.68388e+08	4.31353e+08	3.85154e+08	4.33651e+08	3.98869e+08	4.59899e+08	4.16216e+08	4.27646e+08	3.99949e+08	4.02313e+08	3.85782e+08	3.30082e+08	3.24609e+08	3.49457e+08	3.39013e+08	3.27332e+08	2.95331e+08	4.1934e+08	4.24742e+08	4.08733e+08	4.36867e+08	3.79236e+08	4.09672e+08
A2FKC7	Lactate dehydrogenase family protein OS=Trichomonas vaginalis OX=5722 GN=TVAG_381310 PE=3 SV=1	FALSE	1849.75	Tricho	23	17	6.6244e+08	6.24589e+08	6.59989e+08	6.14634e+08	6.89397e+08	6.42905e+08	5.73249e+08	5.46781e+08	5.38236e+08	5.36296e+08	5.79011e+08	5.73926e+08	7.72075e+08	7.77745e+08	7.69771e+08	7.657e+08	7.66065e+08	7.51462e+08	6.27212e+08	6.42475e+08	6.23419e+08	6.47142e+08	6.4366e+08	6.52293e+08
A2EFS6	Guanine nucleotide-binding protein beta subunit, putative OS=Trichomonas vaginalis OX=5722 GN=TVAG_145570 PE=3 SV=1	FALSE	2041.84	Tricho	28	1	7.33854e+06	8.75407e+06	9.99195e+06	8.87096e+06	7.60047e+06	1.12856e+07	3.61342e+06	3.72817e+06	3.89882e+06	3.89465e+06	2.63908e+06	3.04105e+06	6.46103e+06				5.82331e+06	6.27457e+06	8.74481e+06	1.48161e+07	1.76131e+07	9.34304e+06	7.4607e+06	1.00747e+07
Q9GTW9	Glucokinase 1 OS=Trichomonas vaginalis OX=5722 GN=GK1 PE=1 SV=1	FALSE	2327.01	Tricho	30	22	1.388e+09	1.54678e+09	1.39569e+09	1.36353e+09	1.45092e+09	1.4795e+09	1.22874e+09	1.35653e+09	1.29646e+09	1.18212e+09	1.18186e+09	1.30109e+09	1.77533e+09	1.69639e+09	1.82044e+09	1.77207e+09	1.77191e+09	1.58e+09	1.52206e+09	1.71734e+09	1.61074e+09	1.63623e+09	1.58612e+09	1.67089e+09
A2G0N8	Coronin OS=Trichomonas vaginalis OX=5722 GN=TVAG_222320 PE=3 SV=1	FALSE	2594.31	Tricho	23	6	3.30331e+08	3.21982e+08	3.24208e+08	3.13954e+08	3.37166e+08	3.27424e+08	2.64085e+08	2.7049e+08	2.49762e+08	2.62312e+08	2.77397e+08	2.79535e+08	1.98618e+08	1.90224e+08	2.01261e+08	1.79188e+08	1.64893e+08	1.78587e+08	2.5006e+08	2.50842e+08	2.38068e+08	2.6722e+08	2.53061e+08	2.46847e+08
A2DW27	Phosphoserine transaminase OS=Trichomonas vaginalis OX=5722 GN=TVAG_224040 PE=1 SV=1	FALSE	1701.64	Tricho	29	1													3.07386e+07	4.62118e+07	3.29846e+07	4.11913e+07	2.90593e+07	2.93789e+07	3.50719e+07	2.88482e+07	3.24482e+07	2.7857e+07	3.30202e+07	3.08272e+07
A2D900	TvhydB protein, putative OS=Trichomonas vaginalis OX=5722 GN=TVAG_182620 PE=3 SV=1	FALSE	1817.66	Tricho	30	25	1.69665e+09	1.71984e+09	1.67505e+09	1.67175e+09	1.71294e+09	1.71528e+09	1.94364e+09	1.92468e+09	1.88441e+09	1.89285e+09	1.79855e+09	1.78304e+09	1.43217e+09	1.46023e+09	1.5185e+09	1.48865e+09	1.35938e+09	1.37691e+09	1.47389e+09	1.47966e+09	1.37615e+09	1.41859e+09	1.37264e+09	1.40329e+09
Q94834	Mitochondrial-type HSP70 OS=Trichomonas vaginalis OX=5722 PE=2 SV=1	FALSE	2057.11	Tricho	44	14	2.52703e+08	2.5276e+08	2.48168e+08	2.44479e+08	2.39947e+08	2.63501e+08	2.69536e+08	2.62449e+08	2.62723e+08	2.69165e+08	2.64254e+08	2.72605e+08	2.26555e+08	2.38965e+08	2.33783e+08	2.1441e+08	2.1688e+08	2.1489e+08	1.8575e+08	1.80776e+08	1.94413e+08	1.76492e+08	1.78022e+08	1.65321e+08
A2FT29	Triosephosphate isomerase OS=Trichomonas vaginalis OX=5722 GN=TVAG_096350 PE=1 SV=1	FALSE	3250.65	Tricho	22	4	8.42742e+08	9.05278e+08	9.02002e+08	8.85568e+08	8.46891e+08	8.60744e+08	9.58839e+08	9.60792e+08	8.61461e+08	8.67546e+08	9.38379e+08	8.80701e+08	1.14636e+09	1.13383e+09	1.15968e+09	1.15541e+09	1.09125e+09	1.00352e+09	1.14243e+09	1.07941e+09	1.16122e+09	1.03447e+09	1.20384e+09	1.23295e+09
A2F983	Uncharacterized protein OS=Trichomonas vaginalis OX=5722 GN=TVAG_281590 PE=4 SV=1	FALSE	1281.29	Tricho	28	28	6.77439e+08	6.40464e+08	6.33346e+08	5.86011e+08	6.65617e+08	6.37865e+08	8.1644e+08	7.79057e+08	8.09021e+08	7.9124e+08	8.17432e+08	7.82447e+08	5.22372e+08	5.0349e+08	5.12336e+08	4.85617e+08	4.2092e+08	4.15715e+08	4.29397e+08	3.97918e+08	3.38165e+08	3.56819e+08	3.78626e+08	3.52106e+08
A2FYE4	Polyadenylate-binding protein, putative OS=Trichomonas vaginalis OX=5722 GN=TVAG_371220 PE=4 SV=1	FALSE	1709.08	Tricho	41	40	1.55564e+09	1.44495e+09	1.47765e+09	1.42167e+09	1.57189e+09	1.45776e+09	1.50274e+09	1.37207e+09	1.42773e+09	1.36714e+09	1.46632e+09	1.39043e+09	1.36906e+09	1.34872e+09	1.36324e+09	1.33172e+09	1.29243e+09	1.28364e+09	1.35672e+09	1.33564e+09	1.36315e+09	1.38637e+09	1.36689e+09	1.35316e+09
Q8IEV3	Thioredoxin reductase OS=Trichomonas vaginalis OX=5722 GN=trxr PE=2 SV=1	FALSE	3963.91	Tricho	20	17	3.43753e+09	3.45273e+09	3.32269e+09	3.42057e+09	3.39322e+09	3.35669e+09	3.08295e+09	3.13618e+09	3.01523e+09	3.0186e+09	3.06418e+09	3.14892e+09	2.1476e+09	2.20268e+09	2.09262e+09	2.13848e+09	1.78213e+09	1.98769e+09	3.98854e+09	3.98028e+09	4.11057e+09	4.17185e+09	3.83414e+09	3.9375e+09
A2EFN8	Phosphopyruvate hydratase OS=Trichomonas vaginalis OX=5722 GN=TVAG_487600 PE=3 SV=1	FALSE	1963.17	Tricho	36	34	2.71678e+09	2.84224e+09	2.75078e+09	2.87342e+09	2.88675e+09	2.97929e+09	3.01591e+09	2.95394e+09	3.088e+09	3.1341e+09	3.12481e+09	3.20208e+09	2.59824e+09	2.67782e+09	2.75303e+09	2.70162e+09	2.57271e+09	2.82222e+09	1.71356e+09	1.82241e+09	1.75982e+09	1.81078e+09	1.74804e+09	1.75055e+09
A2DKS5	Uncharacterized protein OS=Trichomonas vaginalis OX=5722 GN=TVAG_247370 PE=4 SV=1	FALSE	1869.94	Tricho	44	2	3.0583e+06	3.52694e+06	3.22459e+06	3.27577e+06	2.57337e+06	3.83981e+06	3.58905e+06	3.20721e+06	3.35204e+06	3.00586e+06	3.48128e+06	2.73293e+06	3.07415e+06	3.37227e+06	2.72645e+06	2.54866e+06	3.34918e+06	4.5905e+06
A2EP87	Uncharacterized protein OS=Trichomonas vaginalis OX=5722 GN=TVAG_319090 PE=4 SV=1	FALSE	1592.42	Tricho	51	51	4.49995e+08	4.52853e+08	4.27891e+08	4.37848e+08	4.34617e+08	4.38418e+08	4.68215e+08	4.37216e+08	4.43402e+08	4.36232e+08	4.78286e+08	4.79851e+08	3.98433e+08	3.94447e+08	4.01547e+08	4.21157e+08	3.62026e+08	3.81705e+08	3.64196e+08	3.82981e+08	3.7499e+08	3.78098e+08	3.5913e+08	3.54029e+08
A2DNM4	Phosphoglycerate mutase OS=Trichomonas vaginalis OX=5722 GN=TVAG_113710 PE=3 SV=1	FALSE	1990.54	Tricho	25	2	51810944	6.49161e+07	5.25928e+07	5.97186e+07	5.1006e+07	5.33168e+07	5.87085e+07	6.07809e+07	6.79703e+07	6.8247e+07	6.83894e+07	6.91974e+07	6.33677e+07	5.72713e+07	6.78424e+07	7.15292e+07	6.03805e+07	6.977e+07	5.10821e+07	5.06765e+07	3.89501e+07	3.77619e+07	4.36892e+07	4.21256e+07
A2EIT3	Ornithine cyclodeaminase/mu-crystallin family protein OS=Trichomonas vaginalis OX=5722 GN=TVAG_419590 PE=4 SV=1	FALSE	1402.39	Tricho	23	20	1.27105e+09	1.27502e+09	1.2627e+09	1.24032e+09	1.29416e+09	1.45026e+09	1.30402e+09	1.31954e+09	1.36543e+09	1.31736e+09	1.19622e+09	1.8443e+09	1.19727e+09	1.24746e+09	1.18989e+09	1.26631e+09	1.26267e+09	1.11484e+09	1.26437e+09	1.13654e+09	1.37299e+09	1.40293e+09	1.28971e+09	1.30841e+09
A2FR60	CCT-beta OS=Trichomonas vaginalis OX=5722 GN=TVAG_178890 PE=3 SV=1	FALSE	2080.54	Tricho	32	32	6.95798e+08	6.65188e+08	6.73718e+08	6.69532e+08	6.91469e+08	6.7206e+08	6.79021e+08	6.68239e+08	6.49724e+08	6.64712e+08	6.62707e+08	6.90535e+08	5.73288e+08	5.70313e+08	5.74809e+08	5.95517e+08	5.22043e+08	5.5022e+08	6.17e+08	6.27926e+08	7.01697e+08	6.59427e+08	6.65506e+08	6.38406e+08
Q49P75	Cathepsin L-like cysteine proteinase OS=Trichomonas vaginalis OX=5722 GN=cp4 PE=3 SV=1	FALSE	2366.37	Tricho	22	14	2.50819e+09	2.54448e+09	2.50492e+09	2.53895e+09	2.56365e+09	2.61621e+09	2.36757e+09	2.34645e+09	2.41488e+09	2.39373e+09	2.38579e+09	2.45713e+09	2.11755e+09	2.09885e+09	2.24138e+09	2.30589e+09	2.01006e+09	2.00511e+09	2.27014e+09	2.45171e+09	2.25747e+09	2.37659e+09	2.14896e+09	2.20655e+09
A2E178	Glucose-6-phosphate isomerase OS=Trichomonas vaginalis OX=5722 GN=TVAG_389760 PE=3 SV=1	FALSE	1907.37	Tricho	20	2		2.17266e+06		1.78998e+06		1.91865e+06		987875		2.74419e+06	1.24493e+06	1.28182e+06			1.7328e+06	2.82933e+06			2.68252e+06	2.67111e+06		2.03344e+06	1.74188e+06	3.64104e+06
A2DR42	Chaperonin subunit zeta CCTzeta OS=Trichomonas vaginalis OX=5722 GN=TVAG_303600 PE=3 SV=1	FALSE	1611.5	Tricho	32	32	7.30339e+08	6.10908e+08	6.44819e+08	6.22788e+08	6.37501e+08	6.03024e+08	6.52669e+08	6.0769e+08	6.67668e+08	5.92361e+08	6.65034e+08	5.89293e+08	5.7837e+08	5.56825e+08	5.8949e+08	5.18062e+08	5.20773e+08	4.77684e+08	5.50696e+08	5.45514e+08	6.05788e+08	5.86537e+08	6.5631e+08	5.58499e+08
A2F0H0	Transaldolase OS=Trichomonas vaginalis OX=5722 GN=TVAG_272910 PE=3 SV=1	FALSE	2023.83	Tricho	35	34	3.01286e+09	2.96482e+09	3.00282e+09	2.98109e+09	3.0953e+09	3.06558e+09	2.89767e+09	2.8571e+09	2.80447e+09	2.88375e+09	2.97986e+09	2.95009e+09	2.58517e+09	2.61352e+09	2.62482e+09	2.51485e+09	2.49002e+09	2.32225e+09	2.22033e+09	2.3031e+09	2.20233e+09	2.26065e+09	2.22941e+09	2.2515e+09
A2EZN6	Clan MH, family M20, peptidase T-like metallopeptidase OS=Trichomonas vaginalis OX=5722 GN=TVAG_090090 PE=4 SV=1	FALSE	1710.58	Tricho	28	28	1.20503e+09	1.22629e+09	1.2368e+09	1.20327e+09	1.23563e+09	1.24836e+09	1.24392e+09	1.25628e+09	1.24899e+09	1.19119e+09	1.18666e+09	1.2699e+09	1.1224e+09	1.15425e+09	1.13097e+09	1.1018e+09	1.09525e+09	1.11299e+09	9.10103e+08	8.76733e+08	9.12447e+08	8.84525e+08	8.83071e+08	8.07985e+08
Q9XYL4	Putative NADPH-dependent butanol dehydrogenase OS=Trichomonas vaginalis OX=5722 GN=BDH1 PE=2 SV=1	FALSE	1588.09	Tricho	24	1
A2F8R8	WD repeat protein, putative OS=Trichomonas vaginalis OX=5722 GN=TVAG_333620 PE=4 SV=1	FALSE	1997.42	Tricho	33	33	9.93496e+08	9.58648e+08	9.87676e+08	1.00661e+09	1.02194e+09	1.00758e+09	9.8675e+08	9.81012e+08	9.78267e+08	9.75862e+08	9.36985e+08	9.62791e+08	8.90708e+08	9.26908e+08	9.20577e+08	9.66367e+08	8.58002e+08	8.87178e+08	8.98972e+08	9.77166e+08	9.25575e+08	9.29298e+08	9.13043e+08	9.03661e+08
A2FC78	Uncharacterized protein OS=Trichomonas vaginalis OX=5722 GN=TVAG_335510 PE=4 SV=1	FALSE	1705.56	Tricho	43	3	1.24602e+07	1.05181e+07	1.35255e+07	1.8873e+07	1.44508e+07	9.37694e+06	1.41006e+07	9.47221e+06	1.3101e+07	2.20572e+07	1.46011e+07	9.56488e+06	1.85333e+07	2.37111e+07	2.16774e+07	2.48052e+07	1.82346e+07	2.30045e+07	1.47729e+08	1.49973e+08	1.5607e+08	1.64823e+08	1.40942e+08	1.31049e+08
A2FSV6	T-complex protein 1 subunit eta OS=Trichomonas vaginalis OX=5722 GN=TVAG_398480 PE=3 SV=1	FALSE	1963.1	Tricho	38	5	5.78654e+07	5.37346e+07	5.63293e+07	5.38727e+07	5.52532e+07	5.39721e+07	6.33781e+07	6.07627e+07	6.29148e+07	6.28311e+07	6.15207e+07	6.68476e+07	2.93791e+07	3.27559e+07	2.80537e+07	1.92273e+07	2.57364e+07	3.10065e+07	4.40986e+07	4.68939e+07	4.8562e+07	5.42203e+07	4.5566e+07	5.15071e+07
A2FJL6	Glycerol-3-phosphate dehydrogenase [NAD(+)] OS=Trichomonas vaginalis OX=5722 GN=TVAG_382880 PE=3 SV=1	FALSE	2100.23	Tricho	22	22	7.59818e+08	7.13269e+08	7.40346e+08	6.98924e+08	7.35171e+08	6.92196e+08	6.40017e+08	6.26401e+08	6.01695e+08	6.04915e+08	7.25082e+08	5.99782e+08	7.10705e+08	7.36355e+08	7.13519e+08	7.30905e+08	6.6265e+08	6.64181e+08	5.92695e+08	5.7397e+08	5.31745e+08	5.63038e+08	5.74491e+08	5.55273e+08
A2FXW5	Phosphoserine transaminase OS=Trichomonas vaginalis OX=5722 GN=TVAG_099570 PE=3 SV=1	FALSE	1630.32	Tricho	29	2	6.75077e+07	7.1164e+07	6.45245e+07	7.39105e+07	6.11055e+07	6.87213e+07	5.82233e+07	6.13083e+07	5.8198e+07	4.8155e+07	5.26881e+07	4.86227e+07	1.89301e+07	1.95198e+07	1.67334e+07	2.13673e+07	1.54378e+07	1.61933e+07	6.65187e+07	5.85861e+07	5.90209e+07	5.23709e+07	5.31553e+07	5.34213e+07
A2FH22	Actin family protein OS=Trichomonas vaginalis OX=5722 GN=TVAG_354020 PE=3 SV=1	FALSE	2610.84	Tricho	31	31	2.15148e+09	2.11892e+09	2.16422e+09	2.10217e+09	2.06545e+09	2.00403e+09	2.10807e+09	1.96931e+09	2.01603e+09	1.95001e+09	2.06695e+09	2.01288e+09	1.91805e+09	1.90149e+09	1.82677e+09	1.85706e+09	1.81742e+09	1.82518e+09	2.0859e+09	1.98831e+09	2.14079e+09	1.99747e+09	2.09584e+09	2.04259e+09
A2G150	Malic enzyme OS=Trichomonas vaginalis OX=5722 GN=TVAG_009460 PE=3 SV=1	FALSE	1861.68	Tricho	30	10	9.98763e+07	8.92389e+07	9.99002e+07	9.16841e+07	1.02252e+08	9.35376e+07	9.19338e+07	9.26148e+07	8.9629e+07	8.58217e+07	8.55988e+07	8.23757e+07	1.0451e+08	1.03567e+08	1.07685e+08	1.05875e+08	1.07868e+08	1.0978e+08	1.00222e+08	8.35785e+07	9.19819e+07	9.58125e+07	9.85785e+07	7.70175e+07
A2D8X5	T-complex protein 1 subunit eta OS=Trichomonas vaginalis OX=5722 GN=TVAG_182370 PE=3 SV=1	FALSE	1994.36	Tricho	38	5	61530331	6.45566e+07	6.24426e+07	6.34718e+07	5.34581e+07	5.08515e+07	5.96447e+07	6.09573e+07	5.68194e+07	5.98421e+07	5.97448e+07	5.94381e+07	3.8955e+07	3.97853e+07	3.67433e+07	3.72928e+07	3.52415e+07	3.38867e+07	3.69419e+07	3.88571e+07	3.7483e+07	3.76729e+07	3.68008e+07	4.0971e+07
A2F347	Threonine--tRNA ligase OS=Trichomonas vaginalis OX=5722 GN=TVAG_208470 PE=3 SV=1	FALSE	1467.15	Tricho	43	43	9.58543e+08	9.50235e+08	9.18666e+08	9.40557e+08	9.7766e+08	9.29302e+08	1.0073e+09	9.46021e+08	9.81404e+08	9.77561e+08	9.40202e+08	9.57138e+08	1.01312e+09	9.83894e+08	1.02682e+09	9.86134e+08	9.33064e+08	8.53945e+08	9.87384e+08	1.02479e+09	1.12119e+09	1.03e+09	1.05545e+09	1.03273e+09
Q8IEV2	Thioredoxin peroxidase OS=Trichomonas vaginalis OX=5722 GN=trxp PE=2 SV=1	FALSE	2395.69	Tricho	21	8	1.70802e+09	1.71237e+09	1.73538e+09	1.7349e+09	1.78397e+09	1.73497e+09	1.59677e+09	1.53158e+09	1.61007e+09	1.66449e+09	1.38999e+09	1.51753e+09	1.37306e+09	1.46044e+09	1.41551e+09	1.44525e+09	1.40445e+09	1.25794e+09	1.23769e+09	1.37309e+09	1.45733e+09	1.44447e+09	1.351e+09	1.37443e+09
A2DJE6	Phenylalanine--tRNA ligase OS=Trichomonas vaginalis OX=5722 GN=TVAG_136640 PE=3 SV=1	FALSE	1686.4	Tricho	29	29	6.02295e+08	5.96809e+08	5.87976e+08	5.9212e+08	6.17041e+08	6.19619e+08	5.73719e+08	5.64448e+08	5.69699e+08	5.53168e+08	5.56935e+08	5.62199e+08	6.08612e+08	5.85822e+08	5.9889e+08	5.61815e+08	5.76963e+08	5.38582e+08	5.2237e+08	5.16211e+08	5.39671e+08	5.31053e+08	5.22477e+08	4.93858e+08
A2DV80	Phosphoglucomutase/phosphomannomutase, alpha/beta/alpha domain I family protein OS=Trichomonas vaginalis OX=5722 GN=TVAG_405900 PE=3 SV=1	FALSE	2181.07	Tricho	33	14	3.07691e+08	2.96416e+08	2.88767e+08	2.8738e+08	2.83661e+08	2.91119e+08	2.57986e+08	2.90093e+08	2.5636e+08	2.68471e+08	2.85089e+08	2.91938e+08	2.31122e+08	2.47091e+08	2.48562e+08	2.57534e+08	2.13242e+08	2.20306e+08	3.13325e+08	3.09876e+08	2.79433e+08	2.90971e+08	2.91051e+08	2.80563e+08
A2F9Z5	von Willebrand factor type A domain containing protein OS=Trichomonas vaginalis OX=5722 GN=TVAG_090380 PE=4 SV=1	FALSE	1197.07	Tricho	31	27	2.69963e+08	2.57644e+08	2.5214e+08	2.46556e+08	2.47485e+08	2.57039e+08	2.37133e+08	2.32649e+08	2.40906e+08	2.28504e+08	2.4006e+08	2.30118e+08	2.43284e+08	2.36568e+08	2.40369e+08	2.42486e+08	3.19824e+08	2.94843e+08	1.9169e+08	1.78749e+08	1.97061e+08	1.90331e+08	1.78985e+08	1.80782e+08
A2DHS9	Uncharacterized protein OS=Trichomonas vaginalis OX=5722 GN=TVAG_366350 PE=4 SV=1	FALSE	1463.11	Tricho	39	39	5.11493e+08	5.04552e+08	4.75989e+08	4.77804e+08	5.21973e+08	4.99135e+08	5.74413e+08	5.69637e+08	5.87953e+08	5.65439e+08	5.48716e+08	5.4126e+08	4.357e+08	4.43261e+08	4.77919e+08	4.91887e+08	3.83088e+08	3.71474e+08	4.15689e+08	4.37297e+08	3.74687e+08	3.55113e+08	3.83782e+08	4.0008e+08
A2FYA9	Uncharacterized protein OS=Trichomonas vaginalis OX=5722 GN=TVAG_256150 PE=4 SV=1	FALSE	1547.74	Tricho	34	34	3.03619e+08	2.96395e+08	2.93599e+08	2.88668e+08	2.65995e+08	2.83261e+08	2.74362e+08	2.67443e+08	2.55611e+08	2.48307e+08	2.55149e+08	2.46838e+08	6.11724e+08	5.35701e+08	6.07284e+08	5.7197e+08	5.86939e+08	6.3413e+08	5.70743e+08	1.04368e+09	6.35216e+08	1.04231e+09	6.60925e+08	6.44819e+08
A2ECR2	1,4-alpha-glucan branching enzyme OS=Trichomonas vaginalis OX=5722 GN=TVAG_276310 PE=3 SV=1	FALSE	1539.11	Tricho	38	38	593983772	5.82162e+08	5.42136e+08	5.50483e+08	5.60387e+08	5.60402e+08	6.18287e+08	6.1348e+08	6.01966e+08	5.94524e+08	6.18065e+08	6.15272e+08	6.47446e+08	6.55266e+08	6.57358e+08	6.58184e+08	7.72962e+08	6.19397e+08	5.94389e+08	5.82732e+08	5.85579e+08	5.67813e+08	5.77339e+08	5.50437e+08
A2F0E1	Inositol-3-phosphate synthase OS=Trichomonas vaginalis OX=5722 GN=TVAG_292690 PE=3 SV=1	FALSE	1849.6	Tricho	25	4	1.45743e+08	1.36703e+08	1.33827e+08	1.27305e+08	1.47844e+08	1.36308e+08	1.54765e+08	1.53104e+08	1.47753e+08	1.42042e+08	1.48197e+08	1.48464e+08	1.15178e+08	1.04379e+08	1.24622e+08	1.10493e+08	1.07232e+08	1.05507e+08	5.99019e+07	6.21355e+07	4.59857e+07	5.60372e+07	5.85113e+07	5.66658e+07
Q95WG9	Cysteine desulfurase OS=Trichomonas vaginalis OX=5722 GN=Tviscs2 PE=3 SV=1	FALSE	1787.03	Tricho	24	23	1.14791e+09	1.14811e+09	1.09985e+09	1.1068e+09	1.10543e+09	1.10947e+09	1.12699e+09	1.17645e+09	1.07158e+09	1.13483e+09	1.07793e+09	1.1283e+09	1.1517e+09	1.16843e+09	1.20427e+09	1.20303e+09	1.12127e+09	1.09912e+09	1.07408e+09	1.15318e+09	1.15089e+09	1.14643e+09	1.08692e+09	1.08705e+09
A2E2R4	Phosphoglycerate mutase OS=Trichomonas vaginalis OX=5722 GN=TVAG_212740 PE=3 SV=1	FALSE	1533.79	Tricho	22	2	51812816	4.52942e+07	4.80269e+07	4.61833e+07	5.0862e+07	4.69782e+07	5.56438e+07	4.87177e+07	5.66096e+07	5.06471e+07	5.91692e+07	5.36417e+07	4.94325e+07	4.68445e+07	4.92713e+07	5.41503e+07	4.86331e+07	5.41152e+07	4.66266e+07	4.71861e+07	4.10236e+07	4.87312e+07	4.90762e+07	5.26843e+07
A2G3C8	Coronin OS=Trichomonas vaginalis OX=5722 GN=TVAG_177180 PE=3 SV=1	FALSE	2059.34	Tricho	19	3	2.36195e+07	2.07055e+07	2.40025e+07	2.29831e+07	1.12858e+07	1.39842e+07	7.38595e+06	6.95634e+06	5.0843e+06	4.20429e+06	4.80226e+06	4.26565e+06	2.4313e+07	2.4412e+07	2.868e+07	2.56384e+07	2.32586e+07	2.8769e+07	5.17911e+06	6.37642e+06	6.77907e+06	5.76037e+06	3.79566e+06	5.46282e+06
A2F422	C-CAP/cofactor C-like domain-containing protein OS=Trichomonas vaginalis OX=5722 GN=TVAG_407250 PE=3 SV=1	FALSE	1894.13	Tricho	26	26	1.78049e+09	1.75614e+09	1.75879e+09	1.76526e+09	1.71539e+09	1.70118e+09	1.92849e+09	1.92368e+09	1.87964e+09	1.92824e+09	1.93368e+09	1.97292e+09	1.30348e+09	1.30622e+09	1.34009e+09	1.3042e+09	1.27346e+09	1.22432e+09	1.51548e+09	1.557e+09	1.48919e+09	1.42922e+09	1.51246e+09	1.52338e+09
A2FEE9	Tryparedoxin peroxidase, putative OS=Trichomonas vaginalis OX=5722 GN=TVAG_075420 PE=3 SV=1	FALSE	1773.98	Tricho	17	15	1.3296e+09	1.26588e+09	1.23814e+09	1.3018e+09	1.17516e+09	1.16736e+09	1.22789e+09	1.24588e+09	1.22985e+09	1.21739e+09	1.23635e+09	1.2826e+09	1.11257e+09	1.12629e+09	1.20489e+09	1.15069e+09	1.17522e+09	1.11144e+09	1.23893e+09	1.26319e+09	1.24983e+09	1.28327e+09	1.26653e+09	1.28186e+09
A2F266	D-isomer specific 2-hydroxyacid dehydrogenase, putative OS=Trichomonas vaginalis OX=5722 GN=TVAG_154750 PE=3 SV=1	FALSE	1505.76	Tricho	29	28	1.23071e+09	1.21616e+09	1.22457e+09	1.20746e+09	1.22557e+09	1.18297e+09	1.3002e+09	1.31086e+09	1.26385e+09	1.28611e+09	1.3188e+09	1.30972e+09	1.0294e+09	1.03553e+09	1.06028e+09	1.05101e+09	9.63152e+08	9.64072e+08	7.00946e+08	7.40534e+08	7.37635e+08	7.5181e+08	7.44722e+08	7.63657e+08
A2F811	CoA binding domain containing protein OS=Trichomonas vaginalis OX=5722 GN=TVAG_321030 PE=4 SV=1	FALSE	1562.46	Tricho	31	31	5.86781e+08	6.05844e+08	5.63191e+08	5.87322e+08	5.86592e+08	5.68439e+08	6.60525e+08	6.09701e+08	6.34803e+08	6.45075e+08	6.07299e+08	6.24612e+08	5.0195e+08	5.13699e+08	5.29987e+08	5.41813e+08	4.66137e+08	4.69293e+08	5.01932e+08	5.16559e+08	4.94995e+08	5.37652e+08	4.94663e+08	4.9066e+08
A2F414	Inositol-3-phosphate synthase OS=Trichomonas vaginalis OX=5722 GN=TVAG_407170 PE=3 SV=1	FALSE	1551.88	Tricho	25	4	6.53618e+06	5.70619e+06	6.40181e+06	5.00038e+06	6.1278e+06	5.11442e+06	5.54775e+06	5.36936e+06	4.76945e+06	4.58813e+06	5.36834e+06	4.745e+06	9.10602e+06	1.27692e+07	8.57113e+06	4.09415e+06	1.10814e+07	1.10849e+07	6.56451e+06	3.02282e+06	5.79734e+06	3.63607e+06	5.18215e+06	4.8074e+06
A2DUP2	Thiol peroxidase, putative OS=Trichomonas vaginalis OX=5722 GN=TVAG_165610 PE=3 SV=1	FALSE	1795.96	Tricho	20	18	2.96728e+09	2.96227e+09	3.07048e+09	3.01308e+09	3.17498e+09	3.06264e+09	3.00804e+09	2.98857e+09	3.09884e+09	3.11711e+09	2.90385e+09	3.03991e+09	2.804e+09	2.86067e+09	2.93343e+09	2.97126e+09	2.75301e+09	2.76616e+09	2.77249e+09	2.75053e+09	2.96107e+09	2.93565e+09	2.89044e+09	2.93425e+09
A2DM81	Uncharacterized protein OS=Trichomonas vaginalis OX=5722 GN=TVAG_083540 PE=4 SV=1	FALSE	1461.25	Tricho	40	40	4.41025e+08	4.35893e+08	4.2959e+08	4.2193e+08	4.42841e+08	4.23398e+08	4.60799e+08	4.50529e+08	4.39279e+08	4.2433e+08	4.50852e+08	4.33865e+08	3.80547e+08	3.89174e+08	3.7882e+08	3.80351e+08	3.54587e+08	3.43921e+08	3.42683e+08	4.17856e+08	3.36431e+08	3.45745e+08	3.29978e+08	3.99372e+08
A2DFT9	Phosphofructokinase family protein OS=Trichomonas vaginalis OX=5722 GN=TVAG_391760 PE=4 SV=1	FALSE	2008.03	Tricho	28	28	3.19949e+09	3.16412e+09	3.13553e+09	3.07291e+09	3.14187e+09	3.13377e+09	3.22745e+09	3.24783e+09	3.25477e+09	3.2482e+09	3.14479e+09	3.18165e+09	3.27795e+09	3.29891e+09	3.33358e+09	3.35708e+09	3.13798e+09	3.08315e+09	3.3023e+09	3.32415e+09	3.3296e+09	3.36208e+09	3.21762e+09	3.21048e+09
A2F2U9	Pyruvate:ferredoxin oxidoreductase D OS=Trichomonas vaginalis OX=5722 GN=TVAG_096520 PE=4 SV=1	FALSE	1077.91	Tricho	42	42	3.17282e+08	3.28846e+08	3.2873e+08	3.24637e+08	3.06997e+08	3.18797e+08	3.73314e+08	3.64961e+08	3.59796e+08	3.59695e+08	3.27573e+08	3.22478e+08	3.26704e+08	3.23009e+08	3.01048e+08	3.16256e+08	2.86345e+08	2.83595e+08	3.31698e+08	3.35281e+08	3.41493e+08	3.54928e+08	3.45348e+08	3.43432e+08
A2DVE4	Phosphoglycerate mutase OS=Trichomonas vaginalis OX=5722 GN=TVAG_209020 PE=3 SV=1	FALSE	1738.01	Tricho	23	9	7.63945e+08	7.7859e+08	7.39203e+08	7.43657e+08	7.81775e+08	8.4282e+08	7.0045e+08	7.96627e+08	6.47061e+08	7.95131e+08	7.53764e+08	7.92542e+08	9.11147e+08	8.39105e+08	9.40227e+08	8.91517e+08	9.41331e+08	9.1473e+08	8.43608e+08	7.34729e+08	8.18219e+08	7.09628e+08	9.10703e+08	8.42424e+08
A2E501	Phosphoglucomutase/phosphomannomutase, C-terminal domain containing protein OS=Trichomonas vaginalis OX=5722 GN=TVAG_027620 PE=3 SV=1	FALSE	1369.27	Tricho	26	16	2.61704e+08	2.81465e+08	2.61169e+08	2.66238e+08	2.53021e+08	2.58961e+08	2.32954e+08	2.44383e+08	2.35802e+08	2.4631e+08	2.34519e+08	2.34921e+08	2.19979e+08	2.08625e+08	2.12393e+08	2.04089e+08	2.00594e+08	1.96222e+08	2.44188e+08	2.46784e+08	2.49775e+08	2.6019e+08	2.28927e+08	2.44503e+08
A2FLR6	Pyruvate:ferredoxin oxidoreductase C OS=Trichomonas vaginalis OX=5722 GN=TVAG_105770 PE=4 SV=1	FALSE	1381.17	Tricho	44	15	8.6712e+07	9.01995e+07	8.45111e+07	9.22806e+07	8.94615e+07	8.49574e+07	8.70452e+07	8.01954e+07	7.25014e+07	7.04069e+07	7.30907e+07	8.01035e+07	1.20553e+08	1.31094e+08	1.10933e+08	1.17043e+08	1.10969e+08	1.31284e+08	1.18972e+08	1.16368e+08	1.20476e+08	1.3197e+08	1.10247e+08	1.2757e+08
A2DR00	DnaK protein OS=Trichomonas vaginalis OX=5722 GN=TVAG_303180 PE=3 SV=1	FALSE	1091.41	Tricho	30	30	3.62037e+08	3.51196e+08	3.63699e+08	3.37255e+08	3.36798e+08	3.15491e+08	3.44023e+08	3.36355e+08	3.65112e+08	3.72151e+08	3.58205e+08	3.61466e+08	2.83963e+08	2.99161e+08	3.21724e+08	3.12532e+08	2.70408e+08	2.8572e+08	2.61808e+08	2.49753e+08	2.62455e+08	2.45406e+08	2.67049e+08	2.76164e+08
A2HNP3	Hydrogenosomal membrane protein Hmp35 OS=Trichomonas vaginalis OX=5722 GN=TVAG_590550 PE=4 SV=1	FALSE	2137.86	Tricho	29	2	1.34864e+08	1.30764e+08	1.3613e+08	1.28364e+08	1.37787e+08	1.2934e+08	1.05324e+08	9.57271e+07	9.21329e+07	8.87161e+07	7.95531e+07	6.95553e+07	1.6064e+08	1.67745e+08	1.72417e+08	1.6965e+08	1.44997e+08	1.55087e+08	1.58147e+08	1.51558e+08	1.76987e+08	1.72508e+08	1.51382e+08	1.62048e+08
A2DLE4	Aspartate--tRNA ligase OS=Trichomonas vaginalis OX=5722 GN=TVAG_267950 PE=3 SV=1	FALSE	1788.96	Tricho	30	30	1.88423e+09	1.8084e+09	1.81534e+09	1.77665e+09	2.03686e+09	1.95784e+09	2.05074e+09	1.93648e+09	2.23457e+09	2.088e+09	2.14649e+09	2.06217e+09	1.059e+09	9.65181e+08	1.07703e+09	1.04297e+09	1.05057e+09	1.05082e+09	1.17728e+09	1.20181e+09	1.0283e+09	1.17522e+09	1.03803e+09	1.1481e+09
A2EIU6	Aminotransferase, classes I and II family protein OS=Trichomonas vaginalis OX=5722 GN=TVAG_419720 PE=3 SV=1	FALSE	1689.73	Tricho	26	14	4.98778e+08	4.92068e+08	4.80952e+08	5.0231e+08	4.68436e+08	4.76916e+08	4.87843e+08	4.94885e+08	4.53783e+08	4.70229e+08	4.65745e+08	4.59285e+08	3.84091e+08	4.09582e+08	4.01599e+08	4.10415e+08	3.80698e+08	3.57311e+08	4.76565e+08	5.05994e+08	4.55609e+08	5.08303e+08	4.62581e+08	5.07207e+08
A2ELB9	Phosphopyruvate hydratase OS=Trichomonas vaginalis OX=5722 GN=TVAG_358110 PE=3 SV=1	FALSE	2378.89	Tricho	31	25	7.75392e+08	7.45997e+08	7.61961e+08	7.56206e+08	7.87633e+08	7.74051e+08	8.01412e+08	7.5446e+08	7.54487e+08	7.7406e+08	7.65524e+08	7.9901e+08	7.75484e+08	7.82532e+08	8.10536e+08	7.72781e+08	7.80412e+08	7.85373e+08	6.16718e+08	6.10614e+08	5.83722e+08	5.14833e+08	6.09797e+08	5.52123e+08
A2EP01	Phosphopyruvate hydratase OS=Trichomonas vaginalis OX=5722 GN=TVAG_263740 PE=3 SV=1	FALSE	1845.13	Tricho	35	31	9.98654e+08	9.16396e+08	9.76646e+08	9.44253e+08	9.89364e+08	9.19788e+08	9.66759e+08	9.28358e+08	9.91571e+08	9.49244e+08	9.56723e+08	9.45323e+08	8.65771e+08	8.97605e+08	9.25788e+08	9.19136e+08	8.46678e+08	8.12543e+08	8.85511e+08	9.34377e+08	9.70733e+08	9.6766e+08	9.21794e+08	9.21427e+08
A2FV69	TPR Domain containing protein OS=Trichomonas vaginalis OX=5722 GN=TVAG_220990 PE=4 SV=1	FALSE	1298.03	Tricho	37	23	1.96922e+08	1.97774e+08	2.00815e+08	1.98434e+08	2.0448e+08	2.03417e+08	1.92611e+08	1.89775e+08	1.82565e+08	1.99409e+08	1.95804e+08	2.03979e+08	1.45158e+08	1.48027e+08	1.53655e+08	1.64174e+08	1.36961e+08	1.40984e+08	1.45213e+08	1.50248e+08	1.49723e+08	1.66905e+08	1.55909e+08	1.42407e+08
A2EU62	Purine nucleoside phosphorylase, putative OS=Trichomonas vaginalis OX=5722 GN=TVAG_454490 PE=3 SV=1	FALSE	2212.49	Tricho	18	18	4.54666e+09	4.41905e+09	4.49512e+09	4.57877e+09	4.60933e+09	4.56706e+09	4.51899e+09	4.53633e+09	4.52866e+09	4.49399e+09	4.5014e+09	4.64063e+09	3.87041e+09	3.98758e+09	3.90697e+09	3.97298e+09	3.70938e+09	3.64722e+09	4.08245e+09	4.27614e+09	4.33551e+09	4.2203e+09	4.21034e+09	4.13049e+09
Q6EHZ7	Legumain-like cysteine proteinase 1 OS=Trichomonas vaginalis OX=5722 GN=legu-1 PE=2 SV=1	FALSE	1524.1	Tricho	18	18	1.13788e+09	1.13748e+09	1.13736e+09	1.11051e+09	1.16441e+09	1.16581e+09	9.7658e+08	9.81531e+08	8.90304e+08	8.73833e+08	9.21533e+08	8.99874e+08	1.43226e+09	1.45234e+09	1.48587e+09	1.41503e+09	1.40693e+09	1.44539e+09	1.21888e+09	1.13349e+09	1.16671e+09	1.14745e+09	1.16152e+09	1.15514e+09
A2FL92	TCP-1/cpn60 chaperonin family protein OS=Trichomonas vaginalis OX=5722 GN=TVAG_466660 PE=3 SV=1	FALSE	1200.64	Tricho	33	33	7.10188e+08	7.03852e+08	6.89374e+08	6.82205e+08	7.39081e+08	7.23576e+08	7.24885e+08	7.17151e+08	7.13429e+08	7.22509e+08	7.19603e+08	7.30892e+08	6.0677e+08	6.15603e+08	6.17115e+08	6.32853e+08	6.05331e+08	5.88308e+08	5.20611e+08	5.60799e+08	5.17428e+08	5.56425e+08	5.41944e+08	5.34455e+08
A2F4F9	Fe-hydrogenase assembly protein, putative OS=Trichomonas vaginalis OX=5722 GN=TVAG_257780 PE=4 SV=1	FALSE	1056.75	Tricho	30	12	1.18874e+08	1.14014e+08	1.14782e+08	1.02318e+08	1.0548e+08	1.14618e+08	1.46839e+08	1.2756e+08	1.11076e+08	1.24911e+08	1.035e+08	8.68417e+07	1.85911e+08	1.72373e+08	1.68344e+08	1.64488e+08	1.62598e+08	1.74271e+08	1.58116e+08	1.48211e+08	1.58866e+08	1.5235e+08	1.43416e+08	1.48843e+08
A2E264	Ribosomal protein S14, putative OS=Trichomonas vaginalis OX=5722 GN=TVAG_464120 PE=3 SV=1	FALSE	2538.69	Tricho	21	4	1.73975e+08	1.98641e+08	1.74547e+08	1.91973e+08	1.82863e+08	2.03534e+08	1.72686e+08	2.07074e+08	1.81602e+08	2.15844e+08	1.79172e+08	2.21396e+08	1.37421e+08	1.49963e+08	1.56666e+08	1.71974e+08	1.42419e+08	1.67853e+08	1.34627e+08	1.34726e+08	1.13702e+08	1.1308e+08	1.25723e+08	1.11382e+08
Q6UJG4	Thioredoxin peroxidase OS=Trichomonas vaginalis OX=5722 GN=TPx PE=2 SV=1	FALSE	2075.6	Tricho	19	6	3.86206e+08	3.92202e+08	3.88763e+08	4.0484e+08	4.09177e+08	4.00916e+08	3.34839e+08	3.30685e+08	3.43658e+08	3.24714e+08	3.20847e+08	3.19152e+08	3.16707e+08	3.21046e+08	3.145e+08	3.07168e+08	3.17629e+08	2.97068e+08	3.23278e+08	3.47762e+08	3.51081e+08	3.62052e+08	3.43183e+08	3.5129e+08
P49983	Adenylate kinase OS=Trichomonas vaginalis OX=5722 PE=1 SV=1	FALSE	1634.96	Tricho	20	20	1.03338e+09	1.05708e+09	9.60546e+08	9.70673e+08	9.70551e+08	9.78612e+08	9.99602e+08	1.02286e+09	9.82262e+08	9.61129e+08	9.11019e+08	9.26843e+08	1.10513e+09	1.11905e+09	1.15068e+09	1.12808e+09	1.05253e+09	9.98556e+08	1.05565e+09	1.16715e+09	1.10064e+09	1.32383e+09	1.19982e+09	1.03254e+09
A2D8B6	C2 domain containing protein OS=Trichomonas vaginalis OX=5722 GN=TVAG_072120 PE=4 SV=1	FALSE	1938.41	Tricho	23	21	1.70845e+09	1.66083e+09	1.67243e+09	1.63339e+09	1.64438e+09	1.63801e+09	1.65841e+09	1.63804e+09	1.62621e+09	1.62446e+09	1.63363e+09	1.63134e+09	1.9871e+09	2.04045e+09	2.00418e+09	2.01854e+09	1.85855e+09	1.98834e+09	1.95786e+09	1.98434e+09	2.06114e+09	1.96522e+09	1.98853e+09	1.97484e+09
A2E4A6	DnaK protein OS=Trichomonas vaginalis OX=5722 GN=TVAG_139320 PE=4 SV=1	FALSE	1194.4	Tricho	40	29	3.49677e+08	3.19585e+08	3.46101e+08	3.06705e+08	3.63249e+08	3.35188e+08	3.4769e+08	3.17196e+08	3.19352e+08	3.19725e+08	3.1754e+08	3.26628e+08	3.04122e+08	2.89132e+08	2.96918e+08	2.9195e+08	2.85212e+08	2.71144e+08	2.92124e+08	3.07351e+08	3.12664e+08	3.07088e+08	2.63746e+08	2.83753e+08
A2DWC1	DnaK protein OS=Trichomonas vaginalis OX=5722 GN=TVAG_394040 PE=3 SV=1	FALSE	1396.63	Tricho	29	29	3.71488e+08	3.67637e+08	3.52311e+08	3.65614e+08	3.35848e+08	3.6057e+08	3.25358e+08	3.44227e+08	3.38875e+08	3.4267e+08	3.468e+08	3.56176e+08	3.23989e+08	3.2556e+08	3.35262e+08	3.4986e+08	3.14892e+08	3.2755e+08	2.90057e+08	2.91177e+08	2.83294e+08	2.87469e+08	2.83181e+08	2.68274e+08
A2FQT4	Uncharacterized protein OS=Trichomonas vaginalis OX=5722 GN=TVAG_329880 PE=4 SV=1	FALSE	762.58	Tricho	59	59	1.95222e+08	2.29936e+08	2.00576e+08	2.106e+08	1.92631e+08	2.0598e+08	2.20009e+08	2.23166e+08	2.25816e+08	2.30682e+08	2.15629e+08	2.37213e+08	2.52262e+08	2.61271e+08	2.54651e+08	2.63336e+08	2.21352e+08	2.38711e+08	1.67377e+08	1.79449e+08	1.92794e+08	1.89371e+08	1.79241e+08	1.97401e+08
A2ELU8	Dihydropyrimidine dehydrogenase (NADP(+)) OS=Trichomonas vaginalis OX=5722 GN=TVAG_151830 PE=3 SV=1	FALSE	1038.54	Tricho	28	3	11776638	1.41449e+07	1.05225e+07	8.48072e+06	1.23519e+07	1.37307e+07	5.14815e+06	6.02033e+06	5.43324e+06	5.30641e+06	6.03713e+06	6.69851e+06	5.54565e+06	4.80444e+06	4.21164e+06	5.02841e+06	3.60189e+06	3.85843e+06	1.2292e+07	1.07243e+07	1.37979e+07	1.42044e+07	1.1776e+07	1.22361e+07
A2E942	Glutaminyl-tRNA synthetase family protein OS=Trichomonas vaginalis OX=5722 GN=TVAG_258380 PE=3 SV=1	FALSE	1116.6	Tricho	42	42	4.71166e+08	4.87164e+08	4.60017e+08	4.71436e+08	4.64619e+08	4.86855e+08	5.15273e+08	5.23361e+08	4.94813e+08	5.05536e+08	4.76737e+08	5.03699e+08	4.16385e+08	4.17957e+08	4.25295e+08	4.3417e+08	3.94408e+08	3.94916e+08	3.61643e+08	4.28586e+08	3.58236e+08	3.8114e+08	3.9163e+08	4.06891e+08
A2EZN7	Clan CA, family C1, cathepsin L-like cysteine peptidase OS=Trichomonas vaginalis OX=5722 GN=TVAG_090100 PE=3 SV=1	FALSE	1422.17	Tricho	18	15	1.75206e+09	1.76052e+09	1.80505e+09	1.73829e+09	1.78726e+09	1.72377e+09	1.40244e+09	1.45505e+09	1.47683e+09	1.45034e+09	1.45866e+09	1.42276e+09	1.6307e+09	1.64545e+09	1.62052e+09	1.62839e+09	1.48686e+09	1.50605e+09	1.9025e+09	1.86636e+09	1.81702e+09	1.82681e+09	1.7955e+09	1.71544e+09
A2E253	Calreticulin family protein OS=Trichomonas vaginalis OX=5722 GN=TVAG_464010 PE=3 SV=1	FALSE	1264.71	Tricho	31	30	1.04478e+09	9.96588e+08	1.02462e+09	1.00487e+09	1.05101e+09	1.01551e+09	9.62126e+08	9.27969e+08	9.82025e+08	8.92593e+08	9.53227e+08	9.44859e+08	9.48506e+08	9.28193e+08	9.95327e+08	1.0128e+09	9.08902e+08	9.10294e+08	7.85851e+08	8.48918e+08	8.39555e+08	8.50348e+08	8.30794e+08	8.4617e+08
A2DFD2	Dynamin central region family protein OS=Trichomonas vaginalis OX=5722 GN=TVAG_436840 PE=3 SV=1	FALSE	1297.57	Tricho	35	35	4.7373e+08	5.1747e+08	4.79737e+08	5.0929e+08	5.06429e+08	5.10261e+08	4.93753e+08	5.03204e+08	4.89529e+08	4.78138e+08	5.05634e+08	4.84468e+08	5.68582e+08	5.63708e+08	5.63215e+08	5.60753e+08	5.36639e+08	5.42124e+08	4.4634e+08	4.63257e+08	4.66976e+08	4.6728e+08	4.57804e+08	4.45444e+08
Q76KS8	Ribosomal protein S14 OS=Trichomonas vaginalis OX=5722 GN=TVAG_117480 PE=1 SV=1	FALSE	2480.07	Tricho	19	2	2.30471e+07	2.76136e+07	2.2225e+07	2.85495e+07	2.46659e+07	2.91078e+07	2.47551e+07	2.82672e+07	2.65216e+07	3.4098e+07	2.81242e+07	3.43169e+07	2.81394e+07	3.24962e+07	2.71675e+07	3.36232e+07	3.16005e+07	3.21838e+07	3.16976e+07	3.56908e+07	2.96377e+07	3.12665e+07	3.20883e+07	3.73991e+07
A2EGX9	Triosephosphate isomerase OS=Trichomonas vaginalis OX=5722 GN=TVAG_497370 PE=1 SV=1	FALSE	2567.13	Tricho	22	4	1.0994e+08	9.61642e+07	1.07677e+08	1.03161e+08	9.33195e+07	9.93981e+07	9.62715e+07	8.81649e+07	9.33877e+07	7.88461e+07	9.91279e+07	9.78698e+07	1.18095e+08	1.08683e+08	1.06577e+08	9.49234e+07	1.13323e+08	1.00793e+08	1.16054e+08	9.44148e+07	1.25048e+08	9.3963e+07	1.04222e+08	1.02409e+08
A2EVF8	Glycine--tRNA ligase OS=Trichomonas vaginalis OX=5722 GN=TVAG_398690 PE=4 SV=1	FALSE	1271.6	Tricho	29	29	3.70058e+08	3.78848e+08	3.51807e+08	3.53804e+08	3.55112e+08	3.76114e+08	3.20928e+08	3.33606e+08	3.07717e+08	3.1429e+08	3.02797e+08	3.06527e+08	3.91596e+08	3.75888e+08	3.93812e+08	4.0045e+08	3.63661e+08	3.37351e+08	3.46617e+08	3.57523e+08	3.58443e+08	3.74446e+08	3.64381e+08	3.5545e+08
A2ETI8	Thiol peroxidase, putative OS=Trichomonas vaginalis OX=5722 GN=TVAG_055200 PE=3 SV=1	FALSE	2102.41	Tricho	16	14	2.95881e+09	3.02596e+09	2.8202e+09	2.87011e+09	2.8677e+09	2.92533e+09	2.88443e+09	2.92673e+09	2.94615e+09	3.0176e+09	2.9424e+09	2.98659e+09	2.59922e+09	2.71778e+09	2.72726e+09	2.87103e+09	2.61883e+09	2.71705e+09	2.53239e+09	2.56171e+09	2.56193e+09	2.68455e+09	2.5444e+09	2.62423e+09
A2DS85	T-complex protein 1 subunit delta OS=Trichomonas vaginalis OX=5722 GN=TVAG_066690 PE=3 SV=1	FALSE	1605.77	Tricho	33	2	1.43324e+07	1.21145e+07	1.42961e+07	1.36462e+07	1.39269e+07	1.25314e+07	1.45072e+07	1.37344e+07	1.44465e+07	1.3161e+07	1.40719e+07	1.37395e+07	1.56446e+07	1.47377e+07	1.27961e+07	1.4605e+07	1.45897e+07	1.56569e+07	2.21959e+07	2.35381e+07	2.37873e+07	2.42123e+07	2.17177e+07	2.12254e+07
Q7YUC8	Hydrogenosomal membrane protein Hmp35 (Fragment) OS=Trichomonas vaginalis OX=5722 GN=hmp35 PE=4 SV=1	FALSE	2137.63	Tricho	28	1	193754185	1.85859e+08	2.02166e+08	1.88476e+08	2.06972e+08	1.97697e+08	2.09962e+08	2.0554e+08	2.05691e+08	1.92483e+08	1.92814e+08	2.04721e+08	5.76612e+07	5.96861e+07	6.99535e+07	6.9689e+07	4.48341e+07	4.73718e+07	1.18437e+08	1.33209e+08	1.60034e+08	1.55214e+08	1.47932e+08	1.45548e+08
Q9GU08	T-complex protein 1 subunit delta OS=Trichomonas vaginalis OX=5722 GN=Cctd PE=3 SV=1	FALSE	1526.67	Tricho	33	2	24950430	2.30206e+07	2.71971e+07	2.26956e+07	2.4889e+07	2.12576e+07	1.98274e+07	1.84735e+07	1.89806e+07	2.10511e+07	1.69708e+07	1.94394e+07	7.79143e+07	8.42386e+07	8.52277e+07	7.09437e+07	8.01119e+07	7.71128e+07	9.71876e+07	1.0712e+08	1.09379e+08	9.47878e+07	1.05689e+08	1.04372e+08
A2DSX1	Phosphoribulokinase / Uridine kinase family protein OS=Trichomonas vaginalis OX=5722 GN=TVAG_348300 PE=4 SV=1	FALSE	1126.09	Tricho	29	26	3.00766e+08	2.97938e+08	3.20732e+08	3.18509e+08	3.15098e+08	3.00457e+08	2.63444e+08	2.54821e+08	2.50861e+08	2.37238e+08	2.46424e+08	2.47464e+08	3.27684e+08	3.35449e+08	3.17013e+08	3.11989e+08	3.14945e+08	3.05295e+08	3.3213e+08	3.28291e+08	3.5469e+08	3.11267e+08	3.58878e+08	3.36965e+08
A2E1N5	Hybrid-cluster protein, putative OS=Trichomonas vaginalis OX=5722 GN=TVAG_206500 PE=3 SV=1	FALSE	1426.87	Tricho	31	6	6.57298e+07	7.34703e+07	7.08072e+07	6.82595e+07	6.74882e+07	6.90295e+07	4.19627e+07	4.68329e+07	4.23228e+07	4.27425e+07	4.36568e+07	4.13684e+07	7.77434e+07	7.60323e+07	7.54257e+07	7.72931e+07	7.35788e+07	7.65345e+07	9.58827e+07	9.39952e+07	8.96045e+07	9.16683e+07	8.97398e+07	9.00852e+07
A2DA33	Gp_dh_C domain-containing protein OS=Trichomonas vaginalis OX=5722 GN=TVAG_476100 PE=3 SV=1	FALSE	4712.9	Tricho	16	6	3.68779e+09	3.4649e+09	3.83502e+09	3.37871e+09	3.76114e+09	3.5104e+09	4.05971e+09	4.04395e+09	4.3011e+09	4.55975e+09	4.56749e+09	4.58334e+09	3.36863e+09	3.08923e+09	3.77841e+09	3.39119e+09	3.59222e+09	3.5927e+09	1.41863e+09	1.33425e+09	9.12461e+08	9.73907e+08	1.42746e+09	1.37989e+09
A2ER05	Obg-like ATPase 1 OS=Trichomonas vaginalis OX=5722 GN=TVAG_016670 PE=3 SV=1	FALSE	1373.89	Tricho	29	29	8.70712e+08	8.42274e+08	8.50994e+08	8.37075e+08	8.45177e+08	8.42241e+08	8.58125e+08	8.35974e+08	8.34962e+08	8.29121e+08	8.18511e+08	8.24466e+08	8.50617e+08	8.52512e+08	8.42414e+08	8.25664e+08	7.99113e+08	7.76453e+08	9.65919e+08	9.92437e+08	9.66772e+08	9.79374e+08	9.8253e+08	1.01247e+09
A2FLD2	Uncharacterized protein OS=Trichomonas vaginalis OX=5722 GN=TVAG_057830 PE=3 SV=1	FALSE	887.44	Tricho	34	34	1.50858e+08	1.5576e+08	1.49718e+08	1.53549e+08	1.54363e+08	1.60342e+08	1.57664e+08	1.61092e+08	1.4789e+08	1.5241e+08	1.49211e+08	1.48191e+08	1.91408e+08	1.9867e+08	1.95631e+08	1.97955e+08	1.87465e+08	1.97715e+08	1.58179e+08	1.6848e+08	1.44717e+08	1.44016e+08	1.50958e+08	1.55427e+08
A2EVR5	Ribosomal protein S14, putative OS=Trichomonas vaginalis OX=5722 GN=TVAG_299380 PE=3 SV=1	FALSE	2502.86	Tricho	18	1	98398540	9.11983e+07	1.0047e+08	8.64626e+07	1.02689e+08	9.37254e+07	1.08383e+08	9.6914e+07	1.11729e+08	1.16226e+08	1.18327e+08	1.1423e+08	8.93483e+07	9.00452e+07	1.0095e+08	9.56276e+07	8.91173e+07	9.94435e+07	4.79767e+07	4.29632e+07	2.75242e+07	2.98877e+07	4.3118e+07	3.99196e+07
A2FQ61	Aldehyde oxidase and xanthine dehydrogenase, putative OS=Trichomonas vaginalis OX=5722 GN=TVAG_416300 PE=3 SV=1	FALSE	641.63	Tricho	36	36	1.97629e+09	1.94108e+09	1.88738e+09	1.81319e+09	2.00098e+09	1.8861e+09	2.31397e+09	2.19207e+09	2.35425e+09	2.15579e+09	2.32362e+09	2.1009e+09	1.67021e+09	1.55705e+09	1.79053e+09	1.70061e+09	1.44007e+09	1.34671e+09	1.18128e+09	1.16022e+09	1.5623e+09	1.4817e+09	1.47409e+09	1.41318e+09
A2ELV7	Guanine nucleotide-binding protein beta subunit, putative OS=Trichomonas vaginalis OX=5722 GN=TVAG_151920 PE=1 SV=1	FALSE	1538.25	Tricho	29	7	2.08326e+08	2.22467e+08	2.24739e+08	2.31782e+08	2.27175e+08	1.92874e+08	1.59443e+08	1.73561e+08	1.52679e+08	1.58871e+08	1.46343e+08	1.51827e+08	2.54209e+08	2.5979e+08	2.60324e+08	2.6616e+08	2.20474e+08	1.82479e+08	2.52754e+08	2.67168e+08	2.30955e+08	2.7755e+08	2.71427e+08	2.66972e+08
A2DWI3	Glutamate dehydrogenase OS=Trichomonas vaginalis OX=5722 GN=TVAG_201620 PE=3 SV=1	FALSE	1133.16	Tricho	29	6	9.02232e+07	8.64249e+07	8.80294e+07	8.58208e+07	9.02998e+07	8.69565e+07	8.13478e+07	7.99809e+07	8.31966e+07	7.78258e+07	7.17865e+07	7.35936e+07	9.54176e+07	9.93665e+07	9.224e+07	8.88526e+07	9.10007e+07	8.98559e+07	9.19919e+07	8.90299e+07	9.66929e+07	8.9814e+07	9.61308e+07	9.03627e+07
A2FWM0	40S ribosomal protein S14, putative OS=Trichomonas vaginalis OX=5722 GN=TVAG_152720 PE=3 SV=1	FALSE	2499.67	Tricho	18	1	12823964	3.71209e+07	2.87041e+07	3.04616e+07	2.62563e+07	3.90223e+07	2.60798e+07	4.67919e+07	3.65049e+07	4.16896e+07	3.61087e+07	5.03425e+07	3.68258e+07	3.3095e+07	3.39356e+07	4.24502e+07	3.83516e+07	4.45378e+07	5.13688e+07	4.8288e+07	5.60283e+07	5.36062e+07	5.52524e+07	4.8955e+07
A2D968	Phosphoserine transaminase OS=Trichomonas vaginalis OX=5722 GN=TVAG_183300 PE=3 SV=1	FALSE	1489.22	Tricho	24	12	3.8584e+08	3.99718e+08	3.93208e+08	4.35094e+08	3.93711e+08	4.30846e+08	4.2153e+08	4.37738e+08	4.14884e+08	4.32863e+08	3.98573e+08	4.18435e+08	3.57164e+08	3.6126e+08	3.78506e+08	3.72951e+08	3.44692e+08	3.42806e+08	4.41984e+08	4.55732e+08	4.59192e+08	4.61752e+08	4.68866e+08	4.60715e+08
A2EJP5	Ribosomal protein S14, putative OS=Trichomonas vaginalis OX=5722 GN=TVAG_342830 PE=3 SV=1	FALSE	2464.66	Tricho	18	1	8.90924e+06	1.06526e+07	7.06298e+06	1.10715e+07	8.4674e+06	1.08916e+07	9.53899e+06	9.46868e+06	1.13617e+07	1.13342e+07	1.04117e+07	1.35614e+07	1.01453e+07	9.64816e+06	1.06006e+07	1.09388e+07	1.1833e+07	1.18924e+07	1.18421e+07	1.37347e+07	9.9728e+06	1.30797e+07	1.21785e+07	1.27967e+07
A2ENV1	Uncharacterized protein OS=Trichomonas vaginalis OX=5722 GN=TVAG_216170 PE=4 SV=1	FALSE	2026.94	Tricho	26	25	2.03989e+09	2.03269e+09	1.87829e+09	1.92486e+09	1.87826e+09	1.91644e+09	2.69439e+09	2.7367e+09	2.60616e+09	2.68505e+09	2.45352e+09	2.47044e+09	2.70152e+09	2.7991e+09	2.65454e+09	2.61177e+09	2.57589e+09	2.53225e+09	2.37655e+09	2.48477e+09	2.57557e+09	2.6105e+09	2.49596e+09	2.46799e+09
A2DED2	Chaperonin, putative OS=Trichomonas vaginalis OX=5722 GN=TVAG_167250 PE=3 SV=1	FALSE	1737.02	Tricho	36	29	3.24914e+08	3.26653e+08	3.14278e+08	3.21248e+08	3.21628e+08	3.26548e+08	3.44237e+08	3.44146e+08	3.49814e+08	3.35727e+08	3.3487e+08	3.44913e+08	2.97075e+08	3.07906e+08	3.23194e+08	3.31705e+08	2.93449e+08	2.94068e+08	2.87413e+08	2.8011e+08	2.87985e+08	2.81908e+08	2.80767e+08	2.57164e+08
A2FNW2	Actin-binding protein, putative OS=Trichomonas vaginalis OX=5722 GN=TVAG_376130 PE=4 SV=1	FALSE	1453.05	Tricho	25	20	1.4646e+09	1.5299e+09	1.44916e+09	1.48926e+09	1.4591e+09	1.49416e+09	1.44366e+09	1.4995e+09	1.36459e+09	1.38742e+09	1.4422e+09	1.49829e+09	1.50469e+09	1.53014e+09	1.53315e+09	1.6046e+09	1.45461e+09	1.56855e+09	1.56344e+09	1.5859e+09	1.59547e+09	1.57253e+09	1.61675e+09	1.55572e+09
A2FS11	Superoxide dismutase OS=Trichomonas vaginalis OX=5722 GN=TVAG_337230 PE=3 SV=1	FALSE	1824.91	Tricho	17	5	43798971	4.52266e+07	4.38088e+07	3.71406e+07	2.08484e+07	3.24056e+07	1.70796e+07	2.33303e+07	2.04103e+07	1.67225e+07	2.6901e+07	2.22554e+07	2.27126e+08	2.5136e+08	1.43601e+08	1.39918e+08	2.87967e+08	3.07152e+08	1.9902e+08	1.73482e+08	1.28744e+08	1.19155e+08	2.32896e+08	2.07746e+08
A2DLF1	Aspartate aminotransferase OS=Trichomonas vaginalis OX=5722 GN=TVAG_268020 PE=3 SV=1	FALSE	1678.47	Tricho	23	16	9.13561e+08	8.99815e+08	9.37301e+08	9.13835e+08	8.57369e+08	8.89813e+08	8.15956e+08	8.32818e+08	7.78353e+08	7.87288e+08	7.99033e+08	8.07918e+08	8.58984e+08	8.42206e+08	7.74419e+08	8.23842e+08	7.73676e+08	7.59413e+08	9.57954e+08	8.34533e+08	9.7708e+08	8.29503e+08	9.41504e+08	8.39755e+08
A2F520	T-complex protein 1 subunit gamma OS=Trichomonas vaginalis OX=5722 GN=TVAG_029280 PE=3 SV=1	FALSE	1236.56	Tricho	37	37	3.96858e+08	4.0772e+08	4.13757e+08	3.88284e+08	4.10578e+08	3.81904e+08	4.32552e+08	4.13707e+08	4.1813e+08	4.12907e+08	4.01733e+08	3.88358e+08	3.09722e+08	2.96012e+08	3.13794e+08	2.93417e+08	2.86708e+08	2.84277e+08	2.55606e+08	2.61226e+08	2.66116e+08	2.5598e+08	2.70623e+08	2.49912e+08
A2FYC7	Uncharacterized protein OS=Trichomonas vaginalis OX=5722 GN=TVAG_396480 PE=4 SV=1	FALSE	1291.71	Tricho	33	19	1.73436e+08	1.70497e+08	1.63365e+08	1.66127e+08	1.74932e+08	1.75369e+08	1.70941e+08	1.7009e+08	1.69255e+08	1.79927e+08	1.78168e+08	1.78299e+08	1.14077e+08	1.11855e+08	1.13303e+08	1.15328e+08	1.05175e+08	1.06621e+08	7.04333e+07	8.08543e+07	8.22742e+07	8.52402e+07	8.04719e+07	8.10366e+07
A2F4T2	tRNA binding domain containing protein OS=Trichomonas vaginalis OX=5722 GN=TVAG_328570 PE=4 SV=1	FALSE	1216.46	Tricho	27	25	7.26234e+08	6.96745e+08	6.99482e+08	6.91916e+08	7.06929e+08	7.19207e+08	7.3442e+08	7.29581e+08	7.3811e+08	7.5748e+08	7.54511e+08	7.69254e+08	6.43263e+08	6.18072e+08	6.25595e+08	6.39428e+08	6.15149e+08	5.51908e+08	6.25764e+08	6.1859e+08	6.60951e+08	6.10424e+08	6.53783e+08	6.40395e+08
A2ESJ6	Chaperonin subunit alpha1 CCTalpha, putative OS=Trichomonas vaginalis OX=5722 GN=TVAG_350510 PE=3 SV=1	FALSE	1649.91	Tricho	36	6	5.44195e+07	5.53917e+07	5.51165e+07	5.41132e+07	5.62133e+07	5.56611e+07	6.33294e+07	6.07548e+07	6.07653e+07	5.37101e+07	5.83125e+07	4.95073e+07	6.91425e+07	6.30525e+07	7.08911e+07	4.01118e+07	6.60902e+07	6.71417e+07	4.10582e+07	3.80107e+07	3.56581e+07	3.30636e+07	3.65261e+07	3.57795e+07
A2D8M7	Vesicle-fusing ATPase OS=Trichomonas vaginalis OX=5722 GN=TVAG_185830 PE=3 SV=1	FALSE	1250.74	Tricho	31	30	3.38413e+08	3.29876e+08	3.2387e+08	3.22399e+08	2.9949e+08	2.95925e+08	3.47731e+08	3.31207e+08	3.41534e+08	3.33765e+08	3.38327e+08	3.38528e+08	3.50679e+08	3.53193e+08	3.45496e+08	3.34968e+08	3.22097e+08	3.19644e+08	3.19252e+08	3.12673e+08	3.00517e+08	2.99268e+08	3.16126e+08	2.95847e+08
A2FMM4	MRH domain-containing protein OS=Trichomonas vaginalis OX=5722 GN=TVAG_177320 PE=4 SV=1	FALSE	1046.97	Tricho	30	30	4.12801e+08	4.0914e+08	4.14062e+08	4.07673e+08	4.1139e+08	4.26615e+08	3.72906e+08	3.89652e+08	3.92552e+08	3.96897e+08	4.08242e+08	4.0962e+08	2.63749e+08	2.73306e+08	2.927e+08	2.95671e+08	2.29132e+08	2.3633e+08	3.38497e+08	3.38799e+08	3.28107e+08	3.16924e+08	3.03012e+08	3.21801e+08
A2EDY9	Glycerol-3-phosphate dehydrogenase [NAD(+)] OS=Trichomonas vaginalis OX=5722 GN=TVAG_230610 PE=3 SV=1	FALSE	1648.43	Tricho	24	24	8.34448e+08	9.15858e+08	8.26953e+08	8.44609e+08	8.88618e+08	8.93111e+08	7.79486e+08	9.20483e+08	8.61964e+08	7.52162e+08	7.59779e+08	9.12158e+08	5.91546e+08	7.44371e+08	7.27316e+08	6.95695e+08	6.76257e+08	6.5381e+08	7.61694e+08	8.76659e+08	7.93885e+08	8.68161e+08	7.7072e+08	8.93731e+08
A2E498	Branched-chain-amino-acid aminotransferase OS=Trichomonas vaginalis OX=5722 GN=TVAG_139240 PE=3 SV=1	FALSE	1317.25	Tricho	22	14	5.311e+08	5.24618e+08	5.5082e+08	5.56304e+08	5.55628e+08	5.77791e+08	4.79239e+08	4.4002e+08	4.68021e+08	4.59746e+08	4.36721e+08	4.21873e+08	5.46508e+08	5.51544e+08	5.61272e+08	5.59025e+08	5.25554e+08	5.00101e+08	6.72728e+08	6.67514e+08	6.71547e+08	7.1794e+08	6.94631e+08	6.90922e+08
A2FZ56	AT5g28840/F7P1_20, putative OS=Trichomonas vaginalis OX=5722 GN=TVAG_381690 PE=4 SV=1	FALSE	1411.58	Tricho	22	19	1.4334e+09	1.4147e+09	1.43601e+09	1.41537e+09	1.48499e+09	1.48048e+09	1.46543e+09	1.45943e+09	1.36127e+09	1.35857e+09	1.40971e+09	1.44039e+09	1.27936e+09	1.27757e+09	1.32994e+09	1.30908e+09	1.16556e+09	1.16447e+09	1.39119e+09	1.35908e+09	1.2302e+09	1.24355e+09	1.36636e+09	1.32237e+09
A2F8Y3	Uncharacterized protein (Fragment) OS=Trichomonas vaginalis OX=5722 GN=TVAG_339270 PE=4 SV=1	FALSE	861.81	Tricho	38	23	1.26041e+08	1.27627e+08	1.25159e+08	1.2598e+08	1.25798e+08	1.24645e+08	1.45912e+08	1.34169e+08	1.34622e+08	1.30874e+08	1.47216e+08	1.39055e+08	5.66759e+07	6.06176e+07	6.8817e+07	7.21543e+07	5.57213e+07	5.66768e+07	5.06874e+07	6.05426e+07	5.24975e+07	5.44726e+07	4.98418e+07	5.07775e+07
Q9GU11	Chaperonin subunit alpha1 CCTalpha OS=Trichomonas vaginalis OX=5722 GN=Ccta1 PE=3 SV=1	FALSE	1564.2	Tricho	35	5	42248027	4.38363e+07	4.19618e+07	3.97609e+07	4.23599e+07	4.31751e+07	4.58266e+07	4.67048e+07	4.17893e+07	4.17385e+07	4.27257e+07	4.42179e+07	4.38433e+07	4.37512e+07	4.6938e+07	4.83722e+07	3.98004e+07	4.03722e+07	2.83601e+07	2.73334e+07	2.33061e+07	2.30884e+07	2.3269e+07	2.18639e+07
A2E6Z8	Ribosomal protein L8, putative OS=Trichomonas vaginalis OX=5722 GN=TVAG_005910 PE=1 SV=1	FALSE	1428.13	Tricho	20	2	56387181	4.85167e+07	5.36188e+07	4.96061e+07	4.99845e+07	4.72374e+07	3.41017e+07	3.47975e+07	2.82282e+07	2.60893e+07	2.5075e+07	2.37493e+07	1.78967e+07	1.93318e+07	1.69815e+07	1.72585e+07	1.4661e+07	1.31087e+07	6.74595e+07	7.31579e+07	6.81675e+07	7.06868e+07	6.47538e+07	6.70118e+07
A2DDT1	Ribosomal protein L6, putative OS=Trichomonas vaginalis OX=5722 GN=TVAG_054500 PE=1 SV=1	FALSE	1279.6	Tricho	19	2	1.02917e+08	1.05742e+08	1.10987e+08	1.09827e+08	1.11989e+08	1.04879e+08	9.98315e+07	1.00219e+08	9.48296e+07	9.2366e+07	9.98965e+07	8.98919e+07	1.9922e+08	2.12453e+08	2.30296e+08	2.27305e+08	1.65266e+08	1.49127e+08	1.39194e+08	1.56011e+08	1.42313e+08	1.75621e+08	1.44141e+08	1.29847e+08
A2DAE1	Oligopeptidase A OS=Trichomonas vaginalis OX=5722 GN=TVAG_477180 PE=3 SV=1	FALSE	1367.34	Tricho	39	39	6.83303e+08	7.0433e+08	6.84554e+08	7.18807e+08	7.11106e+08	7.2541e+08	6.8859e+08	7.00639e+08	6.62312e+08	7.00872e+08	6.69124e+08	7.18497e+08	5.90999e+08	6.14425e+08	6.0354e+08	6.23657e+08	5.38589e+08	5.55673e+08	5.55961e+08	6.44768e+08	5.99266e+08	6.01105e+08	5.86445e+08	5.97171e+08
A2G8P4	Arginine--tRNA ligase OS=Trichomonas vaginalis OX=5722 GN=TVAG_324610 PE=3 SV=1	FALSE	820.04	Tricho	28	28	6.36615e+08	6.03333e+08	6.52524e+08	6.1689e+08	6.59682e+08	6.08881e+08	6.61604e+08	6.39026e+08	6.80919e+08	6.33332e+08	6.12447e+08	6.01112e+08	5.76822e+08	5.69583e+08	5.71866e+08	5.39251e+08	5.70229e+08	5.29154e+08	3.86806e+08	3.89605e+08	3.90351e+08	3.88497e+08	3.67944e+08	3.691e+08
A2EC21	Peptidyl-prolyl cis-trans isomerase OS=Trichomonas vaginalis OX=5722 GN=TVAG_137880 PE=3 SV=1	FALSE	1801.83	Tricho	10	8	3609099151	3.63145e+09	3.40401e+09	3.61279e+09	3.54345e+09	3.56241e+09	3.82355e+09	3.8015e+09	3.87004e+09	3.65264e+09	3.57021e+09	3.63691e+09	3.68249e+09	3.66593e+09	3.44836e+09	3.44381e+09	3.56846e+09	3.67929e+09	4.43265e+09	4.29512e+09	4.86366e+09	4.70662e+09	4.38913e+09	4.57209e+09
A2FDM3	Uncharacterized protein OS=Trichomonas vaginalis OX=5722 GN=TVAG_440200 PE=4 SV=1	FALSE	1537.54	Tricho	21	21	1.64927e+09	1.59773e+09	1.66967e+09	1.66644e+09	1.63693e+09	1.61301e+09	1.48794e+09	1.47525e+09	1.49209e+09	1.52217e+09	1.44562e+09	1.44063e+09	1.44667e+09	1.50059e+09	1.4483e+09	1.4999e+09	1.34399e+09	1.24822e+09	1.76392e+09	1.88044e+09	1.93404e+09	1.89798e+09	1.8902e+09	1.90614e+09
A2DUA7	QXW lectin repeat family protein OS=Trichomonas vaginalis OX=5722 GN=TVAG_261950 PE=4 SV=1	FALSE	1395.32	Tricho	25	25	4.36071e+09	4.21369e+09	4.30546e+09	4.24429e+09	4.36681e+09	4.33946e+09	4.2377e+09	4.14595e+09	4.09065e+09	4.01811e+09	4.13431e+09	4.12713e+09	4.23998e+09	4.20393e+09	4.20156e+09	4.23496e+09	4.01218e+09	3.99713e+09	3.81916e+09	3.80464e+09	3.85814e+09	3.74783e+09	3.7537e+09	3.61561e+09
A2ET21	Dynamin central region family protein OS=Trichomonas vaginalis OX=5722 GN=TVAG_298300 PE=3 SV=1	FALSE	1160.48	Tricho	35	34	3.58461e+08	3.62548e+08	3.27785e+08	3.30591e+08	3.38443e+08	3.49993e+08	3.65997e+08	3.44796e+08	3.63773e+08	3.58711e+08	3.66392e+08	3.61925e+08	3.12129e+08	3.04785e+08	3.19205e+08	3.1987e+08	2.96258e+08	2.94824e+08	2.62797e+08	3.26569e+08	3.06809e+08	3.16604e+08	2.92162e+08	3.18503e+08
A2DP65	Pyruvate kinase OS=Trichomonas vaginalis OX=5722 GN=TVAG_015950 PE=3 SV=1	FALSE	1392.86	Tricho	23	21	2.56147e+08	2.55583e+08	2.51132e+08	2.58576e+08	2.39812e+08	2.53791e+08	2.5424e+08	2.61713e+08	2.56909e+08	2.59025e+08	2.54776e+08	2.60519e+08	2.62756e+08	2.62072e+08	2.60007e+08	2.61639e+08	2.55692e+08	2.4635e+08	2.07234e+08	2.23838e+08	2.22583e+08	2.32415e+08	2.16658e+08	2.38592e+08
A2EDD6	Mannose-1-phosphate guanylyltransferase OS=Trichomonas vaginalis OX=5722 GN=TVAG_394720 PE=3 SV=1	FALSE	1246.4	Tricho	18	7	107366482	1.14599e+08	1.05362e+08	1.16817e+08	1.05742e+08	1.17333e+08	1.0353e+08	1.11762e+08	1.1012e+08	1.00542e+08	9.94273e+07	1.05269e+08	1.2389e+08	1.36803e+08	1.19234e+08	1.29243e+08	1.24499e+08	1.46404e+08	3.79898e+08	3.84224e+08	3.99845e+08	4.10769e+08	3.83875e+08	3.62096e+08
A2DFZ5	40S ribosomal protein S5, putative OS=Trichomonas vaginalis OX=5722 GN=TVAG_163180 PE=3 SV=1	FALSE	1794.85	Tricho	17	1	1.00668e+08	1.08483e+08	1.011e+08	1.07401e+08	1.10112e+08	1.17677e+08	5.47416e+07	5.23915e+07	4.31138e+07	4.60367e+07	4.31028e+07	4.29694e+07	1.49023e+08	1.72354e+08	1.61788e+08	1.74403e+08	1.34222e+08	1.60207e+08	1.676e+08	1.53684e+08	1.73375e+08	1.62459e+08	1.44541e+08	1.59067e+08
A2DKH7	Uncharacterized protein OS=Trichomonas vaginalis OX=5722 GN=TVAG_190490 PE=4 SV=1	FALSE	928.77	Tricho	30	16	6.54338e+07	6.54987e+07	6.64367e+07	5.7545e+07	7.27289e+07	6.77154e+07	6.64947e+07	6.80909e+07	6.93269e+07	6.96843e+07	7.13842e+07	7.01357e+07	3.94629e+07	4.26524e+07	4.59456e+07	4.51584e+07	4.08205e+07	3.75142e+07	4.68315e+07	2.98021e+07	4.91918e+07	3.87303e+07	4.61982e+07	4.01854e+07
A2FD06	Uncharacterized protein OS=Trichomonas vaginalis OX=5722 GN=TVAG_218130 PE=4 SV=1	FALSE	1009.23	Tricho	40	40	5.2436e+08	5.13843e+08	5.00839e+08	5.34611e+08	5.2002e+08	5.23078e+08	4.85079e+08	5.2958e+08	4.97638e+08	4.9599e+08	5.00941e+08	4.93726e+08	5.22419e+08	5.3365e+08	5.36719e+08	5.12625e+08	4.99891e+08	5.14944e+08	3.84776e+08	3.819e+08	3.81453e+08	4.0508e+08	3.98774e+08	4.11847e+08
A2DM03	Phosphofructokinase family protein OS=Trichomonas vaginalis OX=5722 GN=TVAG_462920 PE=4 SV=1	FALSE	1740.66	Tricho	24	21	2.6233e+09	2.60907e+09	2.63133e+09	2.60754e+09	2.63799e+09	2.63071e+09	2.90357e+09	2.89589e+09	2.86418e+09	2.87135e+09	2.8191e+09	2.8453e+09	2.87349e+09	2.97806e+09	2.96051e+09	2.98386e+09	2.81804e+09	2.9056e+09	2.88612e+09	2.9153e+09	2.89714e+09	2.80362e+09	2.88397e+09	2.94018e+09
A2EQX2	Superoxide dismutase OS=Trichomonas vaginalis OX=5722 GN=TVAG_039980 PE=3 SV=1	FALSE	1586.78	Tricho	15	2	3.1311e+08	2.91558e+08	3.08295e+08	3.27309e+08	3.21218e+08	3.01874e+08	1.92754e+08	1.73038e+08	1.82033e+08	1.50549e+08	1.46539e+08	1.34944e+08	6.23772e+08	6.04538e+08	5.20391e+08	5.37838e+08	6.68757e+08	6.05566e+08	5.78298e+08	5.79223e+08	5.36833e+08	5.77673e+08	5.45942e+08	5.33823e+08
A2GN76	Ribosomal protein L6, putative OS=Trichomonas vaginalis OX=5722 GN=TVAG_318710 PE=3 SV=1	FALSE	1164.11	Tricho	18	1	1.55033e+07	1.61678e+07	1.69947e+07	1.67007e+07	1.68833e+07	1.49789e+07	1.3691e+07	1.41894e+07	1.19296e+07	1.38875e+07	1.4396e+07	1.48809e+07	1.81467e+07	2.22143e+07	2.06125e+07	2.35859e+07	1.80773e+07	1.61067e+07	1.1099e+07	1.37699e+07	1.49854e+07	1.55147e+07	1.26875e+07	1.31736e+07
A2FB71	Nascent polypeptide-associated complex subunit beta OS=Trichomonas vaginalis OX=5722 GN=TVAG_435990 PE=3 SV=1	FALSE	1038.16	Tricho	13	9	5.18721e+08	5.9593e+08	5.27702e+08	5.71419e+08	5.61533e+08	5.30331e+08	5.36864e+08	5.81596e+08	6.02894e+08	5.00869e+08	5.38341e+08	5.43792e+08	6.65114e+08	5.88931e+08	6.71642e+08	5.9222e+08	7.17096e+08	5.02222e+08	6.10525e+08	6.14157e+08	5.90377e+08	5.55864e+08	6.22492e+08	5.7497e+08
A2GG34	Eukaryotic translation initiation factor 5A OS=Trichomonas vaginalis OX=5722 GN=TVAG_361780 PE=3 SV=1	FALSE	1401.62	Tricho	13	2	8.12248e+07	6.293e+07	8.04514e+07	6.70759e+07	7.37751e+07	6.93434e+07	4.67732e+07	4.09932e+07	5.57961e+07	2.52263e+07	4.89545e+07	4.03943e+07	4.32243e+07	4.0585e+07	5.82341e+07	5.49081e+07	2.3172e+07	2.18711e+07	6.31726e+07	8.11062e+07	7.49783e+07	5.08693e+07	7.26603e+07	6.99151e+07
Q8WR12	Hybrid-cluster protein OS=Trichomonas vaginalis OX=5722 GN=HCP PE=2 SV=1	FALSE	1267.5	Tricho	28	3	5.62144e+07	5.96952e+07	5.28603e+07	5.33741e+07	5.23064e+07	5.26686e+07	5.83327e+07	6.1761e+07	6.22154e+07	5.99811e+07	5.29273e+07	9.24913e+07	6.64208e+07	6.9463e+07	5.83041e+07	5.39558e+07	6.27293e+07	6.08829e+07	5.29408e+07	5.21778e+07	5.34167e+07	5.73105e+07	5.22323e+07	5.18025e+07
Q76KS9	Ribosomal protein L8 OS=Trichomonas vaginalis OX=5722 PE=3 SV=1	FALSE	1339.92	Tricho	19	1	2.01144e+07	1.92336e+07	1.4162e+07	1.41273e+07	1.17902e+07	1.05425e+07	1.0942e+07	1.35197e+07	1.38936e+07	1.13156e+07	1.0949e+07	1.19943e+07	7.02992e+06	6.31331e+06	3.60493e+06	3.78e+06	7.8178e+06	9.07277e+06		1.32288e+06		1.96426e+06		1.54079e+06
A2E296	Ubiquitin family protein OS=Trichomonas vaginalis OX=5722 GN=TVAG_097660 PE=4 SV=1	FALSE	1063.04	Tricho	16	16	4.07385e+08	3.69473e+08	3.946e+08	3.96571e+08	4.26394e+08	3.94866e+08	3.85968e+08	3.64941e+08	3.66893e+08	3.39388e+08	3.89862e+08	3.60948e+08	1.6991e+08	1.48458e+08	2.05985e+08	2.01427e+08	1.85263e+08	1.75327e+08	3.20662e+08	3.19981e+08	3.47438e+08	3.38422e+08	3.28124e+08	3.16881e+08
A2DAK7	Proteasome endopeptidase complex, putative OS=Trichomonas vaginalis OX=5722 GN=TVAG_035330 PE=3 SV=1	FALSE	1303.06	Tricho	26	25	4.04091e+08	3.8399e+08	3.68786e+08	3.76616e+08	3.77485e+08	3.8111e+08	3.78058e+08	3.77926e+08	3.58168e+08	3.64607e+08	3.74768e+08	3.68146e+08	2.98098e+08	2.96979e+08	3.23587e+08	3.21507e+08	2.64389e+08	2.79338e+08	2.91038e+08	3.17683e+08	3.13115e+08	3.146e+08	2.97545e+08	2.9474e+08
Q9UAE4	Cytosolic heat shock protein 70 (Fragment) OS=Trichomonas vaginalis OX=5722 GN=HSP70 PE=4 SV=1	FALSE	2284.55	Tricho	18	2	172759408	1.70032e+08	1.73616e+08	1.59831e+08	1.7394e+08	1.70772e+08	1.82831e+08	1.70955e+08	1.83866e+08	1.80541e+08	1.90537e+08	1.8658e+08	1.38466e+08	1.42981e+08	1.24706e+08	1.39255e+08	1.42122e+08	1.21961e+08	1.23403e+08	1.51158e+08	1.34703e+08	1.57971e+08	1.43897e+08	1.54493e+08
A2ED65	DJ-1 family protein OS=Trichomonas vaginalis OX=5722 GN=TVAG_420420 PE=4 SV=1	FALSE	1517.55	Tricho	12	8	6.03201e+08	5.87245e+08	6.22273e+08	5.83996e+08	6.32102e+08	6.00861e+08	6.61276e+08	6.18299e+08	6.32695e+08	6.42703e+08	6.1741e+08	6.46395e+08	5.3501e+08	5.38139e+08	5.58674e+08	5.60241e+08	5.14908e+08	4.84389e+08	4.54225e+08	4.74243e+08	5.52157e+08	5.39005e+08	5.02584e+08	4.85482e+08
A2FF46	Isoleucine--tRNA ligase OS=Trichomonas vaginalis OX=5722 GN=TVAG_024690 PE=3 SV=1	FALSE	939.14	Tricho	43	43	3.58874e+08	3.40069e+08	3.33795e+08	3.31407e+08	3.44374e+08	3.48699e+08	3.688e+08	3.60797e+08	3.67999e+08	3.56541e+08	3.48335e+08	3.45318e+08	6.30672e+08	6.01405e+08	6.45684e+08	5.75754e+08	6.39375e+08	6.09677e+08	5.9838e+08	5.93788e+08	6.37855e+08	5.67445e+08	6.52059e+08	5.89089e+08
A2FCY2	START domain-containing protein OS=Trichomonas vaginalis OX=5722 GN=TVAG_196620 PE=4 SV=1	FALSE	1355.27	Tricho	16	16	3.02413e+09	2.98213e+09	2.94147e+09	2.89887e+09	3.08958e+09	2.99694e+09	3.04854e+09	2.97853e+09	2.93493e+09	3.0315e+09	3.19334e+09	3.19789e+09	3.76289e+09	3.77719e+09	3.79226e+09	3.74854e+09	3.77874e+09	3.90736e+09	3.31274e+09	3.21868e+09	3.41137e+09	3.38463e+09	3.21393e+09	3.20878e+09
A2FR66	Phosphofructokinase family protein OS=Trichomonas vaginalis OX=5722 GN=TVAG_496160 PE=4 SV=1	FALSE	1175.12	Tricho	20	20	4.98121e+08	4.85508e+08	5.02527e+08	4.69931e+08	4.67731e+08	4.74785e+08	4.80229e+08	4.6619e+08	4.67947e+08	4.46629e+08	4.60515e+08	4.46635e+08	3.94334e+08	3.92127e+08	4.29629e+08	4.17055e+08	3.72302e+08	3.55323e+08	4.14244e+08	4.22364e+08	4.40846e+08	4.25358e+08	4.31675e+08	4.39695e+08
D5I1Q2	Eukaryotic translation initiation factor 5A OS=Trichomonas vaginalis OX=5722 GN=eIF-5A2 PE=2 SV=1	FALSE	1387.86	Tricho	13	2	7.00611e+07	6.06895e+07	7.48596e+07	6.56728e+07	8.33043e+07	7.09401e+07	4.6287e+07	4.01931e+07	5.47551e+07	2.52263e+07	4.89545e+07	3.97388e+07	3.48755e+07	3.30942e+07	4.32173e+07	3.769e+07	1.73533e+07	1.72496e+07	6.49518e+07	7.54669e+07	6.27334e+07	4.15278e+07	5.66168e+07	2.65413e+07
A2DCE0	ENTH domain-containing protein OS=Trichomonas vaginalis OX=5722 GN=TVAG_249370 PE=4 SV=1	FALSE	977.58	Tricho	22	22	5.89442e+08	5.76586e+08	5.99943e+08	5.76098e+08	5.72047e+08	5.65865e+08	5.33848e+08	5.00228e+08	5.19548e+08	5.12548e+08	5.525e+08	5.33195e+08	5.78375e+08	5.55713e+08	5.31593e+08	5.31213e+08	5.73763e+08	5.80727e+08	4.95816e+08	5.14746e+08	5.05287e+08	5.02881e+08	4.93766e+08	5.22216e+08
A2E6V5	Phosphorylase family protein OS=Trichomonas vaginalis OX=5722 GN=TVAG_081630 PE=4 SV=1	FALSE	1232.38	Tricho	29	21	3.25899e+09	3.54214e+09	3.2016e+09	3.53518e+09	3.16427e+09	3.57181e+09	3.38553e+09	3.82876e+09	3.52883e+09	3.7033e+09	3.44858e+09	3.49171e+09	1.46776e+09	1.48418e+09	1.45748e+09	1.33804e+09	1.71774e+09	1.39362e+09	8.34664e+08	8.03623e+08	8.5265e+08	7.70492e+08	8.39708e+08	7.91045e+08
A2DAJ2	Uncharacterized protein OS=Trichomonas vaginalis OX=5722 GN=TVAG_035180 PE=3 SV=1	FALSE	1032.44	Tricho	22	22	3.66292e+08	3.7928e+08	3.59146e+08	3.66687e+08	3.57864e+08	3.57945e+08	3.45494e+08	3.60986e+08	3.22319e+08	3.42299e+08	3.0658e+08	3.39205e+08	4.92353e+08	5.35262e+08	4.67459e+08	5.25337e+08	4.68182e+08	4.4313e+08	4.98394e+08	4.86819e+08	4.85912e+08	4.86436e+08	5.03708e+08	4.69719e+08
A2DVW2	S-adenosylmethionine synthase OS=Trichomonas vaginalis OX=5722 GN=TVAG_252200 PE=3 SV=1	FALSE	1029.09	Tricho	24	7	1.0034e+08	1.07628e+08	9.77771e+07	1.01433e+08	1.02281e+08	1.02456e+08	9.11526e+07	9.46365e+07	8.80279e+07	8.94204e+07	9.14855e+07	9.02932e+07	6.45104e+07	6.85137e+07	6.32735e+07	7.11275e+07	5.69241e+07	5.84009e+07	6.40206e+07	6.5064e+07	6.70453e+07	6.73484e+07	5.74763e+07	6.63097e+07
A2DEK5	Eukaryotic translation initiation factor 5A OS=Trichomonas vaginalis OX=5722 GN=TVAG_283020 PE=3 SV=1	FALSE	1391.45	Tricho	13	4	212261562	1.89586e+08	2.171e+08	1.32017e+08	1.83155e+08	1.72176e+08	1.4709e+08	1.02849e+08	1.38386e+08	8.21615e+07	1.14534e+08	1.03388e+08	7.11669e+07	1.25983e+08	1.4238e+08	1.02321e+08	7.52488e+07	5.28596e+07	2.16515e+08	2.28613e+08	1.63919e+08	1.5544e+08	2.65956e+08	2.35677e+08
O96445	L-lactate dehydrogenase OS=Trichomonas vaginalis OX=5722 GN=LDH1 PE=1 SV=1	FALSE	1092.6	Tricho	18	9	3.38844e+08	3.55251e+08	3.41291e+08	3.28094e+08	3.41508e+08	3.6566e+08	2.17243e+08	2.97887e+08	2.30413e+08	2.66934e+08	2.50984e+08	2.65973e+08	3.3053e+08	3.77761e+08	3.31034e+08	2.83517e+08	3.36809e+08	3.21371e+08	6.1537e+08	6.15548e+08	5.93362e+08	6.54974e+08	7.28478e+08	7.94876e+08
A2FTT0	Inosine-uridine preferring nucleoside hydrolase family protein OS=Trichomonas vaginalis OX=5722 GN=TVAG_092730 PE=3 SV=1	FALSE	1055.56	Tricho	22	22	4.05405e+08	4.07935e+08	3.97425e+08	4.08423e+08	3.89406e+08	4.09623e+08	3.92452e+08	3.95169e+08	4.0178e+08	4.01063e+08	4.10543e+08	4.13417e+08	4.35857e+08	4.46737e+08	4.32572e+08	4.35529e+08	4.14928e+08	4.16073e+08	3.69204e+08	3.79049e+08	3.67564e+08	3.7076e+08	3.48142e+08	3.54197e+08
A2F6G3	Uncharacterized protein OS=Trichomonas vaginalis OX=5722 GN=TVAG_140200 PE=4 SV=1	FALSE	981.97	Tricho	24	24	2.85545e+08	2.96477e+08	2.9167e+08	2.89382e+08	2.96649e+08	3.02187e+08	2.90406e+08	2.91314e+08	2.77242e+08	2.83848e+08	2.79274e+08	2.90688e+08	2.20242e+08	2.22745e+08	2.26664e+08	2.19834e+08	2.00308e+08	1.98301e+08	2.3239e+08	2.23425e+08	2.18957e+08	2.24782e+08	2.17873e+08	2.18778e+08
A2FCD1	4-alpha-glucanotransferase OS=Trichomonas vaginalis OX=5722 GN=TVAG_226870 PE=3 SV=1	FALSE	862.27	Tricho	37	15	7.76002e+07	8.77722e+07	7.6644e+07	8.06517e+07	7.896e+07	8.33577e+07	8.1011e+07	7.86536e+07	5.22537e+07	6.5916e+07	5.19377e+07	7.02777e+07	7.30156e+07	7.60839e+07	6.91367e+07	8.47143e+07	6.0486e+07	6.8392e+07	5.05885e+07	5.96981e+07	5.79253e+07	6.23385e+07	5.39493e+07	6.1113e+07
A2DN65	DnaJ domain containing protein OS=Trichomonas vaginalis OX=5722 GN=TVAG_305730 PE=3 SV=1	FALSE	1181.56	Tricho	28	25	8.76591e+08	9.25861e+08	8.68403e+08	9.04034e+08	8.99656e+08	9.37337e+08	9.19882e+08	9.35148e+08	9.00868e+08	9.05686e+08	9.05973e+08	9.22758e+08	8.21543e+08	8.30562e+08	8.38258e+08	8.45484e+08	7.17872e+08	7.19527e+08	7.32098e+08	7.19345e+08	6.99546e+08	6.90411e+08	7.0217e+08	7.0551e+08
A2FCF5	Clan MG, familly M24, aminopeptidase P-like metallopeptidase OS=Trichomonas vaginalis OX=5722 GN=TVAG_437930 PE=4 SV=1	FALSE	949.3	Tricho	22	15	4.17639e+08	3.60605e+08	4.15992e+08	3.59591e+08	4.28932e+08	3.7249e+08	4.20407e+08	3.5543e+08	3.84627e+08	3.4185e+08	3.90315e+08	3.49691e+08	1.72175e+08	1.73522e+08	1.60879e+08	2.01862e+08	1.42801e+08	1.5291e+08	2.65823e+08	2.57197e+08	2.71586e+08	3.00075e+08	2.61935e+08	2.76862e+08
A2DNX2	Uncharacterized protein OS=Trichomonas vaginalis OX=5722 GN=TVAG_225930 PE=4 SV=1	FALSE	1171.75	Tricho	25	25	5.22444e+08	5.13e+08	5.15676e+08	4.97513e+08	4.98043e+08	5.0152e+08	5.50162e+08	5.49786e+08	5.32096e+08	5.39483e+08	5.2325e+08	5.16629e+08	5.17171e+08	5.13408e+08	5.12927e+08	5.04967e+08	5.00351e+08	4.68336e+08	5.8586e+08	5.71274e+08	6.01327e+08	6.11111e+08	5.73784e+08	5.93432e+08
A2F2D7	Pyridoxal kinase OS=Trichomonas vaginalis OX=5722 GN=TVAG_493290 PE=3 SV=1	FALSE	893.01	Tricho	17	17	2.63392e+08	2.44861e+08	2.57997e+08	2.43457e+08	2.55964e+08	2.40908e+08	2.06655e+08	2.01418e+08	2.18441e+08	2.07044e+08	1.97327e+08	1.94191e+08	3.61366e+08	3.22845e+08	3.27566e+08	3.16653e+08	3.27555e+08	3.09169e+08	2.7014e+08	2.57316e+08	2.65747e+08	2.69235e+08	2.72397e+08	2.23179e+08
A2FKE2	DnaK protein (Fragment) OS=Trichomonas vaginalis OX=5722 GN=TVAG_381470 PE=3 SV=1	FALSE	1304.58	Tricho	33	33	8.74367e+08	8.50701e+08	8.74945e+08	8.45644e+08	8.80876e+08	8.47109e+08	8.87832e+08	8.6785e+08	8.70982e+08	8.37607e+08	8.70531e+08	8.48911e+08	7.71377e+08	7.80419e+08	7.79284e+08	8.00197e+08	7.42707e+08	7.59804e+08	6.8268e+08	7.3686e+08	7.11528e+08	7.42844e+08	7.11359e+08	7.36569e+08
A2DRQ6	Uncharacterized protein OS=Trichomonas vaginalis OX=5722 GN=TVAG_150040 PE=3 SV=1	FALSE	852.37	Tricho	36	36	1.44803e+08	1.54221e+08	1.50421e+08	1.36336e+08	1.42087e+08	1.51784e+08	1.51571e+08	1.54384e+08	1.48777e+08	1.47106e+08	1.49934e+08	1.54348e+08	2.21443e+08	2.19266e+08	1.54435e+08	1.4845e+08	1.42184e+08	1.40394e+08	1.20521e+08	1.23748e+08	1.13452e+08	1.15138e+08	1.1301e+08	1.2081e+08
A2E4S6	40s ribosomal protein S5-B, putative OS=Trichomonas vaginalis OX=5722 GN=TVAG_246200 PE=1 SV=1	FALSE	1572.67	Tricho	18	2	9.41968e+07	1.00949e+08	9.52573e+07	9.89989e+07	1.0464e+08	1.10193e+08	4.96142e+07	4.66035e+07	3.90311e+07	4.11607e+07	3.7797e+07	3.80723e+07	1.41039e+08	1.64357e+08	1.5066e+08	1.67117e+08	1.26894e+08	1.54429e+08	1.56619e+08	1.46399e+08	1.6256e+08	1.50944e+08	1.36661e+08	1.45101e+08
A2FR77	Phenylalanine--tRNA ligase OS=Trichomonas vaginalis OX=5722 GN=TVAG_496270 PE=3 SV=1	FALSE	863.4	Tricho	28	28	3.13464e+08	3.29372e+08	3.17979e+08	3.29684e+08	3.26067e+08	3.17266e+08	3.2255e+08	3.17983e+08	3.18827e+08	3.16125e+08	3.15469e+08	3.24215e+08	3.15571e+08	3.35179e+08	3.153e+08	3.11705e+08	3.05861e+08	2.8271e+08	3.45643e+08	3.32812e+08	3.36742e+08	3.37786e+08	3.16802e+08	3.40307e+08
A2DGW8	Uncharacterized protein OS=Trichomonas vaginalis OX=5722 GN=TVAG_192540 PE=4 SV=1	FALSE	1204.01	Tricho	27	27	4.8547e+08	4.99746e+08	4.7345e+08	4.9347e+08	5.09695e+08	5.15769e+08	5.25736e+08	5.26752e+08	5.11654e+08	5.23674e+08	4.9747e+08	5.17036e+08	3.00167e+08	2.95326e+08	2.93076e+08	3.04168e+08	2.89124e+08	2.8143e+08	2.64086e+08	2.72038e+08	2.67816e+08	2.64572e+08	2.49212e+08	2.66559e+08
A2HXI6	Uncharacterized protein (Fragment) OS=Trichomonas vaginalis OX=5722 GN=TVAG_539120 PE=4 SV=1	FALSE	1580.7	Tricho	27	27	2.43807e+09	2.54531e+09	2.37913e+09	2.41528e+09	2.36518e+09	2.51879e+09	2.28912e+09	2.31422e+09	2.18745e+09	2.24469e+09	2.42781e+09	2.51703e+09	1.70252e+09	1.75207e+09	2.06263e+09	2.06437e+09	1.55273e+09	1.60293e+09	1.61858e+09	1.7169e+09	1.58337e+09	1.68544e+09	1.56909e+09	1.61531e+09
A2EXK6	Uncharacterized protein OS=Trichomonas vaginalis OX=5722 GN=TVAG_260830 PE=4 SV=1	FALSE	754.14	Tricho	30	30	1.85806e+08	1.87995e+08	1.8098e+08	1.8039e+08	1.82732e+08	1.86973e+08	2.00333e+08	2.00127e+08	2.02174e+08	2.0315e+08	1.94422e+08	1.97747e+08	1.19693e+08	1.14233e+08	1.13339e+08	1.1259e+08	1.17728e+08	1.16683e+08	1.16659e+08	1.20825e+08	1.2885e+08	1.11077e+08	1.19173e+08	1.14372e+08
A2DZL6	Purine nucleoside phosphorylase, putative OS=Trichomonas vaginalis OX=5722 GN=TVAG_351320 PE=4 SV=1	FALSE	1189.93	Tricho	18	13	1.99029e+08	2.05055e+08	1.88377e+08	1.98165e+08	1.90265e+08	1.91381e+08	1.90233e+08	1.76798e+08	1.69186e+08	1.69674e+08	1.79408e+08	1.69909e+08	2.44182e+08	2.82566e+08	2.32248e+08	2.51751e+08	2.52666e+08	2.64755e+08	2.33602e+08	2.06646e+08	2.15455e+08	2.09028e+08	2.23055e+08	2.14623e+08
A2EQZ8	Uncharacterized protein OS=Trichomonas vaginalis OX=5722 GN=TVAG_016600 PE=4 SV=1	FALSE	1186.84	Tricho	27	5	6.95913e+07	7.05317e+07	6.50599e+07	6.57772e+07	6.72031e+07	6.53335e+07	6.01783e+07	6.37529e+07	5.98434e+07	5.76915e+07	5.88497e+07	5.79848e+07	5.90826e+07	5.47515e+07	6.03063e+07	5.75202e+07	4.85157e+07	4.87129e+07	6.06361e+07	6.27011e+07	5.95736e+07	6.26649e+07	5.89961e+07	5.74625e+07
A2EDI9	Eukaryotic release factor 3 GTPase subunit OS=Trichomonas vaginalis OX=5722 GN=TVAG_133120 PE=3 SV=1	FALSE	1129.98	Tricho	27	27	4.13388e+08	4.12857e+08	4.03987e+08	4.15322e+08	4.25237e+08	4.21442e+08	4.55495e+08	4.44282e+08	4.41348e+08	4.35313e+08	4.24214e+08	5.78562e+08	3.42771e+08	3.47061e+08	3.51619e+08	3.40985e+08	3.34601e+08	3.36511e+08	3.61961e+08	3.7282e+08	3.59362e+08	3.65591e+08	3.50765e+08	3.70239e+08
A2FSV1	C2 domain containing protein OS=Trichomonas vaginalis OX=5722 GN=TVAG_398430 PE=4 SV=1	FALSE	742.93	Tricho	21	19	2.47253e+08	2.63568e+08	2.48167e+08	2.52214e+08	2.45671e+08	2.57612e+08	2.68471e+08	2.55052e+08	2.56389e+08	2.55882e+08	2.40269e+08	2.50127e+08	3.16849e+08	3.37736e+08	3.17164e+08	2.97602e+08	3.26012e+08	3.27641e+08	3.56059e+08	3.31097e+08	3.62022e+08	3.49249e+08	3.50034e+08	3.24311e+08
A2FLB9	Uncharacterized protein OS=Trichomonas vaginalis OX=5722 GN=TVAG_167810 PE=4 SV=1	FALSE	914.34	Tricho	20	20	2.12444e+08	2.11066e+08	2.18769e+08	2.05614e+08	2.24603e+08	2.246e+08	2.06594e+08	2.01795e+08	2.07786e+08	1.96811e+08	1.92067e+08	1.91265e+08	1.88719e+08	2.02142e+08	1.93011e+08	2.02355e+08	1.92434e+08	1.9412e+08	1.43324e+08	1.46253e+08	1.5549e+08	1.62043e+08	1.45222e+08	1.55292e+08
A2FD73	Biotin and Thiamin Synthesis associated domain containing protein OS=Trichomonas vaginalis OX=5722 GN=TVAG_469020 PE=4 SV=1	FALSE	771.48	Tricho	23	4	1.08881e+07	1.0069e+07	1.35334e+07	8.52537e+06	7.45053e+06	8.47533e+06	1.80435e+07	7.86224e+06	7.69846e+06	9.49927e+06	8.92099e+06	5.30879e+06	1.83721e+07	2.19353e+07	1.31925e+07	2.25006e+07	1.46898e+07	1.73677e+07	3.94202e+07	3.50599e+07	4.02216e+07	4.49893e+07	3.58604e+07	3.42366e+07
A2FMX1	Uncharacterized protein OS=Trichomonas vaginalis OX=5722 GN=TVAG_455090 PE=4 SV=1	FALSE	1901.04	Tricho	13	13	1.00393e+09	1.12168e+09	1.18947e+09	1.21816e+09	1.20163e+09	1.23351e+09	9.18692e+08	1.01783e+09	8.71727e+08	9.85596e+08	9.09522e+08	9.46689e+08	2.67985e+09	2.70372e+09	2.74482e+09	2.69345e+09	2.46208e+09	2.4156e+09	2.52861e+09	2.29765e+09	2.28992e+09	2.20666e+09	2.40411e+09	2.27551e+09
A2E392	Adenosine deaminase family protein OS=Trichomonas vaginalis OX=5722 GN=TVAG_430670 PE=4 SV=1	FALSE	833.37	Tricho	30	24	1.16233e+08	1.13961e+08	1.12681e+08	1.14809e+08	1.13179e+08	1.05097e+08	1.13764e+08	1.07489e+08	1.08941e+08	1.04851e+08	1.05662e+08	9.60529e+07	1.0245e+08	1.00213e+08	1.08255e+08	1.12849e+08	8.77917e+07	1.08691e+08	1.46618e+08	1.36665e+08	1.19949e+08	1.15551e+08	1.19873e+08	1.19701e+08
A2EKS1	TvhydB protein, putative OS=Trichomonas vaginalis OX=5722 GN=TVAG_310050 PE=3 SV=1	FALSE	1117.28	Tricho	23	18	7.75309e+08	8.10755e+08	7.71809e+08	7.64321e+08	7.87837e+08	8.02328e+08	9.07383e+08	8.97465e+08	8.46329e+08	8.58141e+08	8.20966e+08	8.23485e+08	7.11608e+08	7.17574e+08	7.36733e+08	7.32409e+08	6.60777e+08	6.39898e+08	5.3681e+08	5.42692e+08	5.121e+08	5.02221e+08	4.794e+08	5.48068e+08
A2FQW2	ADP-ribosylation factor 1, putative OS=Trichomonas vaginalis OX=5722 GN=TVAG_148040 PE=3 SV=1	FALSE	1124.15	Tricho	14	4	1.69281e+08	2.86932e+08	2.82368e+08	2.73778e+08	2.65015e+08	2.74512e+08	2.16105e+08	2.56733e+08	2.13318e+08	2.59699e+08	1.91455e+08	2.61899e+08	3.1418e+08	3.32198e+08	3.36592e+08	3.17828e+08	2.99509e+08	3.34357e+08	2.4866e+08	2.33481e+08	2.48411e+08	2.45961e+08	2.24885e+08	2.26749e+08
A2H0N5	Ketopantoate reductase PanE/ApbA family protein OS=Trichomonas vaginalis OX=5722 GN=TVAG_538040 PE=3 SV=1	FALSE	1464.75	Tricho	25	25	1.20119e+09	1.08616e+09	1.16289e+09	1.0524e+09	1.13581e+09	1.09088e+09	1.19184e+09	1.15378e+09	1.14871e+09	1.1426e+09	1.22466e+09	1.17002e+09	9.80479e+08	9.50748e+08	9.73564e+08	9.29915e+08	9.23688e+08	9.3216e+08	1.00006e+09	9.50122e+08	9.0134e+08	8.93593e+08	9.28568e+08	8.75823e+08
A2ER69	Adaptor complexes medium subunit family protein OS=Trichomonas vaginalis OX=5722 GN=TVAG_226350 PE=3 SV=1	FALSE	1027.04	Tricho	24	24	3.88876e+08	4.00384e+08	3.89212e+08	4.01169e+08	4.15896e+08	3.8361e+08	4.01996e+08	4.21853e+08	3.97976e+08	3.89824e+08	3.62491e+08	3.92028e+08	2.91805e+08	3.19549e+08	3.14635e+08	3.23099e+08	2.75965e+08	3.01745e+08	2.38644e+08	2.45589e+08	2.34451e+08	2.35909e+08	2.45613e+08	2.39935e+08
A2E0R2	Pyridine nucleotide-disulphide oxidoreductase family protein OS=Trichomonas vaginalis OX=5722 GN=TVAG_468230 PE=4 SV=1	FALSE	754.55	Tricho	25	8	4.64987e+07	4.22919e+07	4.08944e+07	3.59541e+07	3.84764e+07	4.3885e+07	4.72701e+07	4.34712e+07	3.85805e+07	3.98228e+07	2.72811e+07	2.79312e+07	4.41771e+07	3.9625e+07	4.53336e+07	4.83268e+07	4.46944e+07	4.19805e+07	5.29338e+07	5.08092e+07	4.98357e+07	5.36821e+07	5.18961e+07	5.39923e+07
A2EFL5	Galactokinase family protein OS=Trichomonas vaginalis OX=5722 GN=TVAG_487340 PE=3 SV=1	FALSE	1048.93	Tricho	24	14	2.62133e+08	2.50335e+08	2.31202e+08	2.48819e+08	2.61522e+08	2.29867e+08	2.3773e+08	2.39487e+08	1.91327e+08	2.23682e+08	2.21158e+08	2.07159e+08	1.56707e+08	1.80012e+08	1.49233e+08	1.87831e+08	1.53959e+08	1.76881e+08	1.83355e+08	1.79272e+08	1.83302e+08	1.80312e+08	1.47211e+08	1.73837e+08
A2E8B4	S5 DRBM domain-containing protein OS=Trichomonas vaginalis OX=5722 GN=TVAG_359120 PE=3 SV=1	FALSE	1266.1	Tricho	24	2	1.33436e+07	1.87683e+07	1.16795e+07	1.58669e+07	1.37857e+07	1.67491e+07	6.07141e+06	5.5605e+06	6.94124e+06	7.40224e+06	1.05413e+07	6.69949e+06	1.98802e+07	1.94958e+07	1.91509e+07	1.74384e+07	1.68841e+07	1.26497e+07	2.29275e+07	3.309e+07	2.80134e+07	3.07132e+07	2.54128e+07	3.37899e+07
A2DDJ7	S5 DRBM domain-containing protein OS=Trichomonas vaginalis OX=5722 GN=TVAG_198100 PE=3 SV=1	FALSE	1273.04	Tricho	24	2	1.68349e+07	1.46853e+07	1.32938e+07	1.69839e+07	1.46504e+07	1.5833e+07	1.48332e+07	1.79737e+07	1.61923e+07	1.76691e+07	1.36965e+07	1.69331e+07	1.68088e+07	1.53721e+07	1.5392e+07	1.30423e+07	1.06027e+07	1.18502e+07	2.38486e+07	2.94727e+07	2.66513e+07	2.89198e+07	2.63389e+07	2.65468e+07
A2E6W7	Uncharacterized protein OS=Trichomonas vaginalis OX=5722 GN=TVAG_081750 PE=4 SV=1	FALSE	729.6	Tricho	24	24	2.44446e+08	2.6821e+08	2.42357e+08	2.5923e+08	2.48623e+08	2.5588e+08	2.38795e+08	2.44892e+08	2.29119e+08	2.40332e+08	2.25853e+08	2.192e+08	2.20071e+08	2.23758e+08	2.44391e+08	2.33917e+08	1.9253e+08	1.85088e+08	2.38414e+08	2.27916e+08	2.40835e+08	2.4078e+08	2.28915e+08	2.33226e+08
A2EHK3	S5 DRBM domain-containing protein OS=Trichomonas vaginalis OX=5722 GN=TVAG_142440 PE=1 SV=1	FALSE	1259.95	Tricho	24	2	1.1452e+07	1.077e+07	8.89099e+06	9.15245e+06	1.0533e+07	1.14861e+07	1.0432e+07	1.21536e+07	1.33595e+07	1.47786e+07	1.43325e+07	1.53419e+07	1.21312e+07	1.40398e+07	1.09529e+07	9.90633e+06	8.50693e+06	7.94107e+06	1.75268e+07	2.4351e+07	2.06003e+07	2.33141e+07	1.94895e+07	2.51565e+07
A2E7Y6	Purine nucleoside phosphorylase, putative OS=Trichomonas vaginalis OX=5722 GN=TVAG_127180 PE=1 SV=1	FALSE	1652.69	Tricho	15	15	1.71544e+09	1.69872e+09	1.68977e+09	1.7332e+09	1.74484e+09	1.82775e+09	1.63715e+09	1.66991e+09	1.56238e+09	1.60915e+09	1.61034e+09	1.66381e+09	1.46473e+09	1.45634e+09	1.43782e+09	1.35622e+09	1.41839e+09	1.35148e+09	1.54608e+09	1.49154e+09	1.54035e+09	1.45682e+09	1.52119e+09	1.47469e+09
A2EZW4	6-phosphogluconate dehydrogenase, decarboxylating OS=Trichomonas vaginalis OX=5722 GN=TVAG_273380 PE=3 SV=1	FALSE	1020.12	Tricho	28	27	3.87239e+08	3.90801e+08	3.58324e+08	3.91874e+08	3.91853e+08	3.87665e+08	3.90958e+08	3.9795e+08	3.6697e+08	3.7169e+08	3.86603e+08	4.00279e+08	3.56028e+08	3.62736e+08	3.73124e+08	3.68298e+08	3.41915e+08	3.27968e+08	2.7306e+08	2.8511e+08	2.95377e+08	2.91237e+08	2.91552e+08	2.94857e+08
A2EW36	Alcohol dehydrogenase, iron-containing family protein OS=Trichomonas vaginalis OX=5722 GN=TVAG_328940 PE=3 SV=1	FALSE	1022.01	Tricho	24	22	6.5015e+08	5.8484e+08	6.37492e+08	5.91064e+08	6.45008e+08	6.05526e+08	6.397e+08	6.16652e+08	6.11691e+08	6.17565e+08	6.11441e+08	6.01128e+08	7.02739e+08	6.69689e+08	6.94471e+08	6.78153e+08	6.40204e+08	6.2795e+08	5.84623e+08	5.56597e+08	5.41389e+08	5.52506e+08	5.58474e+08	5.41134e+08
A2F4M9	Amylo-alpha-1,6-glucosidase family protein OS=Trichomonas vaginalis OX=5722 GN=TVAG_330630 PE=4 SV=1	FALSE	644.1	Tricho	35	35	106640844	1.07851e+08	1.10387e+08	1.0726e+08	1.0852e+08	1.08222e+08	1.12463e+08	1.01639e+08	1.09125e+08	1.09817e+08	9.88815e+07	9.26255e+07	1.17913e+08	1.19146e+08	1.17094e+08	1.13711e+08	1.11418e+08	9.92718e+07	1.17286e+08	1.14113e+08	1.22383e+08	1.16199e+08	1.21614e+08	1.16602e+08
A2EJC2	DJ-1 family protein OS=Trichomonas vaginalis OX=5722 GN=TVAG_240750 PE=4 SV=1	FALSE	1336.19	Tricho	14	10	552237989	5.6437e+08	5.29404e+08	5.53808e+08	5.46908e+08	5.62598e+08	5.77821e+08	5.7779e+08	5.64092e+08	6.03955e+08	6.02995e+08	5.90799e+08	4.34429e+08	4.49771e+08	4.62107e+08	4.65791e+08	4.16688e+08	4.20655e+08	4.68204e+08	4.72451e+08	5.18484e+08	5.15612e+08	4.87529e+08	4.60423e+08
A2FV16	S5 DRBM domain-containing protein OS=Trichomonas vaginalis OX=5722 GN=TVAG_162680 PE=3 SV=1	FALSE	1210.35	Tricho	24	2	1.35055e+07	1.21729e+07	1.04778e+07	8.84614e+06	1.34705e+07	1.01517e+07	1.53197e+07	1.28654e+07	1.62342e+07	1.78862e+07	1.6648e+07	1.70678e+07	1.36901e+07	1.66448e+07	1.73131e+07	1.59664e+07	1.00114e+07	1.24816e+07	2.77025e+07	2.82552e+07	2.88744e+07	1.70321e+07	2.12508e+07	2.15498e+07
A2EI95	Aminotransferase, classes I and II family protein OS=Trichomonas vaginalis OX=5722 GN=TVAG_430210 PE=3 SV=1	FALSE	1226.62	Tricho	25	13	2.17476e+08	2.28041e+08	2.02054e+08	2.06871e+08	2.12284e+08	2.15007e+08	2.24785e+08	2.11287e+08	2.11921e+08	2.27226e+08	2.41207e+08	2.08348e+08	1.95874e+08	2.13128e+08	2.04443e+08	1.71119e+08	2.0542e+08	1.81298e+08	1.95187e+08	2.04331e+08	1.86797e+08	2.02121e+08	1.9706e+08	2.09122e+08
A2EHC4	Rubrerythrin, putative OS=Trichomonas vaginalis OX=5722 GN=TVAG_064490 PE=4 SV=1	FALSE	1128.29	Tricho	16	14	5.51032e+08	5.38038e+08	5.43919e+08	5.4195e+08	5.48142e+08	5.55599e+08	4.659e+08	4.50597e+08	4.52044e+08	4.24358e+08	4.73052e+08	4.65743e+08	5.32354e+08	5.14967e+08	5.52048e+08	5.51218e+08	4.54177e+08	5.0664e+08	5.35743e+08	5.39237e+08	5.49583e+08	5.66001e+08	4.80845e+08	5.00881e+08
A2FDU9	T-complex protein 1 subunit epsilon OS=Trichomonas vaginalis OX=5722 GN=TVAG_272330 PE=3 SV=1	FALSE	903.76	Tricho	27	13	111676042	1.12648e+08	1.03897e+08	1.07438e+08	1.03558e+08	1.04755e+08	1.00662e+08	1.0735e+08	1.00419e+08	9.76448e+07	1.01078e+08	1.03464e+08	1.01484e+08	1.04893e+08	9.88224e+07	9.5147e+07	9.47813e+07	8.99004e+07	9.68456e+07	1.03778e+08	9.7868e+07	1.68575e+08	9.21183e+07	9.732e+07
A2FZ05	60S ribosomal protein L6, putative OS=Trichomonas vaginalis OX=5722 GN=TVAG_303050 PE=3 SV=1	FALSE	1512.7	Tricho	14	2	6.88816e+07	7.27715e+07	5.90603e+07	6.40144e+07	6.37082e+07	7.22795e+07	7.15985e+07	6.48612e+07	6.43554e+07	6.62107e+07	6.90548e+07	4.675e+07	6.32885e+07	6.81391e+07	5.36347e+07	4.8803e+07	6.18703e+07	6.96737e+07	8.01179e+07	7.86084e+07	8.92493e+07	9.09466e+07	7.57775e+07	9.23506e+07
A2F7N4	von Willebrand factor type A domain containing protein OS=Trichomonas vaginalis OX=5722 GN=TVAG_290080 PE=4 SV=1	FALSE	909.43	Tricho	21	17	1.42738e+08	1.55954e+08	1.47882e+08	1.49367e+08	1.42234e+08	1.50321e+08	1.37106e+08	1.43923e+08	1.37892e+08	1.34689e+08	1.33714e+08	1.37877e+08	1.18001e+08	1.27253e+08	1.23889e+08	1.27598e+08	1.14336e+08	1.26966e+08	8.68683e+07	8.00317e+07	8.00064e+07	8.35552e+07	9.46263e+07	9.67599e+07
A2GD32	Oxidoreductase family, NAD-binding Rossmann fold containing protein OS=Trichomonas vaginalis OX=5722 GN=TVAG_461620 PE=4 SV=1	FALSE	877.25	Tricho	14	14	3.24267e+08	3.39165e+08	3.23605e+08	3.39361e+08	3.40016e+08	3.34383e+08	2.93755e+08	2.92856e+08	2.92529e+08	2.86145e+08	2.99662e+08	2.93977e+08	4.26354e+08	4.23721e+08	4.25343e+08	4.27475e+08	4.14501e+08	4.19525e+08	3.48621e+08	3.50519e+08	3.72751e+08	3.59533e+08	3.66588e+08	3.51409e+08
A2GEF2	NAD dependent epimerase/dehydratase family protein OS=Trichomonas vaginalis OX=5722 GN=TVAG_414560 PE=4 SV=1	FALSE	1011.17	Tricho	18	18	2.9279e+08	2.75594e+08	3.04788e+08	2.77799e+08	3.02792e+08	2.85033e+08	2.65561e+08	2.54448e+08	2.51315e+08	2.47192e+08	2.367e+08	2.34599e+08	2.88138e+08	2.71278e+08	2.95691e+08	2.91937e+08	2.58362e+08	2.47867e+08	1.92087e+08	1.88773e+08	3.14768e+08	1.95671e+08	2.07722e+08	1.86902e+08
A2DXB2	Uncharacterized protein OS=Trichomonas vaginalis OX=5722 GN=TVAG_397250 PE=4 SV=1	FALSE	997.31	Tricho	21	21	3.94547e+08	4.23946e+08	3.96453e+08	4.21458e+08	4.01229e+08	4.32538e+08	3.80215e+08	4.01364e+08	3.5289e+08	3.79424e+08	3.59094e+08	3.64133e+08	4.79371e+08	4.69207e+08	4.98904e+08	4.87723e+08	4.61601e+08	4.2865e+08	4.63204e+08	4.66293e+08	4.83641e+08	4.63979e+08	4.88383e+08	4.5011e+08
A2EIA0	eIF2A domain-containing protein OS=Trichomonas vaginalis OX=5722 GN=TVAG_333940 PE=4 SV=1	FALSE	657.38	Tricho	30	30	1.95945e+08	2.03548e+08	2.05926e+08	1.97676e+08	2.01724e+08	2.0634e+08	1.88338e+08	1.91626e+08	1.90196e+08	1.98034e+08	1.83674e+08	1.78043e+08	1.86899e+08	1.98657e+08	1.69181e+08	1.94939e+08	1.72314e+08	1.8325e+08	2.04321e+08	1.91505e+08	2.24307e+08	1.93142e+08	2.00302e+08	1.91438e+08
A2GAU8	Tryparedoxin peroxidase, putative OS=Trichomonas vaginalis OX=5722 GN=TVAG_455310 PE=3 SV=1	FALSE	1212.95	Tricho	16	7	2.36641e+08	2.29423e+08	2.3035e+08	2.35618e+08	2.38071e+08	2.34809e+08	2.59837e+08	2.63046e+08	2.58725e+08	2.73811e+08	2.61838e+08	2.68926e+08	1.70267e+08	1.83046e+08	1.98871e+08	1.78965e+08	1.72103e+08	1.64854e+08	1.66929e+08	1.754e+08	1.84191e+08	1.92862e+08	1.69041e+08	1.84114e+08
A2G048	Uncharacterized protein OS=Trichomonas vaginalis OX=5722 GN=TVAG_023840 PE=4 SV=1	FALSE	993.25	Tricho	24	20	2.32062e+08	2.23509e+08	2.25118e+08	2.24736e+08	2.1688e+08	2.15865e+08	2.11955e+08	2.15125e+08	2.0674e+08	1.98354e+08	2.14819e+08	2.07564e+08	2.14755e+08	2.18325e+08	2.11101e+08	2.17595e+08	1.95854e+08	2.05295e+08	2.0673e+08	2.11718e+08	2.18013e+08	2.17979e+08	2.04863e+08	1.91197e+08
A2DL09	T-complex protein 1 subunit epsilon OS=Trichomonas vaginalis OX=5722 GN=TVAG_147070 PE=3 SV=1	FALSE	774.3	Tricho	27	13	1.06108e+08	8.06276e+07	9.33864e+07	9.30494e+07	1.00778e+08	8.78772e+07	8.31214e+07	8.14947e+07	8.27949e+07	7.93324e+07	9.34056e+07	8.24648e+07	8.4755e+07	7.98376e+07	9.05709e+07	7.70008e+07	9.19814e+07	7.83824e+07	5.11657e+07	7.39223e+07	6.81627e+07	8.31286e+07	7.25076e+07	7.85226e+07
A2FLG0	40S ribosomal protein SA OS=Trichomonas vaginalis OX=5722 GN=TVAG_480600 PE=3 SV=1	FALSE	1165.92	Tricho	16	1	7666426	8.2722e+06	6.13494e+06	7.10391e+06	6.01214e+06	5.55675e+06		2.39026e+06	1.8778e+06	1.78139e+06	2.9253e+06	3.43272e+06	2.32204e+07	2.22894e+07	1.10521e+07	1.16539e+07	2.6174e+07	3.04418e+07	1.17195e+07	1.30527e+07	1.25297e+07	1.37779e+07	1.31271e+07	1.44078e+07
A2EFE7	40S ribosomal protein SA OS=Trichomonas vaginalis OX=5722 GN=TVAG_240050 PE=1 SV=1	FALSE	1141.89	Tricho	16	1	23087248	2.27271e+07	2.01063e+07	2.29063e+07	1.70871e+07	1.8306e+07	6.07608e+06	5.8298e+06	6.51315e+06	5.49433e+06	6.93286e+06	8.71618e+06	7.40158e+07	7.62206e+07	3.5976e+07	3.70335e+07	8.39237e+07	9.25834e+07	4.13048e+07	4.58131e+07	3.70555e+07	4.64773e+07	4.39724e+07	4.54388e+07
A2DNB0	40S ribosomal protein SA OS=Trichomonas vaginalis OX=5722 GN=TVAG_306190 PE=3 SV=1	FALSE	1145.01	Tricho	16	1	4.8781e+06	3.33298e+06	4.33803e+06	2.9146e+06	3.85636e+06			1.36555e+06	1.08995e+06	785188	788717	880279	1.18271e+07	1.40184e+07	5.94857e+06	9.27038e+06	1.61976e+07	2.1378e+07	1.0641e+07	8.91599e+06	8.76669e+06	8.28145e+06	8.91643e+06	8.08474e+06
A2FCY9	Glutamate dehydrogenase OS=Trichomonas vaginalis OX=5722 GN=TVAG_196700 PE=3 SV=1	FALSE	921	Tricho	27	4	6.94139e+06	5.58278e+06	1.55969e+07	9.07684e+06	7.82413e+06	1.37343e+07	6.68893e+06	5.82677e+06	1.64287e+07	5.99183e+06	7.15001e+06	5.72829e+06	1.87347e+07	1.69273e+07	1.82455e+07	1.63283e+07	1.76323e+07	1.54555e+07	7.26913e+06	8.37488e+06	6.71594e+06	5.47838e+06	9.05439e+06	5.76688e+06
A2FJG9	Aldehyde oxidase and xanthine dehydrogenase, putative OS=Trichomonas vaginalis OX=5722 GN=TVAG_433470 PE=3 SV=1	FALSE	641.83	Tricho	34	34	1.17376e+08	1.2147e+08	1.14575e+08	9.114e+07	1.10588e+08	9.85937e+07	1.15899e+08	1.10815e+08	1.1188e+08	1.02223e+08	1.05803e+08	1.07733e+08	1.08014e+08	1.1403e+08	1.12412e+08	1.13143e+08	1.0442e+08	1.04095e+08	1.26198e+08	1.17344e+08	1.30012e+08	1.21901e+08	1.19688e+08	1.16452e+08
A2F9L1	Thioredoxin reductase OS=Trichomonas vaginalis OX=5722 GN=TVAG_125360 PE=3 SV=1	FALSE	1254.5	Tricho	18	15	6.23915e+08	5.90026e+08	6.07095e+08	5.97835e+08	6.03569e+08	6.13265e+08	6.04662e+08	5.71612e+08	5.88009e+08	5.69414e+08	5.86227e+08	5.66526e+08	5.16501e+08	5.02971e+08	5.00371e+08	4.90124e+08	4.83564e+08	4.89153e+08	4.55727e+08	4.6323e+08	4.83856e+08	4.78963e+08	4.90253e+08	4.78282e+08
Q4G2D2	Small GTP-binding protein, putative OS=Trichomonas vaginalis OX=5722 GN=TVAG_159730 PE=4 SV=1	FALSE	959.82	Tricho	17	17	6.83642e+08	6.8178e+08	6.88615e+08	6.60043e+08	6.96484e+08	6.64804e+08	6.53595e+08	6.41758e+08	6.67445e+08	6.51306e+08	6.43034e+08	6.34124e+08	6.97748e+08	7.02629e+08	7.15121e+08	7.05408e+08	6.99154e+08	6.7375e+08	6.95538e+08	6.90702e+08	7.04335e+08	7.15173e+08	7.10782e+08	6.59213e+08
A2E6G7	Clan M-, family M49, dipeptidylpeptidase III-like metallopeptidase OS=Trichomonas vaginalis OX=5722 GN=TVAG_106750 PE=4 SV=1	FALSE	803	Tricho	26	8	4.12973e+07	4.0919e+07	4.01165e+07	4.01014e+07	4.18768e+07	4.32226e+07	3.93285e+07	3.82539e+07	3.5774e+07	3.54553e+07	3.36308e+07	3.78362e+07	4.60242e+07	4.44195e+07	4.13345e+07	4.16232e+07	4.16063e+07	4.34881e+07	4.42882e+07	3.75444e+07	4.10922e+07	4.00945e+07	3.81234e+07	3.85635e+07
A2E5E4	ADP-ribosylation factor, putative OS=Trichomonas vaginalis OX=5722 GN=TVAG_301220 PE=3 SV=1	FALSE	1102.99	Tricho	13	3	1.43172e+08	1.36424e+08	1.48242e+08	1.41471e+08	1.83786e+08	1.37654e+08	1.3226e+08	1.44523e+08	1.2962e+08	1.42844e+08	1.24351e+08	1.14742e+08	1.95031e+08	1.93578e+08	1.84106e+08	2.18674e+08	2.08977e+08	2.17319e+08	1.22524e+08	1.23294e+08	1.28538e+08	1.25834e+08	1.17222e+08	1.42751e+08
A2FJR3	Superoxide dismutase OS=Trichomonas vaginalis OX=5722 GN=TVAG_049140 PE=3 SV=1	FALSE	1119.3	Tricho	16	11	5.98753e+08	5.96074e+08	5.83926e+08	6.02241e+08	5.75256e+08	5.65349e+08	5.6493e+08	5.37947e+08	5.65992e+08	5.48835e+08	5.37358e+08	5.22596e+08	5.35489e+08	5.8178e+08	5.41414e+08	5.66083e+08	5.32605e+08	5.19638e+08	5.35149e+08	5.58486e+08	5.67017e+08	5.68874e+08	5.70202e+08	5.6532e+08
A2DY09	Carbamoyl transferase Z4209, putative OS=Trichomonas vaginalis OX=5722 GN=TVAG_038530 PE=3 SV=1	FALSE	885.54	Tricho	26	26	5.43714e+08	5.26003e+08	5.50692e+08	5.20291e+08	5.44524e+08	5.24047e+08	5.07005e+08	4.78786e+08	5.28286e+08	4.82057e+08	5.10444e+08	4.80329e+08	4.38483e+08	4.57299e+08	4.46189e+08	4.4688e+08	4.30621e+08	4.17112e+08	4.30408e+08	3.72223e+08	4.36009e+08	4.65029e+08	4.63209e+08	4.44638e+08
A2E8N7	Oxidoreductase, short chain dehydrogenase/reductase family, putative OS=Trichomonas vaginalis OX=5722 GN=TVAG_446780 PE=3 SV=1	FALSE	1142.85	Tricho	18	18	8.34267e+08	8.42873e+08	8.2674e+08	8.27619e+08	8.48376e+08	8.70028e+08	8.36576e+08	8.66938e+08	8.35721e+08	8.35252e+08	8.16788e+08	8.09904e+08	7.23323e+08	7.35208e+08	7.89058e+08	7.95281e+08	6.75853e+08	7.20488e+08	8.53535e+08	8.57186e+08	8.7848e+08	9.0898e+08	8.9939e+08	8.85835e+08
A2DMN0	Heat shock cognate protein, putative OS=Trichomonas vaginalis OX=5722 GN=TVAG_253630 PE=3 SV=1	FALSE	1141.09	Tricho	32	25	6.50508e+08	6.89101e+08	6.89932e+08	6.8611e+08	7.12552e+08	7.10162e+08	7.58253e+08	7.61482e+08	7.42767e+08	8.19011e+08	7.52863e+08	8.09519e+08	6.07144e+08	5.5081e+08	6.69006e+08	6.5239e+08	5.58849e+08	5.96772e+08	6.06898e+08	5.58541e+08	5.66581e+08	5.43409e+08	5.80451e+08	5.76328e+08
A2E335	Uncharacterized protein OS=Trichomonas vaginalis OX=5722 GN=TVAG_405170 PE=3 SV=1	FALSE	805.86	Tricho	18	18	2.6888e+08	2.80094e+08	2.67642e+08	2.81548e+08	2.55138e+08	2.65942e+08	2.3448e+08	2.39133e+08	2.33278e+08	2.38141e+08	2.3059e+08	2.3736e+08	1.79146e+08	1.82329e+08	2.02727e+08	1.69885e+08	1.65037e+08	1.44537e+08	2.72751e+08	2.74618e+08	3.02589e+08	3.05012e+08	2.92238e+08	2.88633e+08
A2D8F3	GTP-binding nuclear protein OS=Trichomonas vaginalis OX=5722 GN=TVAG_185080 PE=3 SV=1	FALSE	1200.2	Tricho	16	15	1.47078e+09	1.36878e+09	1.4103e+09	1.259e+09	1.28555e+09	1.25104e+09	1.33327e+09	1.25842e+09	1.25175e+09	1.20559e+09	1.33529e+09	1.15062e+09	1.76447e+09	1.7289e+09	1.7895e+09	1.71065e+09	1.68063e+09	1.69938e+09	1.80975e+09	1.74397e+09	1.8372e+09	1.80425e+09	1.85405e+09	1.9045e+09
Q27107	Clan CA, family C1, cathepsin L-like cysteine peptidase OS=Trichomonas vaginalis OX=5722 GN=CP2 PE=2 SV=1	FALSE	1137.24	Tricho	14	13	1.01208e+09	1.02997e+09	1.06581e+09	1.11587e+09	1.05211e+09	1.05038e+09	8.80051e+08	8.92077e+08	9.49068e+08	9.21182e+08	9.45805e+08	9.53741e+08	9.09475e+08	1.07822e+09	9.47512e+08	1.11202e+09	9.23589e+08	1.00951e+09	1.22869e+09	1.15554e+09	1.22223e+09	1.21385e+09	1.22401e+09	1.12566e+09
A2FCW8	V-type proton ATPase subunit C OS=Trichomonas vaginalis OX=5722 GN=TVAG_037610 PE=3 SV=1	FALSE	1141.06	Tricho	25	25	620682365	6.15603e+08	6.07863e+08	5.92557e+08	6.23807e+08	6.00589e+08	6.62445e+08	6.56402e+08	6.41227e+08	6.55545e+08	6.65731e+08	6.67905e+08	5.28659e+08	5.15753e+08	5.33779e+08	5.32295e+08	5.02564e+08	5.2629e+08	5.19762e+08	5.14956e+08	4.75878e+08	5.34174e+08	4.8326e+08	5.09335e+08
A2DK87	Phosphoribulokinase / Uridine kinase family protein OS=Trichomonas vaginalis OX=5722 GN=TVAG_214830 PE=4 SV=1	FALSE	963.81	Tricho	29	27	4.16904e+08	4.07835e+08	4.2186e+08	3.97816e+08	4.25085e+08	4.06171e+08	4.08298e+08	3.87364e+08	4.15461e+08	3.99322e+08	3.96754e+08	3.8306e+08	4.47255e+08	4.42788e+08	4.31581e+08	4.34859e+08	4.37556e+08	4.25648e+08	3.8618e+08	4.22732e+08	3.98351e+08	4.06741e+08	4.05279e+08	3.91462e+08
A2EMI2	60S ribosomal protein L7-2, putative OS=Trichomonas vaginalis OX=5722 GN=TVAG_054130 PE=3 SV=1	FALSE	1264.34	Tricho	24	11	1.44886e+09	1.46559e+09	1.44629e+09	1.40658e+09	1.46091e+09	1.44173e+09	1.46802e+09	1.42841e+09	1.45506e+09	1.43998e+09	1.42357e+09	1.38298e+09	1.82941e+09	1.86003e+09	1.87632e+09	1.77748e+09	1.84384e+09	1.681e+09	1.56245e+09	1.43288e+09	1.30491e+09	1.33325e+09	1.50257e+09	1.48525e+09
A2ES50	S-adenosylmethionine synthase OS=Trichomonas vaginalis OX=5722 GN=TVAG_453040 PE=3 SV=1	FALSE	541.82	Tricho	22	7	2.93235e+07	3.92213e+07	2.80647e+07	3.10613e+07	2.93424e+07	2.89539e+07	1.38132e+08	3.72435e+07	2.85805e+07	2.79061e+07	3.581e+07	3.15039e+07	2.8811e+07	2.80528e+07	2.53125e+07	2.65661e+07	2.14142e+07	2.07842e+07	2.46039e+07	2.5571e+07	3.03454e+07	3.22724e+07	2.26832e+07	2.75958e+07
A2DDW2	60S ribosomal protein L7a OS=Trichomonas vaginalis OX=5722 GN=TVAG_199270 PE=3 SV=1	FALSE	966.13	Tricho	20	18	1.64133e+09	1.69826e+09	1.63064e+09	1.65625e+09	1.64932e+09	1.68308e+09	1.7728e+09	1.80898e+09	1.73428e+09	1.80377e+09	1.73236e+09	1.78669e+09	1.66533e+09	1.64584e+09	1.65457e+09	1.61668e+09	1.5598e+09	1.51765e+09	1.26205e+09	1.28982e+09	1.16324e+09	1.19793e+09	1.20272e+09	1.24804e+09
A2DSV0	Ribosomal protein S3Ae, putative OS=Trichomonas vaginalis OX=5722 GN=TVAG_348090 PE=4 SV=1	FALSE	1284.94	Tricho	20	1	43213792	4.17629e+07	3.9372e+07	3.85449e+07	3.88305e+07	4.21881e+07	4.62573e+07	4.97368e+07	5.06291e+07	5.17824e+07	5.13789e+07	5.02321e+07	2.51878e+07	2.33767e+07	2.56298e+07	2.61314e+07	2.45783e+07	2.41975e+07	1.41511e+07	1.32578e+07	1.03664e+07	1.20515e+07	1.38537e+07	1.30851e+07
A2EN28	Arp2/3 complex 34 kDa subunit OS=Trichomonas vaginalis OX=5722 GN=TVAG_087140 PE=3 SV=1	FALSE	1179.2	Tricho	25	25	7.5097e+08	7.09562e+08	7.4812e+08	7.22118e+08	7.23063e+08	7.02536e+08	7.12618e+08	7.0428e+08	7.1162e+08	6.98916e+08	6.92412e+08	6.85996e+08	9.64291e+08	9.50345e+08	9.55714e+08	9.25352e+08	9.0075e+08	8.60413e+08	8.2764e+08	8.78034e+08	8.71368e+08	9.0762e+08	8.95567e+08	8.82998e+08
A2DZR3	Uncharacterized protein OS=Trichomonas vaginalis OX=5722 GN=TVAG_351790 PE=4 SV=1	FALSE	868.43	Tricho	25	25	4.43605e+08	4.65963e+08	4.67813e+08	4.55688e+08	4.86962e+08	5.0147e+08	4.95805e+08	4.7956e+08	4.78592e+08	4.79924e+08	4.80551e+08	4.87736e+08	4.02382e+08	3.90147e+08	4.24704e+08	4.13971e+08	3.23884e+08	3.79388e+08	3.79604e+08	3.62234e+08	3.45195e+08	3.61169e+08	3.57886e+08	3.29564e+08
A2EV45	Phosphoglucomutase/phosphomannomutase, C-terminal domain containing protein OS=Trichomonas vaginalis OX=5722 GN=TVAG_450680 PE=3 SV=1	FALSE	1009.02	Tricho	16	6	4.52073e+07	6.55587e+07	3.67921e+07	5.75967e+07	3.93298e+07	6.16131e+07	3.64931e+07	5.82689e+07	2.77102e+07	4.96762e+07	4.71627e+07	5.21101e+07	4.79913e+07	5.66841e+07	3.04559e+07	5.83215e+07	4.15858e+07	4.61809e+07	3.53576e+07	3.41019e+07	3.74396e+07	4.94359e+07	3.16104e+07	3.05309e+07
A2FG00	Uncharacterized protein OS=Trichomonas vaginalis OX=5722 GN=TVAG_270500 PE=4 SV=1	FALSE	813.53	Tricho	29	29	2.50125e+08	2.50339e+08	2.46482e+08	2.32065e+08	2.35275e+08	2.36764e+08	2.51682e+08	2.3589e+08	2.42576e+08	2.31763e+08	2.46595e+08	2.38222e+08	2.01181e+08	1.92167e+08	2.04597e+08	2.0173e+08	1.79278e+08	1.87122e+08	2.21876e+08	2.07493e+08	2.20809e+08	2.05069e+08	2.13616e+08	1.97082e+08
A2E3T7	Thioredoxin family protein OS=Trichomonas vaginalis OX=5722 GN=TVAG_117470 PE=4 SV=1	FALSE	1018.93	Tricho	16	16	5.12836e+08	4.83112e+08	5.1847e+08	4.97866e+08	5.08449e+08	4.99377e+08	4.32591e+08	4.12997e+08	4.23359e+08	4.17572e+08	4.3879e+08	4.41633e+08	4.83289e+08	4.79635e+08	4.85077e+08	4.713e+08	4.8935e+08	4.78986e+08	6.28122e+08	5.74547e+08	6.63754e+08	6.09899e+08	6.26008e+08	5.71015e+08
A2FWR9	Ribosomal protein S3Ae, putative OS=Trichomonas vaginalis OX=5722 GN=TVAG_142060 PE=4 SV=1	FALSE	1213.79	Tricho	20	2	27523883	2.86719e+07	2.60322e+07	2.94688e+07	2.58686e+07	3.09818e+07	3.35013e+07	3.61671e+07	3.10423e+07	3.40003e+07	2.81239e+07	2.97919e+07	2.92061e+07	2.84179e+07	3.52645e+07	3.54529e+07	2.84298e+07	2.89694e+07	3.22651e+07	3.17199e+07	3.07863e+07	2.52252e+07	2.52292e+07	2.31657e+07
A2FCK1	40S ribosomal protein SA OS=Trichomonas vaginalis OX=5722 GN=TVAG_498960 PE=3 SV=1	FALSE	1169.02	Tricho	15	2	3.65304e+07	3.10885e+07	3.7269e+07	3.7609e+07	3.40169e+07	2.87099e+07	1.63748e+07	1.28752e+07	1.33262e+07	9.39036e+06	1.31447e+07	1.59481e+07	1.11406e+08	1.14646e+08	8.3847e+07	8.54235e+07	1.26916e+08	1.37564e+08	6.33054e+07	5.96127e+07	6.29806e+07	5.88442e+07	5.8244e+07	6.30781e+07
O43957	Superoxide dismutase OS=Trichomonas vaginalis OX=5722 GN=TvSOD6 PE=3 SV=1	FALSE	1203.48	Tricho	14	10	2.49838e+08	1.73043e+08	2.14699e+08	1.38908e+08	1.72475e+08	1.59928e+08	1.72736e+08	1.64532e+08	2.20551e+08	1.5705e+08	1.20466e+08	1.10634e+08	5.87041e+08	5.69414e+08	5.8844e+08	5.51057e+08	5.69098e+08	5.26974e+08	2.55884e+08	2.74195e+08	2.86935e+08	3.07766e+08	2.85924e+08	2.98518e+08
A2E3S6	Haloacid dehalogenase-like hydrolase family protein OS=Trichomonas vaginalis OX=5722 GN=TVAG_117360 PE=4 SV=1	FALSE	806.47	Tricho	13	12	4.69535e+08	4.42559e+08	4.71304e+08	4.47259e+08	4.69275e+08	4.36116e+08	3.88208e+08	3.52987e+08	3.5331e+08	3.34425e+08	3.14436e+08	3.11088e+08	4.78696e+08	4.8813e+08	4.81464e+08	4.69513e+08	4.71318e+08	4.63318e+08	5.20743e+08	6.04118e+08	5.5138e+08	5.32701e+08	5.12783e+08	5.06765e+08
A2EM86	Uncharacterized protein OS=Trichomonas vaginalis OX=5722 GN=TVAG_470410 PE=4 SV=1	FALSE	729.26	Tricho	28	28	1.48238e+08	1.51322e+08	1.37644e+08	1.46413e+08	1.36766e+08	1.50083e+08	1.34193e+08	1.43578e+08	1.34853e+08	1.40851e+08	1.32751e+08	1.2859e+08	1.16234e+08	1.36229e+08	1.21972e+08	1.14038e+08	1.22494e+08	1.16107e+08	2.54296e+08	2.67442e+08	2.53803e+08	2.50856e+08	2.67034e+08	2.54788e+08
A2F3Y4	Uncharacterized protein OS=Trichomonas vaginalis OX=5722 GN=TVAG_291060 PE=4 SV=1	FALSE	560.44	Tricho	24	24	1.02681e+08	1.0536e+08	1.13881e+08	1.01653e+08	1.05306e+08	1.07384e+08	9.87834e+07	1.05934e+08	1.06726e+08	1.08101e+08	1.0552e+08	1.06182e+08	1.02421e+08	9.11277e+07	1.05205e+08	1.08239e+08	8.93516e+07	8.62352e+07	8.89246e+07	8.45756e+07	8.28956e+07	1.04818e+08	8.83099e+07	6.711e+07
A2D7E3	Uncharacterized protein OS=Trichomonas vaginalis OX=5722 GN=TVAG_119970 PE=3 SV=1	FALSE	1339.18	Tricho	13	1	5.93676e+06	8.19817e+06	4.76866e+06	5.4921e+06	6.11814e+06	6.31486e+06	6.96202e+06	7.96627e+06	6.09328e+06	5.89611e+06	5.4609e+06	6.76792e+06	8.48226e+06	7.67136e+06	6.08961e+06	5.99117e+06	7.85017e+06	8.27533e+06	1.68869e+07	1.38878e+07	1.85509e+07	1.59916e+07	1.41668e+07	1.29191e+07
A2DBT5	Glucose-6-phosphate 1-dehydrogenase OS=Trichomonas vaginalis OX=5722 GN=TVAG_094630 PE=3 SV=1	FALSE	838.99	Tricho	32	24	1.60724e+08	1.62263e+08	1.57434e+08	1.59883e+08	1.51524e+08	1.55741e+08	1.73542e+08	1.7116e+08	1.7894e+08	1.79062e+08	1.54658e+08	1.6111e+08	2.43432e+08	2.40857e+08	2.61218e+08	2.6076e+08	2.27139e+08	2.52334e+08	2.29585e+08	2.35672e+08	2.31765e+08	2.42443e+08	2.47574e+08	2.36592e+08
A2ECS1	Cysteine--tRNA ligase OS=Trichomonas vaginalis OX=5722 GN=TVAG_276400 PE=3 SV=1	FALSE	602.39	Tricho	29	29	1.2502e+08	1.29615e+08	1.16391e+08	1.27837e+08	1.22874e+08	1.19658e+08	1.19595e+08	1.17082e+08	1.18544e+08	1.1064e+08	1.09636e+08	1.11622e+08	1.56667e+08	1.66034e+08	1.62344e+08	1.54747e+08	1.54072e+08	1.58666e+08	1.30637e+08	1.49679e+08	1.27915e+08	1.27168e+08	1.30223e+08	1.30959e+08
A2E1I9	Family T1, proteasome alpha subunit, threonine peptidase OS=Trichomonas vaginalis OX=5722 GN=TVAG_206040 PE=3 SV=1	FALSE	839.66	Tricho	15	15	2.82387e+08	2.84892e+08	2.83376e+08	2.61548e+08	2.74102e+08	2.6991e+08	2.74669e+08	2.88387e+08	2.74556e+08	2.76048e+08	2.68592e+08	2.68853e+08	3.08674e+08	3.04677e+08	3.08845e+08	3.13956e+08	2.89522e+08	2.85779e+08	3.2927e+08	3.38937e+08	3.44129e+08	3.39181e+08	3.38663e+08	3.30379e+08
A2DPT9	ZPR1-related zinc finger protein OS=Trichomonas vaginalis OX=5722 GN=TVAG_453630 PE=3 SV=1	FALSE	831.1	Tricho	23	23	2.24004e+08	2.30114e+08	2.25378e+08	2.27359e+08	2.3532e+08	2.43611e+08	2.05138e+08	2.1767e+08	1.91063e+08	2.04531e+08	2.0955e+08	2.16799e+08	1.86975e+08	1.7333e+08	1.99357e+08	1.86315e+08	1.70872e+08	1.67709e+08	2.51813e+08	2.69851e+08	2.66798e+08	2.75202e+08	2.51983e+08	2.70175e+08
A2FAK9	40S ribosomal protein S2, putative OS=Trichomonas vaginalis OX=5722 GN=TVAG_483090 PE=3 SV=1	FALSE	1073.26	Tricho	22	2	2.74973e+07	1.88437e+07	2.42303e+07	1.85539e+07	2.57578e+07	1.84731e+07	2.87665e+07	2.40233e+07	2.95259e+07	2.64103e+07	2.32815e+07	1.60656e+07	3.94712e+07	3.58341e+07	3.81646e+07	3.55189e+07	2.74559e+07	3.18304e+07	2.50638e+07	2.21208e+07	2.57656e+07	2.19869e+07	2.68167e+07	2.13336e+07
A2EEI6	AMP-binding enzyme family protein OS=Trichomonas vaginalis OX=5722 GN=TVAG_464410 PE=4 SV=1	FALSE	694.58	Tricho	23	22	1.18165e+08	1.02851e+08	1.04231e+08	1.02584e+08	1.16004e+08	1.00144e+08	1.08674e+08	1.08832e+08	1.19764e+08	1.04247e+08	1.08045e+08	9.83119e+07	1.22318e+08	1.18622e+08	1.17914e+08	1.18248e+08	1.18236e+08	1.11953e+08	1.35509e+08	1.23946e+08	1.33576e+08	1.23004e+08	1.15429e+08	1.25513e+08
A2E5G5	YbaK / prolyl-tRNA synthetases associated domain containing protein OS=Trichomonas vaginalis OX=5722 GN=TVAG_301430 PE=4 SV=1	FALSE	779.61	Tricho	29	29	2.96924e+08	2.97399e+08	3.03828e+08	2.89502e+08	3.11212e+08	3.04577e+08	3.06205e+08	2.821e+08	2.7316e+08	2.82514e+08	2.88092e+08	2.7588e+08	2.57682e+08	2.70896e+08	2.58671e+08	2.65547e+08	2.50514e+08	2.43096e+08	2.04032e+08	2.1402e+08	2.09103e+08	2.0993e+08	2.01087e+08	2.03987e+08
Q4KXQ3	14-3-3 protein OS=Trichomonas vaginalis OX=5722 GN=TVAG_462940 PE=2 SV=1	FALSE	940.72	Tricho	21	20	1.03742e+09	1.02619e+09	1.07039e+09	1.044e+09	1.00337e+09	1.07868e+09	1.04849e+09	1.08475e+09	9.90025e+08	1.01904e+09	1.01602e+09	1.05184e+09	6.24614e+08	6.2304e+08	6.97356e+08	6.93773e+08	5.37059e+08	5.71436e+08	6.23447e+08	6.11294e+08	6.1566e+08	6.12319e+08	6.0851e+08	6.2748e+08
A2ELR1	S-adenosylmethionine synthase OS=Trichomonas vaginalis OX=5722 GN=TVAG_403830 PE=3 SV=1	FALSE	799.64	Tricho	22	15	1.15475e+08	1.11198e+08	1.12355e+08	1.18082e+08	1.19637e+08	1.02665e+08	1.12331e+08	1.00049e+08	1.0856e+08	9.90428e+07	1.08062e+08	1.11983e+08	9.74615e+07	1.034e+08	1.01266e+08	1.09614e+08	9.40159e+07	9.29747e+07	9.86633e+07	1.00626e+08	1.13032e+08	1.16708e+08	1.05504e+08	1.11329e+08
A2FZT7	4-alpha-glucanotransferase OS=Trichomonas vaginalis OX=5722 GN=TVAG_444970 PE=3 SV=1	FALSE	743.54	Tricho	36	26	6.35535e+07	6.64471e+07	6.9662e+07	5.74733e+07	6.75858e+07	6.06975e+07	7.52258e+07	7.53139e+07	7.32035e+07	7.27182e+07	8.00545e+07	7.77583e+07	7.41642e+07	6.94807e+07	7.15416e+07	6.73651e+07	7.24783e+07	8.39117e+07	6.4145e+07	4.91106e+07	6.51942e+07	6.05987e+07	5.7652e+07	6.7684e+07
A2FKA7	Phosphofructokinase family protein OS=Trichomonas vaginalis OX=5722 GN=TVAG_293770 PE=4 SV=1	FALSE	981.23	Tricho	19	16	5.30405e+08	5.1895e+08	5.33998e+08	5.32231e+08	5.36562e+08	5.03314e+08	5.46681e+08	5.47341e+08	5.72079e+08	5.63692e+08	5.3047e+08	5.19786e+08	5.81755e+08	6.04096e+08	5.7713e+08	5.92054e+08	5.59206e+08	5.41685e+08	5.77659e+08	5.99002e+08	5.99471e+08	6.26357e+08	6.08977e+08	6.02913e+08
A2EC78	Glucose-6-phosphate 1-dehydrogenase OS=Trichomonas vaginalis OX=5722 GN=TVAG_414060 PE=3 SV=1	FALSE	655.1	Tricho	32	25	1.64752e+08	1.49352e+08	1.80819e+08	1.32899e+08	1.4744e+08	1.53908e+08	1.60451e+08	1.59152e+08	1.63918e+08	1.62134e+08	1.62931e+08	1.55765e+08	1.70107e+08	1.32992e+08	1.42251e+08	1.33349e+08	1.58481e+08	1.46415e+08	1.55867e+08	1.10704e+08	1.97731e+08	1.60279e+08	1.58472e+08	1.86647e+08
A2DXD2	Clan MH, family M20, peptidase T-like metallopeptidase OS=Trichomonas vaginalis OX=5722 GN=TVAG_379940 PE=3 SV=1	FALSE	764.47	Tricho	19	19	1.86073e+08	1.90701e+08	1.91352e+08	1.97947e+08	1.93202e+08	1.95285e+08	1.78975e+08	1.90869e+08	1.87784e+08	1.94274e+08	1.92689e+08	2.03838e+08	2.12065e+08	2.21335e+08	2.12833e+08	2.15944e+08	2.03443e+08	2.12096e+08	2.02818e+08	2.1543e+08	1.99893e+08	2.12026e+08	2.10119e+08	2.20247e+08
A2DIH3	Nucleotidyl transferase family protein OS=Trichomonas vaginalis OX=5722 GN=TVAG_178210 PE=4 SV=1	FALSE	928.89	Tricho	13	2	1.78634e+07	1.63304e+07	1.99866e+07	1.88168e+07	1.65787e+07	1.77957e+07	2.12478e+07	2.01925e+07	2.03617e+07	1.83579e+07	2.34336e+07	2.01952e+07	1.66144e+07	1.55707e+07	1.43454e+07	1.73363e+07	1.44899e+07	1.77576e+07	8.69386e+06	8.18595e+06	9.72305e+06	1.0372e+07	8.35453e+06	8.65324e+06
A2DZ77	Branched-chain-amino-acid aminotransferase OS=Trichomonas vaginalis OX=5722 GN=TVAG_026740 PE=3 SV=1	FALSE	834.4	Tricho	17	9	7.63116e+07	8.34326e+07	7.78553e+07	8.46831e+07	8.29651e+07	9.89852e+07	6.75905e+07	6.69341e+07	6.84424e+07	6.8987e+07	6.1606e+07	5.78494e+07	1.3843e+08	7.91666e+07	7.26132e+07	7.51972e+07	7.14403e+07	7.6107e+07	1.00208e+08	1.13481e+08	1.36053e+08	1.25081e+08	1.2538e+08	1.26209e+08
A2DBB7	40S ribosomal protein S4 OS=Trichomonas vaginalis OX=5722 GN=TVAG_131210 PE=3 SV=1	FALSE	1300.77	Tricho	21	2	1.00287e+08	9.71332e+07	9.16297e+07	9.0106e+07	8.62603e+07	8.1178e+07	1.00443e+08	8.97416e+07	9.23018e+07	7.87316e+07	6.20279e+07	6.37575e+07	1.4631e+08	1.43351e+08	1.08703e+08	1.23812e+08	1.23431e+08	1.299e+08	1.02375e+08	7.96333e+07	1.10771e+08	8.04146e+07	8.98053e+07	8.75988e+07
A2EPW4	Uncharacterized protein OS=Trichomonas vaginalis OX=5722 GN=TVAG_336940 PE=4 SV=1	FALSE	1118.19	Tricho	23	15	1.89519e+08	1.8102e+08	1.85172e+08	1.83509e+08	1.94187e+08	1.90816e+08	1.95119e+08	1.92189e+08	1.8502e+08	1.83239e+08	1.8347e+08	1.73484e+08	1.88894e+08	1.85399e+08	1.85034e+08	1.82553e+08	1.82834e+08	1.70605e+08	1.5497e+08	1.55009e+08	1.7311e+08	1.56343e+08	1.57038e+08	1.52024e+08
B6CAS9	Cytotoxic cysteine proteinase OS=Trichomonas vaginalis OX=5722 GN=cp39 PE=3 SV=1	FALSE	1207.07	Tricho	15	8	810030039	7.90613e+08	8.04023e+08	7.83628e+08	8.51777e+08	8.66654e+08	8.42653e+08	8.53898e+08	8.22825e+08	8.21488e+08	8.64809e+08	8.63919e+08	5.7243e+08	5.70466e+08	6.2589e+08	6.36959e+08	5.38313e+08	5.09026e+08	4.70094e+08	4.80656e+08	4.70809e+08	4.69358e+08	4.4829e+08	4.31046e+08
O96517	Ribosomal protein L10a OS=Trichomonas vaginalis OX=5722 GN=RPL10a PE=3 SV=1	FALSE	1116.77	Tricho	20	20	1.46987e+09	1.43965e+09	1.33372e+09	1.37642e+09	1.34738e+09	1.38161e+09	1.47999e+09	1.50703e+09	1.33643e+09	1.40356e+09	1.35716e+09	1.36427e+09	1.79195e+09	1.81407e+09	1.82728e+09	1.79147e+09	1.73967e+09	1.76119e+09	1.48576e+09	1.5449e+09	1.36681e+09	1.49872e+09	1.40334e+09	1.48885e+09
A2E7Z7	Helicase conserved C-terminal domain containing protein OS=Trichomonas vaginalis OX=5722 GN=TVAG_127300 PE=4 SV=1	FALSE	886.1	Tricho	29	29	3.61859e+08	3.60866e+08	3.51816e+08	3.5609e+08	3.64677e+08	3.6009e+08	3.74768e+08	3.71305e+08	3.6136e+08	3.65174e+08	3.55343e+08	3.55122e+08	3.15329e+08	3.15367e+08	3.18921e+08	3.11342e+08	2.94652e+08	2.97033e+08	3.65846e+08	3.41498e+08	3.6687e+08	3.53457e+08	3.50873e+08	3.38868e+08
A2FYU1	Adenlylate kinase, putative OS=Trichomonas vaginalis OX=5722 GN=TVAG_072700 PE=3 SV=1	FALSE	1022.67	Tricho	20	20	1.13942e+09	1.16339e+09	1.22002e+09	1.21544e+09	1.2639e+09	1.21508e+09	1.13976e+09	1.1411e+09	1.1138e+09	1.15601e+09	1.08552e+09	1.12502e+09	1.26834e+09	1.26933e+09	1.24848e+09	1.28603e+09	1.22519e+09	1.17989e+09	1.40656e+09	1.45526e+09	1.44127e+09	1.45592e+09	1.43382e+09	1.47737e+09
A2FJT4	ENTH domain containing protein OS=Trichomonas vaginalis OX=5722 GN=TVAG_355610 PE=4 SV=1	FALSE	818.45	Tricho	13	13	1.88607e+08	1.836e+08	1.80315e+08	1.66868e+08	1.83494e+08	1.74947e+08	1.77765e+08	1.68588e+08	1.70665e+08	1.6197e+08	1.65465e+08	1.59195e+08	1.94295e+08	1.78563e+08	1.99066e+08	1.73458e+08	1.83283e+08	1.64537e+08	2.31467e+08	2.00041e+08	2.30739e+08	2.04265e+08	2.31652e+08	2.05804e+08
A2DWU2	Clan MH, family M18, aspartyl aminopeptidase-like metallopeptidase OS=Trichomonas vaginalis OX=5722 GN=TVAG_392410 PE=3 SV=1	FALSE	530.14	Tricho	17	17	8.60221e+07	9.17964e+07	8.12111e+07	9.53906e+07	8.64272e+07	9.16077e+07	7.44972e+07	8.00208e+07	8.06584e+07	8.32995e+07	7.48949e+07	7.92439e+07	8.77715e+07	9.22078e+07	8.7954e+07	8.7759e+07	8.35286e+07	9.61795e+07	9.87949e+07	1.21771e+08	1.12627e+08	1.26861e+08	1.05137e+08	1.12932e+08
A2DM23	dTDP-D-glucose 4,6-dehydratase, putative OS=Trichomonas vaginalis OX=5722 GN=TVAG_463120 PE=4 SV=1	FALSE	902.13	Tricho	24	2	5.31381e+06	6.10669e+06	5.5448e+06	5.54047e+06	4.20901e+06	4.14498e+06	5.01059e+06	5.18918e+06	5.48092e+06	4.93718e+06	5.21144e+06	5.17763e+06	4.67888e+06	4.62665e+06	4.65737e+06	4.2093e+06	4.15793e+06	3.92877e+06	3.34417e+06	5.18134e+06		4.34613e+06	3.51719e+06	4.33436e+06
A2FKC5	Hsp20/alpha crystallin family protein OS=Trichomonas vaginalis OX=5722 GN=TVAG_381290 PE=3 SV=1	FALSE	1146.69	Tricho	8	7	1.26499e+09	1.25731e+09	1.21874e+09	1.20661e+09	1.1985e+09	1.2853e+09	1.12118e+09	1.12492e+09	1.06127e+09	9.55522e+08	1.03706e+09	1.05199e+09	1.29688e+09	1.33394e+09	1.17285e+09	1.16618e+09	1.33435e+09	1.45268e+09	1.14412e+09	1.24305e+09	1.25603e+09	1.34684e+09	1.23626e+09	1.24023e+09
A2ET06	EF hand family protein OS=Trichomonas vaginalis OX=5722 GN=TVAG_298130 PE=4 SV=1	FALSE	633.92	Tricho	35	21	9.88659e+07	9.33715e+07	9.75319e+07	8.78301e+07	9.78299e+07	7.85296e+07	8.89784e+07	8.65493e+07	8.34685e+07	8.29029e+07	7.89141e+07	8.44124e+07	8.92968e+07	9.07949e+07	9.00561e+07	9.02652e+07	9.13008e+07	9.0892e+07	9.63719e+07	9.69406e+07	9.87047e+07	9.31798e+07	9.7603e+07	9.38306e+07
A2E404	Proteasome, putative OS=Trichomonas vaginalis OX=5722 GN=TVAG_074870 PE=3 SV=1	FALSE	600.81	Tricho	18	16	1.10618e+08	9.89856e+07	1.25345e+08	9.44563e+07	9.6301e+07	9.49294e+07	5.78256e+07	7.83097e+07	7.99184e+07	6.96598e+07	8.13652e+07	7.89338e+07	1.15016e+08	9.07186e+07	1.01139e+08	9.8568e+07	8.63365e+07	9.86757e+07	1.102e+08	1.00747e+08	1.25508e+08	1.19841e+08	1.11421e+08	1.17318e+08
A2FIG9	UV excision repair protein RAD23 OS=Trichomonas vaginalis OX=5722 GN=TVAG_270770 PE=3 SV=1	FALSE	532.27	Tricho	16	16	2.0727e+08	2.03872e+08	2.1433e+08	2.03695e+08	2.07544e+08	2.14024e+08	1.95845e+08	1.89322e+08	1.94333e+08	1.91205e+08	1.98894e+08	1.86806e+08	1.91686e+08	1.88701e+08	2.00641e+08	2.04066e+08	1.87273e+08	1.89365e+08	1.69383e+08	1.77013e+08	1.79484e+08	1.87519e+08	1.81648e+08	1.69782e+08
A2DLM6	Uncharacterized protein OS=Trichomonas vaginalis OX=5722 GN=TVAG_062640 PE=4 SV=1	FALSE	501.78	Tricho	23	23	7.27502e+08	5.47608e+08	6.94178e+08	5.98941e+08	6.98909e+08	5.87328e+08	6.9868e+08	5.99808e+08	7.24731e+08	6.60066e+08	7.40462e+08	6.31903e+08	6.31346e+08	5.84956e+08	6.1503e+08	5.60624e+08	6.33199e+08	6.10872e+08	5.92842e+08	5.6626e+08	6.07432e+08	5.70083e+08	5.3604e+08	5.88569e+08
A2F801	Clan SC, family S28, unassigned serine peptidase OS=Trichomonas vaginalis OX=5722 GN=TVAG_432040 PE=3 SV=1	FALSE	872.11	Tricho	16	16	1.46705e+08	1.5724e+08	1.54398e+08	1.69105e+08	1.50626e+08	1.49498e+08	1.47994e+08	1.49352e+08	1.57812e+08	1.44853e+08	1.45988e+08	1.44893e+08	1.40608e+08	1.48426e+08	1.31187e+08	1.46154e+08	1.34261e+08	1.51909e+08	1.53933e+08	1.60176e+08	1.75931e+08	1.5773e+08	1.80408e+08	1.85731e+08
A2FYY9	AMP-binding enzyme family protein OS=Trichomonas vaginalis OX=5722 GN=TVAG_405380 PE=4 SV=1	FALSE	772.01	Tricho	23	23	2.20233e+08	2.20352e+08	2.16591e+08	2.13298e+08	2.1776e+08	2.10588e+08	2.02721e+08	1.96864e+08	2.02518e+08	1.92856e+08	2.06295e+08	1.98103e+08	2.4497e+08	2.51445e+08	2.4615e+08	2.3525e+08	2.42187e+08	2.46269e+08	2.54648e+08	2.50599e+08	2.45439e+08	2.55878e+08	2.23767e+08	2.55199e+08
A2FH85	Dynamin central region family protein OS=Trichomonas vaginalis OX=5722 GN=TVAG_123140 PE=3 SV=1	FALSE	890.38	Tricho	30	29	6.61301e+08	7.11041e+08	6.78942e+08	7.08997e+08	6.97166e+08	7.42378e+08	7.03184e+08	7.33504e+08	6.87216e+08	6.87866e+08	7.31258e+08	7.97692e+08	6.61031e+08	6.26897e+08	6.50374e+08	6.34942e+08	7.83685e+08	7.16766e+08	5.36814e+08	5.16453e+08	4.83233e+08	4.75393e+08	5.09942e+08	5.10716e+08
A2FQ07	Viral A-type inclusion protein, putative OS=Trichomonas vaginalis OX=5722 GN=TVAG_007500 PE=4 SV=1	FALSE	532.94	Tricho	33	33	1.23201e+08	1.1866e+08	1.19814e+08	1.23391e+08	1.27466e+08	1.30343e+08	1.41068e+08	1.3323e+08	1.45516e+08	1.33154e+08	1.49556e+08	1.40359e+08	1.00619e+08	1.01886e+08	1.06794e+08	1.10247e+08	9.10023e+07	1.01794e+08	7.28389e+07	7.45547e+07	6.32287e+07	6.19243e+07	6.49848e+07	5.99638e+07
A2DPV7	Piwi domain containing protein OS=Trichomonas vaginalis OX=5722 GN=TVAG_453810 PE=4 SV=1	FALSE	551.91	Tricho	29	29	96834637	9.92145e+07	9.29287e+07	1.00058e+08	9.29548e+07	9.7398e+07	9.57212e+07	9.18006e+07	9.15405e+07	9.52437e+07	8.92163e+07	8.60139e+07	1.10609e+08	1.14425e+08	1.10695e+08	1.15483e+08	1.1334e+08	9.97426e+07	9.762e+07	1.02772e+08	1.1275e+08	1.1271e+08	1.07546e+08	9.71671e+07
A2F7I0	Proteasome endopeptidase complex, putative OS=Trichomonas vaginalis OX=5722 GN=TVAG_115420 PE=3 SV=1	FALSE	832.07	Tricho	21	21	2.7644e+08	2.59269e+08	2.91204e+08	2.70393e+08	2.63727e+08	2.61488e+08	3.15151e+08	3.10478e+08	3.05036e+08	3.07203e+08	3.3668e+08	3.23898e+08	3.14857e+08	3.14693e+08	3.04597e+08	3.27947e+08	2.52919e+08	2.62515e+08	2.69152e+08	2.46338e+08	2.56791e+08	2.52869e+08	2.61466e+08	2.59175e+08
A2FDT5	Clan ME, family M16, insulinase-like metallopeptidase OS=Trichomonas vaginalis OX=5722 GN=TVAG_087590 PE=4 SV=1	FALSE	765.02	Tricho	33	33	2.35673e+08	2.32465e+08	2.38236e+08	2.50074e+08	2.27513e+08	2.4778e+08	2.30313e+08	2.40603e+08	2.43481e+08	2.41884e+08	2.33869e+08	2.38222e+08	3.93746e+08	3.58387e+08	3.86648e+08	3.60394e+08	4.98245e+08	4.25577e+08	2.77086e+08	2.23205e+08	2.45617e+08	2.0412e+08	3.21569e+08	2.5866e+08
A2EM76	PNP_UDP_1 domain-containing protein OS=Trichomonas vaginalis OX=5722 GN=TVAG_034390 PE=4 SV=1	FALSE	950.61	Tricho	19	14	182559662	1.75314e+08	1.89047e+08	1.79139e+08	1.89125e+08	1.77087e+08	1.73726e+08	1.62568e+08	1.74779e+08	1.61853e+08	1.75415e+08	1.56973e+08	1.83845e+08	1.72624e+08	1.68161e+08	1.67984e+08	1.84898e+08	1.70192e+08	1.40566e+08	1.60812e+08	1.43492e+08	1.31262e+08	1.34657e+08	1.51069e+08
A2FAS2	UDP-glucose 6-dehydrogenase OS=Trichomonas vaginalis OX=5722 GN=TVAG_114530 PE=3 SV=1	FALSE	711.62	Tricho	21	21	135771579	1.44937e+08	1.36351e+08	1.45971e+08	1.27553e+08	1.4373e+08	1.13084e+08	1.35226e+08	1.10217e+08	1.21017e+08	1.18253e+08	1.25676e+08	1.2495e+08	1.33199e+08	1.22645e+08	1.24894e+08	1.19741e+08	1.38079e+08	1.45617e+08	1.22807e+08	1.27027e+08	1.60574e+08	1.22612e+08	1.23104e+08
A2FJ83	Heat shock protein 82, putative OS=Trichomonas vaginalis OX=5722 GN=TVAG_034730 PE=3 SV=1	FALSE	902.97	Tricho	20	4	6.41593e+07	6.33784e+07	6.18274e+07	6.15358e+07	6.71982e+07	6.2542e+07	7.7605e+07	7.41916e+07	6.71083e+07	6.76263e+07	6.92909e+07	6.89297e+07	6.40671e+07	6.2883e+07	6.378e+07	6.65234e+07	6.2789e+07	6.0778e+07	5.12168e+07	5.13929e+07	5.07587e+07	5.00848e+07	4.69092e+07	5.15525e+07
A2FZF9	Uncharacterized protein OS=Trichomonas vaginalis OX=5722 GN=TVAG_037940 PE=4 SV=1	FALSE	434.68	Tricho	39	2	3.46223e+06	3.12675e+06	3.73175e+06	3.46026e+06	3.36188e+06	3.23811e+06	4.73921e+06	4.63911e+06	4.32816e+06	3.93614e+06	3.92554e+06	4.52559e+06	2.794e+06	3.43304e+06	3.16512e+06	3.20353e+06	2.98245e+06	3.49211e+06	1.58468e+06	1.43093e+06	1.61562e+06	1.51639e+06	1.79545e+06	1.44641e+06
A2FLA5	Pyruvate:ferredoxin oxidoreductase F OS=Trichomonas vaginalis OX=5722 GN=TVAG_466790 PE=4 SV=1	FALSE	876.71	Tricho	30	1
A2E702	AMP-binding enzyme family protein OS=Trichomonas vaginalis OX=5722 GN=TVAG_005950 PE=3 SV=1	FALSE	629.5	Tricho	27	27	1.30289e+09	1.3245e+09	1.21889e+09	1.3685e+09	1.29755e+09	1.31722e+09	1.3635e+09	1.37047e+09	1.41283e+09	1.50328e+09	1.45033e+09	1.42976e+09	1.20147e+09	1.22917e+09	1.25333e+09	1.27432e+09	1.17888e+09	1.13011e+09	1.51309e+09	1.57886e+09	1.59594e+09	1.60488e+09	1.49328e+09	1.66003e+09
A2FUN7	Haloacid dehalogenase-like hydrolase family protein OS=Trichomonas vaginalis OX=5722 GN=TVAG_319310 PE=4 SV=1	FALSE	606.48	Tricho	18	18	3.18825e+08	3.19976e+08	3.29522e+08	3.49805e+08	3.27542e+08	3.27419e+08	3.27817e+08	3.26546e+08	3.34812e+08	3.25981e+08	3.62454e+08	3.33294e+08	2.53914e+08	2.65221e+08	2.76212e+08	2.78174e+08	2.60231e+08	2.54403e+08	3.37935e+08	3.32217e+08	3.37844e+08	3.26948e+08	3.43534e+08	3.33367e+08
Q8IEV4	Thioredoxin OS=Trichomonas vaginalis OX=5722 GN=trx PE=1 SV=1	FALSE	1266.9	Tricho	8	4	9.68011e+08	9.18012e+08	1.01609e+09	9.12696e+08	9.97975e+08	8.85445e+08	9.52201e+08	8.85229e+08	9.24442e+08	9.61789e+08	9.24558e+08	9.10038e+08	4.57128e+08	4.29353e+08	4.64156e+08	4.81279e+08	4.96947e+08	4.48049e+08	5.25844e+08	5.38921e+08	6.51289e+08	6.56437e+08	5.06128e+08	5.64902e+08
A2ERH8	AMP-binding enzyme family protein OS=Trichomonas vaginalis OX=5722 GN=TVAG_059030 PE=4 SV=1	FALSE	485.44	Tricho	25	25	1.19922e+08	1.08226e+08	1.11939e+08	1.29119e+08	1.21811e+08	1.21457e+08	1.14726e+08	1.59931e+08	1.19587e+08	1.23507e+08	1.09239e+08	1.18325e+08	1.57314e+08	1.48426e+08	1.49763e+08	1.37305e+08	1.57219e+08	1.33943e+08	1.38465e+08	1.41984e+08	1.44782e+08	1.47832e+08	1.39805e+08	1.40734e+08
A2GL34	Clathrin and VPS domain-containing protein (Fragment) OS=Trichomonas vaginalis OX=5722 GN=TVAG_532880 PE=4 SV=1	FALSE	853.08	Tricho	27	18	8.2993e+07	9.40399e+07	7.93825e+07	7.56438e+07	8.13919e+07	7.28773e+07	9.28196e+07	8.55808e+07	8.56847e+07	9.17147e+07	8.02979e+07	8.46389e+07	1.0923e+08	1.06182e+08	1.0663e+08	1.06532e+08	9.36739e+07	1.0065e+08	1.1497e+08	1.21083e+08	1.35406e+08	1.295e+08	1.42398e+08	1.28457e+08
A2DHY3	Cofilin/tropomyosin-type actin-binding protein OS=Trichomonas vaginalis OX=5722 GN=TVAG_402260 PE=4 SV=1	FALSE	1213.82	Tricho	17	13	1.28214e+09	1.42047e+09	1.30832e+09	1.47455e+09	1.26958e+09	1.48008e+09	1.18288e+09	1.40941e+09	1.23399e+09	1.39391e+09	1.31144e+09	1.45067e+09	1.24008e+09	1.24393e+09	1.18525e+09	1.23771e+09	1.23373e+09	1.16178e+09	1.17606e+09	1.2506e+09	1.072e+09	1.23654e+09	1.23971e+09	1.30811e+09
A2EI69	Uncharacterized protein OS=Trichomonas vaginalis OX=5722 GN=TVAG_429930 PE=4 SV=1	FALSE	909.88	Tricho	29	29	4.49292e+08	3.9884e+08	4.44423e+08	4.23692e+08	4.19349e+08	4.13764e+08	4.18428e+08	3.84196e+08	4.37832e+08	3.79043e+08	4.18919e+08	3.87436e+08	4.25389e+08	4.3075e+08	4.19462e+08	4.25809e+08	4.09502e+08	4.21144e+08	3.96056e+08	3.67979e+08	4.01196e+08	3.73697e+08	3.82126e+08	4.08227e+08
A2DTR8	Ribosomal protein S13p/S18e, putative OS=Trichomonas vaginalis OX=5722 GN=TVAG_020480 PE=1 SV=1	FALSE	578.26	Tricho	12	12	1.67849e+09	1.52124e+09	1.75009e+09	1.59038e+09	1.78317e+09	1.6044e+09	1.82152e+09	1.7591e+09	1.87588e+09	1.85002e+09	1.93464e+09	1.89321e+09	1.97235e+09	1.79245e+09	2.17697e+09	1.9529e+09	1.94951e+09	1.79041e+09	1.04859e+09	1.01082e+09	1.02474e+09	1.00604e+09	1.07798e+09	1.0015e+09
A2EFE2	Lactate dehydrogenase isozyme 2, putative OS=Trichomonas vaginalis OX=5722 GN=TVAG_239990 PE=3 SV=1	FALSE	963.14	Tricho	12	1	10211018	8.87446e+06		8.88988e+06	1.06183e+07	8.98064e+06		8.02195e+06	1.04229e+07	9.21053e+06		1.00489e+07
A2EA89	Valine--tRNA ligase OS=Trichomonas vaginalis OX=5722 GN=TVAG_271200 PE=4 SV=1	FALSE	600.61	Tricho	23	15	1.41065e+08	1.46895e+08	1.36089e+08	1.40076e+08	1.43893e+08	1.4946e+08	1.58402e+08	1.65776e+08	1.60789e+08	1.67198e+08	1.61992e+08	1.6582e+08	1.35913e+08	1.40408e+08	1.26526e+08	1.29702e+08	1.23918e+08	1.34293e+08	1.17513e+08	1.12428e+08	1.08392e+08	1.13652e+08	1.045e+08	1.07111e+08
A2DTN2	dTDP-4-dehydrorhamnose 3,5-epimerase family protein OS=Trichomonas vaginalis OX=5722 GN=TVAG_340730 PE=4 SV=1	FALSE	793.13	Tricho	23	23	4.18718e+08	4.09693e+08	4.16381e+08	4.12951e+08	3.79186e+08	3.88896e+08	4.10089e+08	4.06901e+08	3.96482e+08	3.88732e+08	3.91854e+08	3.76403e+08	3.34861e+08	3.28577e+08	3.50098e+08	3.47242e+08	3.00239e+08	2.91339e+08	3.57056e+08	3.46656e+08	3.63382e+08	3.59034e+08	3.71776e+08	3.60758e+08
A2FA90	Dynamin central region family protein OS=Trichomonas vaginalis OX=5722 GN=TVAG_047650 PE=3 SV=1	FALSE	792.73	Tricho	32	29	188600569	1.74868e+08	1.80897e+08	1.72078e+08	1.67624e+08	1.69867e+08	1.73749e+08	1.644e+08	1.72963e+08	1.51806e+08	1.51933e+08	1.51522e+08	1.73597e+08	1.71777e+08	1.76666e+08	1.67922e+08	1.60511e+08	1.60776e+08	1.75071e+08	1.72875e+08	1.95956e+08	1.88127e+08	1.91406e+08	1.83595e+08
A2DGK2	Uncharacterized protein OS=Trichomonas vaginalis OX=5722 GN=TVAG_110010 PE=4 SV=1	FALSE	658.14	Tricho	17	15	3.09301e+08	2.65878e+08	3.24638e+08	2.9645e+08	3.39351e+08	3.24548e+08	2.58944e+08	2.45737e+08	2.75854e+08	2.38921e+08	2.72828e+08	2.30295e+08	5.41589e+08	5.31445e+08	5.44038e+08	5.51214e+08	5.34754e+08	5.40508e+08	3.76833e+08	3.76394e+08	3.64653e+08	3.80402e+08	3.91449e+08	3.81206e+08
A2DSR2	Non-specific serine/threonine protein kinase OS=Trichomonas vaginalis OX=5722 GN=TVAG_434790 PE=4 SV=1	FALSE	719.51	Tricho	19	19	3.26297e+08	3.34514e+08	3.2836e+08	3.08623e+08	2.80423e+08	3.01935e+08	3.0991e+08	2.97801e+08	3.00294e+08	3.25364e+08	2.92477e+08	3.09142e+08	3.00309e+08	3.01158e+08	2.96106e+08	2.8697e+08	3.06777e+08	2.6877e+08	2.76301e+08	2.90917e+08	2.85831e+08	3.07097e+08	2.8221e+08	3.01529e+08
A2F7M8	NEDD8-activating enzyme E1 regulatory subunit OS=Trichomonas vaginalis OX=5722 GN=TVAG_457880 PE=3 SV=1	FALSE	903.71	Tricho	23	23	198517505	2.05751e+08	2.00018e+08	2.08881e+08	1.98417e+08	2.01303e+08	1.84731e+08	1.81573e+08	1.72262e+08	1.73415e+08	1.91268e+08	1.83682e+08	1.90718e+08	1.97433e+08	1.8274e+08	2.00458e+08	1.78594e+08	1.96249e+08	1.8197e+08	1.91815e+08	1.73894e+08	1.8718e+08	1.82505e+08	1.86946e+08
A2DBA3	BTB domain-containing protein OS=Trichomonas vaginalis OX=5722 GN=TVAG_379120 PE=4 SV=1	FALSE	820.73	Tricho	15	15	2.03077e+08	1.97753e+08	1.99292e+08	1.8461e+08	1.53838e+08	1.55968e+08	1.75679e+08	1.72781e+08	1.54675e+08	1.54821e+08	1.63975e+08	1.59658e+08	2.42064e+08	2.32004e+08	2.38732e+08	2.25422e+08	2.23509e+08	2.16893e+08	2.48616e+08	2.55806e+08	2.44765e+08	2.40373e+08	2.43398e+08	2.55622e+08
A2EHV7	Uncharacterized protein OS=Trichomonas vaginalis OX=5722 GN=TVAG_000810 PE=4 SV=1	FALSE	739.48	Tricho	24	24	2.12163e+08	2.16787e+08	2.13147e+08	2.07361e+08	2.13666e+08	2.09705e+08	2.20923e+08	2.22493e+08	2.23746e+08	2.12887e+08	2.22325e+08	2.14685e+08	1.89364e+08	2.25917e+08	2.05975e+08	2.28555e+08	1.90315e+08	1.94261e+08	1.76059e+08	1.97366e+08	1.7828e+08	1.99232e+08	1.67893e+08	1.9024e+08
A2DRM7	Phosphofructokinase family protein OS=Trichomonas vaginalis OX=5722 GN=TVAG_281070 PE=4 SV=1	FALSE	597.3	Tricho	20	19	2.51664e+08	2.42298e+08	2.55618e+08	2.44399e+08	2.56644e+08	2.59265e+08	2.39754e+08	2.20105e+08	2.42308e+08	2.28473e+08	2.21398e+08	2.138e+08	2.49891e+08	2.5465e+08	2.4572e+08	2.33161e+08	2.55983e+08	2.25614e+08	2.40626e+08	2.41639e+08	2.53913e+08	2.49557e+08	2.41278e+08	2.52778e+08
A2DJD5	Adaptin N terminal region family protein OS=Trichomonas vaginalis OX=5722 GN=TVAG_136530 PE=3 SV=1	FALSE	427.21	Tricho	26	8	2.46589e+07	2.39296e+07	2.44238e+07	2.41381e+07	1.79137e+07	1.93986e+07	2.40035e+07	2.41274e+07	2.01572e+07	1.96327e+07	2.10139e+07	2.03579e+07	1.91919e+07	2.40144e+07	2.71885e+07	2.2707e+07	3.89308e+07	3.11419e+07	2.24384e+07	1.75821e+07	1.71605e+07	1.84856e+07	1.95886e+07	1.88841e+07
A2DD35	Phosphatidylinositol transfer protein OS=Trichomonas vaginalis OX=5722 GN=TVAG_238350 PE=4 SV=1	FALSE	773.27	Tricho	20	20	3.1429e+08	3.37428e+08	3.16009e+08	3.23177e+08	3.21908e+08	3.37762e+08	3.17799e+08	3.27628e+08	3.02498e+08	3.14762e+08	3.05052e+08	3.20894e+08	3.47813e+08	3.53049e+08	3.49938e+08	3.5397e+08	3.26258e+08	3.43539e+08	3.60167e+08	3.43896e+08	3.27072e+08	3.31711e+08	3.18529e+08	3.58273e+08
A2FPT8	40S ribosomal protein S5, putative OS=Trichomonas vaginalis OX=5722 GN=TVAG_471390 PE=3 SV=1	FALSE	1061.41	Tricho	16	2	2.89388e+07	2.69103e+07	2.6021e+07	2.38567e+07	2.67305e+07	2.53691e+07	1.84774e+07	2.02046e+07	1.47888e+07	1.58147e+07	1.57434e+07	1.54938e+07	3.89685e+07	3.72392e+07	3.84345e+07	3.71554e+07	3.65021e+07	3.63168e+07	2.76046e+07	2.71596e+07	2.54797e+07	2.74398e+07	2.42995e+07	2.14696e+07
A2FKN9	Uncharacterized protein OS=Trichomonas vaginalis OX=5722 GN=TVAG_429790 PE=4 SV=1	FALSE	563.25	Tricho	20	20	1.84523e+08	1.71271e+08	1.57829e+08	1.79254e+08	1.71878e+08	1.65988e+08	1.76468e+08	1.82407e+08	1.69534e+08	1.68829e+08	1.61075e+08	1.65343e+08	1.86611e+08	2.30461e+08	1.9373e+08	2.10311e+08	1.79359e+08	2.26437e+08	9.90121e+08	1.09143e+09	1.01045e+09	1.12766e+09	1.0139e+09	1.05695e+09
A2FXM5	Polyadenylate-binding protein, putative OS=Trichomonas vaginalis OX=5722 GN=TVAG_385330 PE=4 SV=1	FALSE	621.67	Tricho	23	23	1.95355e+08	2.05612e+08	1.86774e+08	1.96978e+08	1.87176e+08	1.89721e+08	1.89253e+08	1.91464e+08	1.77151e+08	1.83933e+08	1.75745e+08	1.88092e+08	2.03398e+08	2.10424e+08	2.01049e+08	2.04042e+08	1.78399e+08	1.94413e+08	1.88233e+08	2.02768e+08	1.94918e+08	2.13371e+08	2.08823e+08	2.03568e+08
A2FYS8	Actin family protein OS=Trichomonas vaginalis OX=5722 GN=TVAG_434970 PE=3 SV=1	FALSE	658.04	Tricho	17	17	8.32777e+08	8.39495e+08	8.54614e+08	8.45895e+08	8.80299e+08	8.41487e+08	9.28883e+08	8.93392e+08	1.00444e+09	9.80537e+08	9.53151e+08	9.646e+08	6.13308e+08	6.37029e+08	6.21908e+08	6.24312e+08	5.68544e+08	5.5434e+08	8.97435e+08	9.12005e+08	9.49302e+08	9.61677e+08	9.61158e+08	9.57648e+08
Q5KTX1	Cytosolic-type hsp90 (Fragment) OS=Trichomonas vaginalis OX=5722 PE=3 SV=1	FALSE	852.68	Tricho	18	1	1.17989e+06	377364	1.20691e+06	448413		27940.3	841783	441587	548999	134299	427688		5.02583e+06	4.33355e+06	5.85484e+06	2.57269e+06	5.6635e+06	3.82035e+06	3.05015e+06	435393	2.31498e+06		5.05214e+06	2.13126e+06
A2ER70	Domain found in IF2B/IF5 family protein OS=Trichomonas vaginalis OX=5722 GN=TVAG_226360 PE=3 SV=1	FALSE	434.89	Tricho	18	18	1.9422e+08	1.80715e+08	1.85032e+08	1.89145e+08	2.00514e+08	1.92131e+08	1.91116e+08	1.8891e+08	1.84622e+08	1.87243e+08	1.88084e+08	2.06499e+08	1.69525e+08	1.74851e+08	1.70662e+08	1.85159e+08	1.58433e+08	1.72482e+08	1.39063e+08	1.38469e+08	1.394e+08	1.27856e+08	1.32755e+08	1.30106e+08
A2F8Y2	Clan MG aminopeptidase P-like metallopeptidase OS=Trichomonas vaginalis OX=5722 GN=mp50 PE=2 SV=1	FALSE	675.19	Tricho	23	23	2.59055e+08	2.72732e+08	2.69059e+08	2.77035e+08	2.82888e+08	2.83025e+08	2.7002e+08	2.85177e+08	2.59812e+08	2.61273e+08	2.58533e+08	2.69417e+08	2.19808e+08	2.36543e+08	2.36762e+08	2.36387e+08	2.16836e+08	2.09303e+08	2.03984e+08	2.22696e+08	2.42522e+08	2.34448e+08	2.3254e+08	2.37379e+08
A2FC75	40S ribosomal protein S4 OS=Trichomonas vaginalis OX=5722 GN=TVAG_335480 PE=1 SV=1	FALSE	1178.93	Tricho	20	1	17137748	3.06329e+07	1.57316e+07	3.0983e+07	1.68087e+07	3.08606e+07	1.84156e+07	3.40755e+07	1.588e+07	2.61842e+07	1.27023e+07	2.3044e+07	1.14155e+07	1.86045e+07	1.99114e+07	2.13188e+07	1.46969e+07	1.71973e+07	1.74963e+07	3.31435e+07	3.01117e+07	3.1754e+07	2.99972e+07	3.49078e+07
A2DJ14	Malic enzyme OS=Trichomonas vaginalis OX=5722 GN=TVAG_228520 PE=3 SV=1	FALSE	1435.52	Tricho	22	1	11349184	1.16363e+07	1.22738e+07	1.19577e+07	1.17088e+07	1.18358e+07	1.24054e+07	1.36645e+07	1.44518e+07	1.49294e+07	1.54509e+07	1.53825e+07	1.05967e+07	9.58372e+06	1.09161e+07	8.6488e+06	9.58918e+06	9.23173e+06	6.54271e+06	6.5573e+06	7.42372e+06	7.95152e+06	7.07031e+06	7.1945e+06
A2EL11	Armadillo/beta-catenin-like repeat family protein OS=Trichomonas vaginalis OX=5722 GN=TVAG_322590 PE=4 SV=1	FALSE	598.27	Tricho	29	1	5.06906e+06	5.29232e+06	4.31552e+06	5.50542e+06	4.2607e+06	5.61927e+06	3.953e+06	4.20576e+06	3.91644e+06	4.17007e+06	3.51479e+06	4.35118e+06	1.95802e+06	2.11932e+06	1.78755e+06	1.67919e+06	1.44243e+06	1.8673e+06	2.1617e+06	2.65211e+06	2.71278e+06	2.63447e+06	2.49663e+06	2.56487e+06
A2F9G0	AAA domain-containing protein OS=Trichomonas vaginalis OX=5722 GN=TVAG_477530 PE=3 SV=1	FALSE	878.81	Tricho	21	19	1.94798e+08	1.88169e+08	1.96353e+08	1.96689e+08	1.96103e+08	1.79049e+08	1.99794e+08	1.96458e+08	1.90781e+08	1.93865e+08	1.77691e+08	1.90025e+08	1.88206e+08	1.71055e+08	1.97664e+08	1.93068e+08	1.77293e+08	1.64576e+08	1.73784e+08	1.8242e+08	1.80353e+08	1.75745e+08	1.70764e+08	1.75244e+08
A2EX66	AAA_15 domain-containing protein OS=Trichomonas vaginalis OX=5722 GN=TVAG_465850 PE=4 SV=1	FALSE	611.11	Tricho	31	31	1.18802e+08	1.25504e+08	1.26231e+08	1.09711e+08	1.21006e+08	1.27452e+08	1.24294e+08	1.28589e+08	1.28042e+08	1.24751e+08	1.41438e+08	1.22595e+08	9.29678e+07	9.70143e+07	1.09745e+08	1.11425e+08	9.0572e+07	9.13216e+07	9.31727e+07	8.21261e+07	9.02379e+07	7.88997e+07	8.93314e+07	7.96703e+07
A2DZC5	Mov34/MPN/PAD-1 family protein OS=Trichomonas vaginalis OX=5722 GN=TVAG_486970 PE=4 SV=1	FALSE	647.5	Tricho	14	14	210285110	2.1321e+08	2.25415e+08	1.94751e+08	2.07536e+08	2.23669e+08	1.76405e+08	1.66723e+08	1.9025e+08	1.90272e+08	1.83891e+08	1.65679e+08	1.86455e+08	2.32746e+08	2.39439e+08	2.36865e+08	2.16565e+08	2.18087e+08	2.12979e+08	2.25083e+08	2.44854e+08	2.44481e+08	2.18e+08	2.24776e+08
A2DXW7	Tryparedoxin peroxidase, putative OS=Trichomonas vaginalis OX=5722 GN=TVAG_038090 PE=3 SV=1	FALSE	854.69	Tricho	13	2	43170916	5.11976e+07	4.44308e+07	5.2231e+07	3.98315e+07	5.20158e+07	5.64027e+07	6.95955e+07	6.57887e+07	6.71288e+07	5.92988e+07	6.15562e+07	3.46516e+07	4.09668e+07	3.93463e+07	4.46156e+07	4.58575e+07	4.51945e+07	2.04061e+07	2.73052e+07	2.24522e+07	2.51418e+07	2.561e+07	2.40982e+07
A2ESJ7	BRO1 domain-containing protein OS=Trichomonas vaginalis OX=5722 GN=TVAG_350520 PE=4 SV=1	FALSE	514.61	Tricho	21	21	1.19179e+08	1.31952e+08	1.16876e+08	1.31748e+08	1.10057e+08	1.21205e+08	1.30915e+08	1.52621e+08	1.27754e+08	1.35021e+08	1.15981e+08	1.43064e+08	1.44911e+08	1.42991e+08	1.49625e+08	1.51552e+08	1.34715e+08	1.44166e+08	1.29421e+08	1.34069e+08	1.46084e+08	1.32704e+08	1.27804e+08	1.18595e+08
A2FHI8	D-isomer specific 2-hydroxyacid dehydrogenase, putative OS=Trichomonas vaginalis OX=5722 GN=TVAG_047210 PE=3 SV=1	FALSE	738.69	Tricho	19	19	2.36497e+08	2.21483e+08	2.29005e+08	2.14832e+08	2.3263e+08	2.3055e+08	2.33173e+08	2.17557e+08	2.23504e+08	2.06428e+08	2.21358e+08	2.06526e+08	2.17084e+08	2.31047e+08	2.35633e+08	2.27416e+08	2.11345e+08	2.04605e+08	2.52038e+08	2.41337e+08	2.51386e+08	2.27615e+08	2.52045e+08	2.41022e+08
A2GUB1	Clan M-, family M49, dipeptidylpeptidase III-like metallopeptidase (Fragment) OS=Trichomonas vaginalis OX=5722 GN=TVAG_032280 PE=4 SV=1	FALSE	632.77	Tricho	21	3	7.36923e+06	8.11426e+06	7.57905e+06	6.80861e+06	7.66429e+06	7.71253e+06	7.66452e+06	8.21662e+06	7.08831e+06	6.85222e+06	6.99385e+06	6.97656e+06	2.29495e+06	2.18202e+06	2.36128e+06	2.20576e+06	694294	1.50614e+06	3.606e+06	3.23641e+06	3.95125e+06	2.88532e+06	3.035e+06	3.45065e+06
Q9NG79	Uncharacterized protein OS=Trichomonas vaginalis OX=5722 PE=4 SV=1	FALSE	426.45	Tricho	38	1	5141260	3.69057e+06	5.52024e+06	4.84659e+06	5.677e+06	4.48203e+06	6.00375e+06	4.98384e+06	5.37675e+06	5.57181e+06	5.73277e+06	4.64294e+06	3.97898e+06	4.30688e+06	4.01505e+06	4.30425e+06	4.76783e+06	3.38385e+06	5.46521e+06	4.53114e+06	4.14051e+06	4.28422e+06	4.39455e+06	4.40134e+06
A2DMP3	Armadillo/beta-catenin-like repeat family protein OS=Trichomonas vaginalis OX=5722 GN=TVAG_253760 PE=4 SV=1	FALSE	579.79	Tricho	29	1	940737	959590	997226	706349	1.06594e+06	1.05414e+06				549754		413897	4.69986e+06	5.52422e+06	5.48097e+06	5.07865e+06	4.17306e+06	4.6738e+06	6.3809e+06	6.52508e+06	6.49809e+06	6.18614e+06	6.87463e+06	6.13546e+06
A2DQ03	DnaK protein OS=Trichomonas vaginalis OX=5722 GN=TVAG_454270 PE=4 SV=1	FALSE	846.11	Tricho	19	19	9.69441e+07	9.15942e+07	9.64244e+07	9.3417e+07	8.58059e+07	8.43661e+07	8.22037e+07	7.43641e+07	8.07516e+07	7.17747e+07	8.11793e+07	7.43894e+07	8.72538e+07	8.87707e+07	8.93436e+07	9.07703e+07	8.19035e+07	7.17007e+07	9.20947e+07	8.25857e+07	9.55375e+07	9.00636e+07	1.00814e+08	9.02824e+07
A2E5A9	HABP4_PAI-RBP1 domain-containing protein OS=Trichomonas vaginalis OX=5722 GN=TVAG_003950 PE=4 SV=1	FALSE	548.38	Tricho	17	17	6.12094e+08	5.97691e+08	5.78669e+08	5.68134e+08	5.81227e+08	5.83593e+08	5.44698e+08	5.21683e+08	5.48702e+08	5.24338e+08	5.71412e+08	5.4336e+08	4.79826e+08	4.86744e+08	4.7425e+08	4.66414e+08	4.49392e+08	4.72049e+08	4.98995e+08	4.84201e+08	4.77077e+08	4.91573e+08	4.31595e+08	4.59646e+08
A2D7H9	Superoxide dismutase OS=Trichomonas vaginalis OX=5722 GN=TVAG_120340 PE=3 SV=1	FALSE	1509.06	Tricho	13	2	126245952	1.16482e+08	1.29732e+08	1.21305e+08	1.26791e+08	1.17779e+08	1.31811e+08	1.21356e+08	1.15987e+08	1.24814e+08	1.29198e+08	1.2829e+08	1.14718e+08	1.14197e+08	1.1159e+08	1.10069e+08	1.14687e+08	1.29373e+08	7.80006e+07	7.5042e+07	6.7296e+07	6.68067e+07	6.65114e+07	8.19782e+07
A2F7X5	Aminotransferase, classes I and II family protein OS=Trichomonas vaginalis OX=5722 GN=TVAG_431780 PE=3 SV=1	FALSE	831.64	Tricho	18	11	1.56189e+08	1.73572e+08	1.66203e+08	1.74677e+08	1.71763e+08	1.81208e+08	1.65347e+08	1.74063e+08	1.72791e+08	1.75887e+08	1.88215e+08	1.85185e+08	1.75418e+08	1.67674e+08	1.62553e+08	1.80488e+08	1.78504e+08	1.53707e+08	1.20578e+08	1.20486e+08	1.13688e+08	1.15091e+08	1.24428e+08	1.29248e+08
A2DLV5	Uncharacterized protein OS=Trichomonas vaginalis OX=5722 GN=TVAG_462440 PE=4 SV=1	FALSE	832.52	Tricho	20	20	1.7944e+08	1.76564e+08	1.80877e+08	1.78367e+08	1.79633e+08	1.82648e+08	1.73556e+08	1.74942e+08	1.65393e+08	1.64015e+08	1.89811e+08	1.69481e+08	1.71347e+08	1.751e+08	1.82329e+08	1.82666e+08	1.63029e+08	1.65485e+08	1.67878e+08	1.72858e+08	1.65437e+08	1.6475e+08	1.55086e+08	1.62859e+08
A2E9S2	Small GTP-binding protein, putative OS=Trichomonas vaginalis OX=5722 GN=TVAG_282070 PE=4 SV=1	FALSE	665.54	Tricho	18	17	1.42926e+08	1.37692e+08	1.36463e+08	1.40486e+08	1.40415e+08	1.36045e+08	1.3394e+08	1.3289e+08	1.35492e+08	1.32973e+08	1.29023e+08	1.22423e+08	2.00534e+08	1.99298e+08	1.91384e+08	1.87621e+08	2.04469e+08	1.95311e+08	1.41232e+08	1.46321e+08	1.48189e+08	1.53929e+08	1.4893e+08	1.54594e+08
A2FB95	Oxidoreductase, aldo/keto reductase family protein OS=Trichomonas vaginalis OX=5722 GN=TVAG_411870 PE=4 SV=1	FALSE	753.82	Tricho	19	17	3.4274e+08	3.39201e+08	3.28703e+08	3.42082e+08	3.34549e+08	3.56515e+08	3.24483e+08	3.21432e+08	3.05525e+08	3.24517e+08	3.20316e+08	3.28606e+08	2.72734e+08	2.55638e+08	2.65121e+08	2.59566e+08	2.41381e+08	2.36864e+08	2.62304e+08	2.58215e+08	2.53522e+08	2.66056e+08	2.59312e+08	2.57975e+08
A2DZN8	Oxidoreductase, FAD/FMN-binding family protein OS=Trichomonas vaginalis OX=5722 GN=TVAG_351540 PE=4 SV=1	FALSE	678.96	Tricho	25	25	2.59355e+08	2.5867e+08	2.44396e+08	2.64493e+08	2.60824e+08	2.52815e+08	2.66574e+08	2.54312e+08	2.56136e+08	2.44411e+08	2.44849e+08	2.44737e+08	2.77799e+08	2.86438e+08	2.79351e+08	2.90823e+08	2.57757e+08	2.62138e+08	2.87096e+08	2.97852e+08	3.15273e+08	2.85521e+08	3.11422e+08	2.73348e+08
A2DA25	Vesicle-fusing ATPase OS=Trichomonas vaginalis OX=5722 GN=TVAG_476020 PE=3 SV=1	FALSE	593.73	Tricho	30	29	1.34969e+08	1.26391e+08	1.25149e+08	1.19671e+08	1.27888e+08	1.26943e+08	1.2766e+08	1.23894e+08	1.11838e+08	1.18217e+08	1.15962e+08	1.1731e+08	1.42153e+08	1.34385e+08	1.24552e+08	1.44917e+08	1.21707e+08	1.24456e+08	1.10153e+08	9.86407e+07	1.12097e+08	1.09529e+08	1.19514e+08	1.17207e+08
A2G9Z8	Ribosomal protein S3Ae, putative OS=Trichomonas vaginalis OX=5722 GN=TVAG_047460 PE=1 SV=1	FALSE	869.13	Tricho	19	7	8.33806e+07	9.14412e+07	7.70537e+07	8.35876e+07	8.04771e+07	7.68781e+07	9.74955e+07	1.04262e+08	9.05975e+07	1.1028e+08	9.10332e+07	9.26632e+07	8.97067e+07	9.0865e+07	9.13655e+07	8.87336e+07	9.24127e+07	9.42105e+07	7.18032e+07	7.41049e+07	6.97626e+07	7.37903e+07	7.29236e+07	7.44594e+07
A2FY82	Alanine transaminase OS=Trichomonas vaginalis OX=5722 GN=TVAG_088220 PE=3 SV=1	FALSE	613.54	Tricho	20	19	1.03824e+08	1.09232e+08	1.41316e+08	9.74806e+07	1.44176e+08	1.05953e+08	8.56724e+07	8.69921e+07	8.66934e+07	8.58226e+07	8.04201e+07	7.63805e+07	1.08376e+08	1.01299e+08	1.33667e+08	1.27605e+08	1.32536e+08	1.35505e+08	1.62269e+08	9.6931e+07	1.73785e+08	1.02249e+08	1.61678e+08	9.45125e+07
A2F1G2	Mrp, putative OS=Trichomonas vaginalis OX=5722 GN=TVAG_027170 PE=4 SV=1	FALSE	806.22	Tricho	18	18	1.92173e+08	2.0831e+08	1.87257e+08	1.9139e+08	1.8015e+08	1.93064e+08	2.03799e+08	2.19437e+08	1.98451e+08	2.0146e+08	1.84673e+08	1.94532e+08	2.08723e+08	2.04996e+08	2.15557e+08	1.67888e+08	2.0977e+08	1.94201e+08	1.96049e+08	2.10072e+08	2.09519e+08	2.27115e+08	1.68812e+08	1.84533e+08
A2E4V9	NEDD8-activating enzyme E1 catalytic subunit OS=Trichomonas vaginalis OX=5722 GN=TVAG_161040 PE=3 SV=1	FALSE	819.12	Tricho	22	22	2.50948e+08	2.37475e+08	2.39221e+08	2.35075e+08	2.28497e+08	2.26671e+08	2.19313e+08	2.18589e+08	2.11067e+08	2.07547e+08	2.12162e+08	2.08591e+08	1.51361e+08	1.59291e+08	1.5334e+08	1.53622e+08	1.42322e+08	1.41978e+08	2.71807e+08	2.5096e+08	2.20577e+08	2.1341e+08	2.10267e+08	2.14282e+08
A2E2N8	RuvB-like helicase OS=Trichomonas vaginalis OX=5722 GN=TVAG_212480 PE=3 SV=1	FALSE	691.45	Tricho	24	24	2.229e+08	1.88912e+08	2.14126e+08	1.8764e+08	2.38076e+08	1.95907e+08	2.33763e+08	1.96001e+08	1.94825e+08	1.95369e+08	2.23839e+08	1.93606e+08	1.52768e+08	1.59239e+08	1.6856e+08	1.81504e+08	1.27911e+08	1.55731e+08	1.77701e+08	1.46454e+08	1.72239e+08	1.4818e+08	1.63547e+08	1.55327e+08
A2FGU9	Proline--tRNA ligase OS=Trichomonas vaginalis OX=5722 GN=TVAG_053680 PE=4 SV=1	FALSE	709.77	Tricho	24	24	2.15005e+08	2.14912e+08	1.98128e+08	1.89145e+08	2.06189e+08	2.09456e+08	2.19315e+08	2.14018e+08	2.08365e+08	2.07913e+08	2.24168e+08	2.23124e+08	2.03491e+08	2.08195e+08	2.03229e+08	2.0928e+08	1.98918e+08	2.02321e+08	2.16603e+08	2.17822e+08	1.95926e+08	1.97759e+08	2.00616e+08	2.1074e+08
A2EP35	Proline-rich protein, putative OS=Trichomonas vaginalis OX=5722 GN=TVAG_300550 PE=4 SV=1	FALSE	733.48	Tricho	13	13	4.2661e+08	3.93081e+08	3.93517e+08	3.88269e+08	4.15307e+08	4.45797e+08	4.40138e+08	4.41576e+08	4.03432e+08	4.01685e+08	4.32238e+08	4.11652e+08	4.25165e+08	3.8952e+08	4.37137e+08	4.27278e+08	3.96711e+08	4.10865e+08	2.96442e+08	3.05568e+08	2.91104e+08	3.12725e+08	2.70048e+08	2.58664e+08
A2DB09	60S ribosomal protein L12, putative OS=Trichomonas vaginalis OX=5722 GN=TVAG_015780 PE=3 SV=1	FALSE	1119.02	Tricho	17	4	202129544	1.92576e+08	1.95768e+08	1.99515e+08	1.98614e+08	1.92585e+08	2.2567e+08	1.9941e+08	2.14869e+08	2.12227e+08	2.16496e+08	2.03242e+08	2.01077e+08	2.08246e+08	2.01861e+08	1.98789e+08	2.0325e+08	2.1014e+08	1.62688e+08	1.96935e+08	1.91559e+08	1.95358e+08	1.97667e+08	1.82387e+08
A2FSH1	60S ribosomal protein L18a OS=Trichomonas vaginalis OX=5722 GN=TVAG_347250 PE=3 SV=1	FALSE	1097.44	Tricho	21	11	1.04304e+09	1.06373e+09	1.07615e+09	1.05019e+09	1.0406e+09	1.05814e+09	1.02789e+09	1.04482e+09	1.00599e+09	1.05226e+09	9.83905e+08	1.00341e+09	1.19529e+09	1.19856e+09	1.09927e+09	1.07984e+09	1.2331e+09	1.17876e+09	1.2493e+09	1.2599e+09	1.23156e+09	1.24695e+09	1.23295e+09	1.19661e+09
A2FSG7	Uncharacterized protein OS=Trichomonas vaginalis OX=5722 GN=TVAG_383370 PE=4 SV=1	FALSE	902.68	Tricho	26	26	7.07402e+08	6.94994e+08	6.95192e+08	6.83643e+08	6.96198e+08	6.99119e+08	7.21291e+08	7.00586e+08	7.15982e+08	7.00376e+08	7.21712e+08	7.29074e+08	5.77496e+08	5.94894e+08	6.03425e+08	6.07082e+08	5.59671e+08	5.46923e+08	4.79111e+08	4.9714e+08	5.08143e+08	4.95334e+08	4.87821e+08	5.0096e+08
A2DA45	Uncharacterized protein OS=Trichomonas vaginalis OX=5722 GN=TVAG_476220 PE=4 SV=1	FALSE	838.62	Tricho	21	21	376306939	3.83657e+08	4.08144e+08	3.83933e+08	4.11453e+08	3.99359e+08	3.94812e+08	3.68834e+08	4.16515e+08	3.98247e+08	3.77993e+08	3.86455e+08	4.38799e+08	4.44861e+08	4.45559e+08	4.42375e+08	4.27719e+08	4.27168e+08	3.17658e+08	3.0775e+08	3.16914e+08	2.79403e+08	3.18236e+08	3.23308e+08
A2G493	Heat shock protein, putative OS=Trichomonas vaginalis OX=5722 GN=TVAG_018930 PE=3 SV=1	FALSE	730.41	Tricho	26	19	1.38308e+08	1.19042e+08	1.31459e+08	1.33915e+08	1.35699e+08	1.59086e+08	1.37991e+08	1.20406e+08	1.37906e+08	1.2546e+08	1.37137e+08	1.59983e+08	1.168e+08	8.33246e+07	1.37864e+08	9.61493e+07	1.04762e+08	8.08634e+07	1.23017e+08	1.01456e+08	1.2878e+08	1.15248e+08	1.23791e+08	9.74032e+07
A2ENN9	Profilin OS=Trichomonas vaginalis OX=5722 GN=TVAG_100620 PE=3 SV=1	FALSE	1635.87	Tricho	9	4	1.27444e+09	1.34676e+09	1.27565e+09	1.36855e+09	1.2946e+09	1.30834e+09	1.40249e+09	1.32787e+09	1.41754e+09	1.40001e+09	1.29552e+09	1.29023e+09	5.48477e+08	6.14794e+08	5.38105e+08	5.5505e+08	4.89622e+08	5.53277e+08	1.32902e+09	1.3112e+09	1.40974e+09	1.383e+09	1.28599e+09	1.31632e+09
A2F0M3	Leucine--tRNA ligase OS=Trichomonas vaginalis OX=5722 GN=TVAG_217760 PE=3 SV=1	FALSE	823.31	Tricho	22	1	3.60845e+06	3.94751e+06	3.46779e+06	3.133e+06	3.83302e+06	4.18546e+06	3.41155e+06	3.65464e+06	3.23721e+06	3.56512e+06	3.94016e+06	4.22179e+06	3.92919e+06	3.92478e+06	3.89017e+06	4.27068e+06	3.34078e+06	4.15515e+06	3.77782e+06	3.64841e+06	3.56702e+06	3.05469e+06	3.56863e+06	3.07452e+06
A2FE30	F-actin-capping protein subunit alpha OS=Trichomonas vaginalis OX=5722 GN=TVAG_470230 PE=3 SV=1	FALSE	803.6	Tricho	15	15	5.30872e+08	5.40083e+08	5.15966e+08	5.23718e+08	5.23722e+08	5.53944e+08	5.29884e+08	5.23603e+08	5.47265e+08	5.44313e+08	5.0985e+08	5.16613e+08	5.68083e+08	5.57706e+08	5.39147e+08	5.6536e+08	5.27039e+08	5.20227e+08	5.57516e+08	6.16513e+08	6.08389e+08	6.29569e+08	6.0496e+08	6.02426e+08
A2DDU5	40S ribosomal protein S7 OS=Trichomonas vaginalis OX=5722 GN=TVAG_199100 PE=3 SV=1	FALSE	990.82	Tricho	15	10	7.12577e+08	7.48357e+08	6.59138e+08	7.05018e+08	6.99351e+08	7.08355e+08	7.99586e+08	8.4686e+08	7.94346e+08	7.76223e+08	7.15868e+08	7.58586e+08	7.56834e+08	7.87201e+08	7.77051e+08	7.39486e+08	7.2151e+08	7.57646e+08	7.78159e+08	7.88246e+08	7.94691e+08	8.69629e+08	7.85965e+08	8.10969e+08
A2FUZ0	Uncharacterized protein OS=Trichomonas vaginalis OX=5722 GN=TVAG_251250 PE=4 SV=1	FALSE	887.68	Tricho	17	17	3.62431e+08	3.63835e+08	3.5835e+08	3.5257e+08	3.66315e+08	3.69377e+08	4.02699e+08	3.78833e+08	3.80514e+08	3.78647e+08	3.80131e+08	3.72462e+08	3.59384e+08	3.73726e+08	3.68806e+08	3.89467e+08	3.63825e+08	3.72269e+08	2.8637e+08	2.93641e+08	3.17624e+08	3.12905e+08	3.0796e+08	2.94056e+08
A2EUI5	Uncharacterized protein OS=Trichomonas vaginalis OX=5722 GN=TVAG_031860 PE=4 SV=1	FALSE	890.3	Tricho	22	22	4.42979e+08	4.65757e+08	4.04469e+08	4.34127e+08	4.11881e+08	4.28454e+08	5.45299e+08	5.99633e+08	5.47927e+08	5.77248e+08	5.27364e+08	5.49531e+08	6.55469e+08	6.67461e+08	6.49046e+08	6.67805e+08	6.45315e+08	6.10706e+08	5.0695e+08	5.39511e+08	5.42344e+08	5.80956e+08	5.55444e+08	5.51091e+08
Q5S7S9	Hydrogenosomal NADH dehydrogenase 24 kDa subunit OS=Trichomonas vaginalis OX=5722 GN=nuoE PE=3 SV=1	FALSE	689.93	Tricho	15	15	1.58313e+09	1.56235e+09	1.52283e+09	1.54668e+09	1.60279e+09	1.569e+09	1.6515e+09	1.66803e+09	1.62646e+09	1.69903e+09	1.57802e+09	1.609e+09	1.276e+09	1.32061e+09	1.38718e+09	1.43714e+09	1.36744e+09	1.35654e+09	1.33692e+09	1.35513e+09	1.31407e+09	1.36706e+09	1.31512e+09	1.3682e+09
A2FAZ9	UvrB/uvrC motif family protein OS=Trichomonas vaginalis OX=5722 GN=TVAG_033000 PE=4 SV=1	FALSE	503.55	Tricho	23	23	1.60357e+08	1.64248e+08	1.48403e+08	1.62482e+08	1.60097e+08	1.65886e+08	1.50565e+08	1.56817e+08	1.53254e+08	1.55747e+08	1.53719e+08	1.65825e+08	9.89204e+07	1.00871e+08	1.09322e+08	1.05809e+08	1.02547e+08	8.79194e+07	1.18621e+08	1.35664e+08	1.37137e+08	1.40387e+08	1.28493e+08	1.3212e+08
Q8TA04	6-phosphogluconate dehydrogenase, decarboxylating (Fragment) OS=Trichomonas vaginalis OX=5722 GN=gnd PE=2 SV=1	FALSE	562.03	Tricho	24	23	3.49961e+08	3.23762e+08	3.35007e+08	3.18374e+08	3.31255e+08	3.25869e+08	3.30681e+08	3.27425e+08	3.47427e+08	3.32431e+08	3.33778e+08	3.36007e+08	2.99896e+08	3.1852e+08	2.94928e+08	3.02672e+08	2.98876e+08	2.79618e+08	2.38507e+08	2.46372e+08	2.11596e+08	2.17338e+08	2.32816e+08	2.36454e+08
A2EC75	Oxidoreductase family, NAD-binding Rossmann fold containing protein OS=Trichomonas vaginalis OX=5722 GN=TVAG_414030 PE=4 SV=1	FALSE	563.84	Tricho	13	13	1.97145e+08	1.7126e+08	1.81596e+08	1.81414e+08	1.90766e+08	1.76486e+08	1.81583e+08	1.69038e+08	1.82466e+08	1.62905e+08	1.69736e+08	1.54309e+08	1.15063e+08	1.1477e+08	1.12225e+08	1.22397e+08	1.08472e+08	1.01538e+08	1.912e+08	1.69892e+08	1.96487e+08	1.83863e+08	1.85754e+08	1.56392e+08
A2FEV4	L-methionine gamma-lyase OS=Trichomonas vaginalis OX=5722 GN=TVAG_041600 PE=1 SV=1	FALSE	862.17	Tricho	19	18	3.02381e+08	3.1943e+08	3.09025e+08	3.15123e+08	3.05756e+08	3.14183e+08	3.01894e+08	2.88412e+08	2.81011e+08	2.86011e+08	2.88814e+08	2.98746e+08	2.32658e+08	2.49025e+08	2.45509e+08	2.46199e+08	2.23728e+08	2.26515e+08	2.19008e+08	2.29126e+08	2.22188e+08	2.31884e+08	2.07967e+08	2.27453e+08
A2F8L4	Phosphoribulokinase / Uridine kinase family protein OS=Trichomonas vaginalis OX=5722 GN=TVAG_057360 PE=4 SV=1	FALSE	386.42	Tricho	20	18	6.36748e+07	6.33313e+07	5.88035e+07	6.09652e+07	5.8573e+07	6.27889e+07	6.64366e+07	7.0494e+07	6.57982e+07	6.98815e+07	5.7638e+07	6.45888e+07	7.55837e+07	7.9248e+07	7.13495e+07	7.51454e+07	6.48777e+07	7.22225e+07	6.68035e+07	6.97291e+07	6.72949e+07	6.47169e+07	7.57872e+07	6.81018e+07
A2F2H3	Oxidoreductase, FAD/FMN-binding family protein OS=Trichomonas vaginalis OX=5722 GN=TVAG_265760 PE=4 SV=1	FALSE	592.03	Tricho	17	17	2.28257e+08	2.11165e+08	2.2047e+08	1.9245e+08	2.11472e+08	2.04298e+08	2.41626e+08	2.33117e+08	2.36222e+08	2.32465e+08	2.25398e+08	2.16913e+08	2.24277e+08	2.25014e+08	2.35946e+08	2.13122e+08	2.10222e+08	1.89404e+08	2.06659e+08	1.92074e+08	1.9334e+08	2.03409e+08	1.97986e+08	1.95118e+08
A2FUI7	4-alpha-glucanotransferase OS=Trichomonas vaginalis OX=5722 GN=TVAG_484340 PE=3 SV=1	FALSE	525.76	Tricho	26	4	1.06756e+07	1.10911e+07	1.032e+07	1.09576e+07	1.14882e+07	1.02622e+07	1.17169e+07	1.19643e+07	8.70262e+06	1.12475e+07	9.66184e+06	1.29102e+07	2.19605e+06	6.08652e+06	6.45031e+06	6.29817e+06	2.53773e+06	5.34148e+06	1.02605e+07	8.54036e+06	9.30612e+06	1.17861e+07	8.82266e+06	8.1134e+06
A2GCR8	Uncharacterized protein OS=Trichomonas vaginalis OX=5722 GN=TVAG_573910 PE=4 SV=1	FALSE	414.73	Tricho	24	23	1.68423e+08	1.61131e+08	1.66098e+08	1.65439e+08	1.67286e+08	1.68053e+08	1.77414e+08	1.75594e+08	1.87508e+08	1.83032e+08	1.78637e+08	1.76077e+08	2.61952e+08	2.6386e+08	2.23945e+08	2.24253e+08	2.10249e+08	2.14691e+08	1.42398e+08	1.43177e+08	1.49665e+08	1.39602e+08	1.47482e+08	1.43485e+08
A2E2L7	F-actin-capping protein subunit alpha OS=Trichomonas vaginalis OX=5722 GN=TVAG_212270 PE=3 SV=1	FALSE	972.36	Tricho	15	15	5.63214e+08	6.06442e+08	5.46796e+08	5.85944e+08	5.52088e+08	6.05774e+08	4.47622e+08	4.78235e+08	4.56669e+08	4.74964e+08	4.63802e+08	5.03506e+08	4.54102e+08	4.58591e+08	4.7504e+08	4.94467e+08	4.26503e+08	4.12384e+08	5.7771e+08	5.97378e+08	5.86052e+08	6.20095e+08	5.28147e+08	6.01887e+08
A2FN11	Tudor domain containing protein OS=Trichomonas vaginalis OX=5722 GN=TVAG_458470 PE=4 SV=1	FALSE	621.84	Tricho	32	32	1.64946e+08	1.57625e+08	1.64382e+08	1.51919e+08	1.62663e+08	1.5877e+08	1.77215e+08	1.75386e+08	1.88258e+08	1.82685e+08	1.70802e+08	1.70301e+08	1.2355e+08	1.33207e+08	1.26322e+08	1.25782e+08	1.14204e+08	1.14125e+08	9.97711e+07	1.11831e+08	1.08078e+08	1.0834e+08	1.07413e+08	1.17539e+08
A2ESJ9	Thioredoxin peroxidase, putative OS=Trichomonas vaginalis OX=5722 GN=TVAG_350540 PE=3 SV=1	FALSE	927.89	Tricho	13	8	9.77037e+08	1.03098e+09	9.13962e+08	1.06936e+09	9.81105e+08	9.98719e+08	1.0085e+09	1.04391e+09	1.07349e+09	1.19883e+09	1.10334e+09	1.10476e+09	9.45875e+08	1.00754e+09	1.03521e+09	1.00963e+09	9.38924e+08	8.8953e+08	1.3834e+09	1.44747e+09	1.48464e+09	1.46854e+09	1.38455e+09	1.53901e+09
A2DMV2	Calponin-homology (CH) domain-containing protein OS=Trichomonas vaginalis OX=5722 GN=TVAG_254350 PE=4 SV=1	FALSE	677.85	Tricho	14	14	3.42507e+08	3.13103e+08	3.35072e+08	3.14676e+08	3.37688e+08	3.10547e+08	3.7465e+08	3.35394e+08	3.56813e+08	3.33461e+08	3.14151e+08	3.04723e+08	3.32693e+08	3.34706e+08	3.26828e+08	3.25034e+08	2.94454e+08	2.88088e+08	3.60392e+08	3.52218e+08	4.00603e+08	3.44839e+08	3.09641e+08	3.36943e+08
A2FZR9	C2 domain containing protein OS=Trichomonas vaginalis OX=5722 GN=TVAG_485570 PE=4 SV=1	FALSE	748.96	Tricho	18	16	2.40113e+08	1.84792e+08	2.115e+08	1.78089e+08	2.29671e+08	1.8037e+08	2.17076e+08	1.71149e+08	2.06715e+08	1.60516e+08	2.06303e+08	1.64114e+08	3.28581e+08	3.48253e+08	3.09118e+08	2.99149e+08	3.08834e+08	2.68554e+08	2.5761e+08	2.6702e+08	2.68961e+08	2.74248e+08	2.82294e+08	2.43499e+08
A2E540	Dynamin central region family protein OS=Trichomonas vaginalis OX=5722 GN=TVAG_028010 PE=3 SV=1	FALSE	627.59	Tricho	25	19	8.96636e+07	8.25038e+07	9.4075e+07	7.86103e+07	8.09429e+07	7.96585e+07	7.87118e+07	7.98005e+07	7.96218e+07	7.35938e+07	6.5205e+07	6.80919e+07	9.06387e+07	1.00011e+08	7.46657e+07	7.92635e+07	1.06167e+08	1.06032e+08	9.36986e+07	9.83118e+07	9.43747e+07	9.61516e+07	8.79946e+07	8.52539e+07
A2FDP9	Metalloenzyme superfamily protein OS=Trichomonas vaginalis OX=5722 GN=TVAG_414300 PE=3 SV=1	FALSE	832.49	Tricho	26	26	2.94819e+08	3.20188e+08	3.02597e+08	3.13778e+08	3.10955e+08	3.1895e+08	3.14062e+08	3.29046e+08	3.32218e+08	3.34785e+08	3.33397e+08	3.45814e+08	2.39488e+08	2.37781e+08	2.44764e+08	2.50845e+08	2.17575e+08	2.21865e+08	2.50696e+08	2.54679e+08	2.55641e+08	2.43065e+08	2.49737e+08	2.58193e+08
A2E5L6	Epimerase/dehydratase, putative OS=Trichomonas vaginalis OX=5722 GN=TVAG_039050 PE=4 SV=1	FALSE	631.29	Tricho	16	13	2.16657e+08	2.00279e+08	2.19799e+08	2.02358e+08	2.21847e+08	2.11833e+08	2.08844e+08	1.9951e+08	1.99116e+08	1.89765e+08	1.99129e+08	1.90223e+08	1.94483e+08	1.93287e+08	1.94376e+08	1.76451e+08	1.675e+08	1.60023e+08	2.23442e+08	2.31412e+08	2.15024e+08	2.28454e+08	2.21426e+08	2.20253e+08
Q6IV59	Thioredoxin OS=Trichomonas vaginalis OX=5722 GN=Trx1 PE=2 SV=1	FALSE	1138.26	Tricho	7	5	1929936202	1.80498e+09	1.9023e+09	1.83476e+09	2.04637e+09	1.88473e+09	1.9113e+09	1.78724e+09	1.84254e+09	1.94769e+09	1.81391e+09	1.78787e+09	1.10108e+09	1.16666e+09	1.12485e+09	1.1556e+09	1.11447e+09	1.05157e+09	1.02015e+09	1.0692e+09	1.29029e+09	1.26004e+09	1.10417e+09	1.10579e+09
A2EFR4	Thioredoxin OS=Trichomonas vaginalis OX=5722 GN=TVAG_145440 PE=3 SV=1	FALSE	961.72	Tricho	9	9	1.26881e+09	1.2369e+09	1.18741e+09	1.17932e+09	1.27094e+09	1.27183e+09	1.23167e+09	1.1961e+09	1.25749e+09	1.2193e+09	1.18204e+09	1.18009e+09	4.84868e+08	5.16291e+08	5.13281e+08	5.28295e+08	5.38983e+08	5.16356e+08	8.07704e+08	7.69613e+08	8.09902e+08	8.45998e+08	8.21329e+08	8.26385e+08
Q4G290	GTP-binding protein YPTM2, putative OS=Trichomonas vaginalis OX=5722 GN=Rab1a PE=2 SV=1	FALSE	689.71	Tricho	12	10	2.22094e+08	2.12886e+08	2.18918e+08	2.0717e+08	1.78481e+08	1.76373e+08	2.00962e+08	1.94939e+08	2.00253e+08	1.93654e+08	1.94944e+08	1.8692e+08	1.55735e+08	1.65991e+08	1.6049e+08	1.66572e+08	1.42463e+08	2.14772e+08	1.0745e+08	1.00295e+08	1.01021e+08	1.24802e+08	1.04478e+08	9.34425e+07
A2EXA4	NAC domain containing protein OS=Trichomonas vaginalis OX=5722 GN=TVAG_440820 PE=4 SV=1	FALSE	1363.7	Tricho	13	2	1.1477e+08	1.30175e+08	1.24498e+08	1.23525e+08	1.28785e+08	1.29e+08	1.49699e+08	1.50206e+08	1.66869e+08	1.67273e+08	1.48549e+08	1.59453e+08	1.06705e+08	1.10315e+08	1.11131e+08	1.1471e+08	1.17346e+08	1.04488e+08	9.34014e+07	1.14623e+08	1.33834e+08	1.33109e+08	1.31476e+08	1.26073e+08
A2FAR5	Uncharacterized protein OS=Trichomonas vaginalis OX=5722 GN=TVAG_114460 PE=4 SV=1	FALSE	650.9	Tricho	16	16	3.13731e+08	3.05714e+08	2.89483e+08	3.01433e+08	3.03922e+08	3.10915e+08	3.08539e+08	3.01052e+08	2.95025e+08	3.00417e+08	3.1886e+08	3.36579e+08	1.98617e+08	1.92024e+08	1.93051e+08	1.76508e+08	1.87912e+08	1.71031e+08	1.41586e+08	1.41369e+08	1.56431e+08	1.60192e+08	1.5529e+08	1.6438e+08
A2EER8	Clan SC, family S9, acylaminoacyl-peptidase-like serine peptidase OS=Trichomonas vaginalis OX=5722 GN=TVAG_051090 PE=4 SV=1	FALSE	546.39	Tricho	17	17	1.09364e+08	1.06497e+08	1.05091e+08	1.03665e+08	1.03937e+08	9.52515e+07	9.47388e+07	9.46257e+07	9.53044e+07	8.82587e+07	9.27219e+07	8.83945e+07	1.11006e+08	1.14462e+08	1.13217e+08	1.01601e+08	1.07226e+08	1.06365e+08	1.83145e+08	1.70038e+08	1.95858e+08	1.87426e+08	1.85961e+08	1.74959e+08
A2DGQ4	Ribosomal protein S10p/S20e, putative OS=Trichomonas vaginalis OX=5722 GN=TVAG_110530 PE=3 SV=1	FALSE	1232.97	Tricho	17	2	3.02502e+07	3.72995e+07	3.62591e+07	3.81091e+07	3.75112e+07	4.1338e+07	4.12105e+07	4.39221e+07	4.81343e+07	4.72694e+07	4.80779e+07	4.99679e+07	6.19461e+07	5.92197e+07	6.94957e+07	6.46533e+07	7.34743e+07	7.09813e+07	3.26486e+07	2.91004e+07	1.69451e+07	1.78711e+07	2.86619e+07	3.08333e+07
A2ELA0	AMP-binding enzyme family protein OS=Trichomonas vaginalis OX=5722 GN=TVAG_069460 PE=4 SV=1	FALSE	668.77	Tricho	22	22	1.81917e+08	1.89581e+08	1.8548e+08	1.83596e+08	1.94101e+08	1.74608e+08	1.7824e+08	1.68999e+08	1.60779e+08	1.67977e+08	1.55245e+08	1.60144e+08	1.70393e+08	1.67366e+08	1.81442e+08	1.95264e+08	1.69947e+08	1.79755e+08	1.50463e+08	1.57481e+08	1.52978e+08	1.47334e+08	1.42493e+08	1.3919e+08
A2DIM3	Ribosomal protein S3, putative OS=Trichomonas vaginalis OX=5722 GN=TVAG_106800 PE=1 SV=1	FALSE	1127.34	Tricho	20	20	2.05837e+09	2.04726e+09	1.99654e+09	1.96749e+09	2.01364e+09	1.99337e+09	2.23737e+09	2.28954e+09	2.16949e+09	2.15537e+09	2.09691e+09	2.08025e+09	2.09071e+09	2.08881e+09	2.05235e+09	2.11139e+09	1.92057e+09	1.97241e+09	1.7628e+09	1.67874e+09	1.70193e+09	1.73218e+09	1.84193e+09	1.84027e+09
A2G4P3	Nucleoside diphosphate kinase OS=Trichomonas vaginalis OX=5722 GN=TVAG_293370 PE=3 SV=1	FALSE	927.5	Tricho	16	2	373973746	3.82488e+08	3.84019e+08	3.95371e+08	4.32818e+08	3.97193e+08	4.32839e+08	3.91348e+08	3.63727e+08	3.71361e+08	3.60789e+08	3.70375e+08	3.52151e+08	3.42372e+08	3.66634e+08	3.12859e+08	3.14795e+08	4.65202e+08	1.92713e+08	2.29432e+08	2.47252e+08	2.5121e+08	2.28224e+08	2.16128e+08
A2G583	Profilin OS=Trichomonas vaginalis OX=5722 GN=TVAG_492250 PE=3 SV=1	FALSE	1903.97	Tricho	9	3	12799147	1.49793e+07	1.67287e+07	1.77555e+07	1.54042e+07	1.49534e+07	1.48901e+06	1.03253e+06		598232			2.64532e+08	3.23114e+08	2.743e+08	3.03042e+08	2.60557e+08	2.80096e+08	4.50035e+08	4.57751e+08	4.30653e+08	4.24327e+08	4.18889e+08	4.6801e+08
A2E8J5	Uncharacterized protein OS=Trichomonas vaginalis OX=5722 GN=TVAG_410350 PE=4 SV=1	FALSE	864.06	Tricho	9	9	1.21153e+09	1.23149e+09	1.16502e+09	1.19852e+09	1.25978e+09	1.24551e+09	1.1547e+09	1.12678e+09	1.04607e+09	1.10526e+09	1.06182e+09	1.06459e+09	9.75177e+08	1.0057e+09	1.01515e+09	9.14201e+08	9.08653e+08	8.53578e+08	1.14735e+09	1.13817e+09	1.25368e+09	1.28874e+09	1.17601e+09	1.08997e+09
A2DJP4	UDP-glucose 4-epimerase OS=Trichomonas vaginalis OX=5722 GN=TVAG_101620 PE=3 SV=1	FALSE	677.13	Tricho	15	15	1.50126e+08	1.44166e+08	1.42397e+08	1.43242e+08	1.51244e+08	1.44899e+08	1.47549e+08	1.33541e+08	1.38301e+08	1.40412e+08	1.32025e+08	1.3063e+08	1.32343e+08	1.39826e+08	1.22355e+08	1.18846e+08	1.2419e+08	1.17601e+08	1.05883e+08	9.23311e+07	1.12804e+08	1.14898e+08	1.20571e+08	1.13994e+08
A2FWD3	Small GTP-binding protein, putative OS=Trichomonas vaginalis OX=5722 GN=TVAG_357210 PE=4 SV=1	FALSE	698.78	Tricho	16	16	3.46549e+08	3.5208e+08	3.55465e+08	3.40126e+08	3.56141e+08	3.5283e+08	3.71859e+08	3.50531e+08	3.71071e+08	3.49169e+08	3.61087e+08	3.58295e+08	3.64819e+08	3.61995e+08	4.01067e+08	3.93737e+08	3.47167e+08	3.31221e+08	3.4759e+08	3.21069e+08	3.50859e+08	3.34476e+08	3.38065e+08	3.28886e+08
A2DCI8	Uncharacterized protein OS=Trichomonas vaginalis OX=5722 GN=TVAG_249850 PE=4 SV=1	FALSE	688.15	Tricho	20	20	1.21236e+08	1.25434e+08	1.12222e+08	1.17072e+08	1.1602e+08	1.19295e+08	1.29473e+08	1.19672e+08	1.22535e+08	1.23331e+08	1.14644e+08	1.14128e+08	1.46865e+08	1.37773e+08	1.52469e+08	1.46185e+08	1.34875e+08	1.31966e+08	9.61586e+07	1.19376e+08	1.03963e+08	1.21501e+08	1.21639e+08	1.16769e+08
A2DIW4	AAA domain-containing protein OS=Trichomonas vaginalis OX=5722 GN=TVAG_433230 PE=3 SV=1	FALSE	516.59	Tricho	25	22	1.34307e+08	1.26209e+08	1.30748e+08	1.22569e+08	1.33513e+08	1.25365e+08	1.36272e+08	1.24127e+08	1.31895e+08	1.15513e+08	1.2264e+08	1.13762e+08	1.03484e+08	1.02779e+08	1.27345e+08	1.21773e+08	9.9606e+07	8.94006e+07	9.09629e+07	9.85857e+07	8.6333e+07	9.29742e+07	8.88028e+07	8.59905e+07
A2FII9	Mitochondrial carrier protein OS=Trichomonas vaginalis OX=5722 GN=TVAG_051820 PE=3 SV=1	FALSE	608.26	Tricho	19	19	7.43488e+08	7.05443e+08	7.63153e+08	7.37828e+08	7.59371e+08	7.48087e+08	7.09617e+08	6.64027e+08	6.65442e+08	6.60643e+08	6.42238e+08	6.16965e+08	7.051e+08	7.15524e+08	7.31093e+08	7.32566e+08	6.41887e+08	6.0323e+08	8.01103e+08	8.20816e+08	7.72825e+08	7.84303e+08	7.91471e+08	7.78262e+08
A2GET8	L-lactate dehydrogenase, putative OS=Trichomonas vaginalis OX=5722 GN=TVAG_534540 PE=3 SV=1	FALSE	807.65	Tricho	11	1	319913		336032	450648												840326		663783
A2G2E9	Aldose 1-epimerase family protein OS=Trichomonas vaginalis OX=5722 GN=TVAG_202440 PE=4 SV=1	FALSE	442.41	Tricho	18	18	1.78594e+08	1.99686e+08	1.84219e+08	2.06457e+08	1.83543e+08	2.0019e+08	1.58207e+08	1.5835e+08	1.46103e+08	1.48354e+08	1.4057e+08	1.50808e+08	2.27651e+08	2.21772e+08	2.27216e+08	2.08164e+08	2.08036e+08	2.08078e+08	2.177e+08	2.17975e+08	2.12933e+08	2.17927e+08	2.06346e+08	1.96442e+08
A2FRC0	Threonine dehydratase family protein OS=Trichomonas vaginalis OX=5722 GN=TVAG_362020 PE=4 SV=1	FALSE	749.09	Tricho	15	15	2.00709e+08	2.02564e+08	1.91925e+08	1.90871e+08	1.9334e+08	1.95494e+08	2.27015e+08	2.13586e+08	2.10997e+08	2.12128e+08	1.91032e+08	1.96901e+08	1.86546e+08	1.90665e+08	1.90002e+08	2.01588e+08	1.80422e+08	1.8387e+08	1.84866e+08	1.83428e+08	1.95711e+08	1.89298e+08	1.82902e+08	1.90858e+08
A2F0E3	Ferredoxin 4 OS=Trichomonas vaginalis OX=5722 GN=TVAG_292710 PE=4 SV=1	FALSE	1138.06	Tricho	10	10	1.45787e+09	1.35746e+09	1.33394e+09	1.32549e+09	1.35167e+09	1.34747e+09	1.29742e+09	1.22373e+09	1.29082e+09	1.20704e+09	1.25835e+09	1.27618e+09	7.14634e+08	7.17332e+08	7.61913e+08	7.44458e+08	7.09839e+08	7.45214e+08	1.13568e+09	1.12517e+09	1.1071e+09	1.11837e+09	1.06617e+09	1.18556e+09
A2FDE0	Ribosomal protein S10p/S20e, putative OS=Trichomonas vaginalis OX=5722 GN=TVAG_086300 PE=1 SV=1	FALSE	1253.24	Tricho	17	2	92640272	9.744e+07	9.15146e+07	8.87608e+07	9.38374e+07	9.78687e+07	9.09492e+07	1.02987e+08	9.38661e+07	9.58345e+07	9.58806e+07	1.09808e+08	9.39835e+07	9.07675e+07	9.88205e+07	1.01171e+08	9.65262e+07	1.09892e+08	9.23643e+07	8.53192e+07	7.19908e+07	7.27628e+07	8.08163e+07	7.64811e+07
A2F4W7	B-box zinc finger family protein OS=Trichomonas vaginalis OX=5722 GN=TVAG_196350 PE=4 SV=1	FALSE	605.81	Tricho	22	21	9.40283e+07	2.07047e+08	9.10547e+07	8.93347e+07	9.11822e+07	8.7064e+07	9.09379e+07	8.93004e+07	8.96711e+07	8.56109e+07	9.24387e+07	8.77459e+07	7.07204e+07	7.73194e+07	8.21583e+07	9.75993e+07	6.119e+07	7.36301e+07	8.50137e+07	7.51394e+07	8.11842e+07	9.03447e+07	8.2097e+07	8.72062e+07
A2FZR4	NAC domain containing protein OS=Trichomonas vaginalis OX=5722 GN=TVAG_361480 PE=4 SV=1	FALSE	1035.4	Tricho	10	2	2.55962e+07	3.02048e+07	2.89746e+07	3.73339e+07	2.74591e+07	3.42438e+07	2.69055e+06	2.69895e+06	968022	2.18524e+06	2.23174e+06	5.13179e+06	3.3106e+07	4.15803e+07	3.60147e+07	3.60334e+07	3.58583e+07	3.91666e+07	3.36884e+07	3.77897e+07	3.35523e+07	4.02871e+07	2.34806e+07	3.47239e+07
A2F152	Ubiquitin-conjugating enzyme family protein OS=Trichomonas vaginalis OX=5722 GN=TVAG_339710 PE=4 SV=1	FALSE	580	Tricho	24	24	9.11565e+07	9.94208e+07	8.42003e+07	1.01874e+08	9.49908e+07	1.06882e+08	1.12469e+08	1.11679e+08	1.09492e+08	1.02728e+08	9.16371e+07	1.02343e+08	8.75696e+07	9.05965e+07	9.06193e+07	9.24587e+07	8.09577e+07	9.80361e+07	7.17599e+07	7.13457e+07	7.94364e+07	7.38938e+07	6.09127e+07	7.19532e+07
A2FRW1	Phospholipase B-like OS=Trichomonas vaginalis OX=5722 GN=TVAG_215920 PE=3 SV=1	FALSE	581.99	Tricho	18	18	1.24676e+08	1.22659e+08	1.23573e+08	1.14581e+08	1.28486e+08	1.21536e+08	1.2536e+08	1.0848e+08	1.13213e+08	1.13462e+08	1.13086e+08	1.06512e+08	1.48641e+08	1.44121e+08	1.35055e+08	1.42729e+08	1.31202e+08	1.29826e+08	1.14171e+08	1.08808e+08	1.06916e+08	1.09806e+08	1.1149e+08	1.10738e+08
A2DLJ8	Dynamin central region family protein OS=Trichomonas vaginalis OX=5722 GN=TVAG_062360 PE=3 SV=1	FALSE	599.98	Tricho	28	23	1.77214e+08	1.75643e+08	1.858e+08	1.79018e+08	1.77017e+08	1.76111e+08	1.8084e+08	1.75457e+08	1.6707e+08	1.64439e+08	1.67433e+08	1.64408e+08	1.66145e+08	1.55459e+08	1.75609e+08	1.7306e+08	1.43913e+08	1.47874e+08	1.68881e+08	1.81175e+08	1.7565e+08	1.94091e+08	1.67027e+08	1.88181e+08
A2F719	Lysine--tRNA ligase OS=Trichomonas vaginalis OX=5722 GN=TVAG_152430 PE=3 SV=1	FALSE	436.33	Tricho	28	28	2.22316e+08	2.37068e+08	2.10491e+08	2.18676e+08	2.3275e+08	2.22103e+08	2.34639e+08	2.5132e+08	2.28183e+08	2.43451e+08	2.29783e+08	2.53718e+08	2.36018e+08	2.75145e+08	2.6387e+08	2.68283e+08	2.57941e+08	2.51608e+08	1.9154e+08	2.0469e+08	1.8511e+08	2.04973e+08	2.01636e+08	1.91992e+08
A2FDL4	Uncharacterized protein OS=Trichomonas vaginalis OX=5722 GN=TVAG_440110 PE=4 SV=1	FALSE	591.28	Tricho	19	19	2.15872e+08	2.06815e+08	2.17833e+08	2.0205e+08	2.12296e+08	1.92231e+08	2.1328e+08	2.04814e+08	2.1657e+08	2.05718e+08	2.22285e+08	2.04516e+08	2.01769e+08	1.96772e+08	2.15745e+08	2.02469e+08	2.107e+08	2.11686e+08	1.44243e+08	1.51851e+08	1.36021e+08	1.29232e+08	1.42846e+08	1.6179e+08
A2DIZ2	60S ribosomal protein L12, putative OS=Trichomonas vaginalis OX=5722 GN=TVAG_155060 PE=3 SV=1	FALSE	1057.99	Tricho	14	1	43633712	4.99845e+07	4.16105e+07	4.45764e+07	4.1936e+07	4.60091e+07	4.60915e+07	5.16714e+07	5.36781e+07	5.6317e+07	4.61404e+07	5.76912e+07	4.54302e+07	5.08458e+07	4.51128e+07	4.05558e+07	4.68743e+07	4.66377e+07	6.18273e+07	6.83197e+07	6.66e+07	6.63204e+07	6.09051e+07	7.10008e+07
A2DGX6	Cofilin/tropomyosin-type actin-binding protein OS=Trichomonas vaginalis OX=5722 GN=TVAG_192620 PE=3 SV=1	FALSE	1086.57	Tricho	14	14	9.15585e+08	9.09647e+08	9.61767e+08	9.31961e+08	9.53215e+08	8.94921e+08	7.58176e+08	7.27438e+08	7.04961e+08	6.9666e+08	7.18959e+08	6.84692e+08	1.17305e+09	1.17438e+09	1.09129e+09	1.15627e+09	1.0951e+09	1.11876e+09	1.15744e+09	1.0911e+09	1.16358e+09	1.11035e+09	1.16527e+09	1.16929e+09
A2F2T6	Proteasome endopeptidase complex OS=Trichomonas vaginalis OX=5722 GN=TVAG_231360 PE=4 SV=1	FALSE	605.61	Tricho	14	14	2.54587e+08	2.60021e+08	2.44772e+08	2.61941e+08	2.50547e+08	2.63144e+08	2.1125e+08	2.25003e+08	2.05794e+08	2.22491e+08	2.13884e+08	2.29744e+08	2.81758e+08	2.74974e+08	2.65544e+08	2.59846e+08	2.59266e+08	2.73929e+08	2.68396e+08	2.73201e+08	2.99397e+08	2.79893e+08	2.774e+08	2.7523e+08
Q2PCA0	Glucosamine-6-phosphate deaminase (Fragment) OS=Trichomonas vaginalis OX=5722 GN=nagB PE=2 SV=1	FALSE	652.14	Tricho	20	20	1.82192e+08	1.75271e+08	1.77874e+08	1.72765e+08	1.78787e+08	1.82504e+08	1.87768e+08	1.85908e+08	1.80183e+08	1.63639e+08	1.79022e+08	1.76352e+08	1.57825e+08	1.57501e+08	1.6639e+08	1.51988e+08	1.46784e+08	1.3699e+08	1.45923e+08	1.46952e+08	1.41222e+08	1.4928e+08	1.34098e+08	1.41604e+08
A2E0V1	Uncharacterized protein OS=Trichomonas vaginalis OX=5722 GN=TVAG_371800 PE=3 SV=1	FALSE	670.56	Tricho	23	23	2.37225e+08	2.26159e+08	2.29184e+08	2.29202e+08	2.46513e+08	2.3457e+08	2.09844e+08	2.07114e+08	2.07518e+08	1.99673e+08	1.91385e+08	1.97568e+08	2.39469e+08	2.30457e+08	2.33541e+08	2.45862e+08	2.25027e+08	2.01622e+08	2.26356e+08	2.26575e+08	2.44022e+08	2.36927e+08	2.26126e+08	2.2056e+08
A2F0F6	Dihydrolipoyl dehydrogenase OS=Trichomonas vaginalis OX=5722 GN=TVAG_272760 PE=3 SV=1	FALSE	626.07	Tricho	19	19	1.55373e+08	1.49471e+08	1.40834e+08	1.42366e+08	1.44661e+08	1.54612e+08	1.70174e+08	1.60314e+08	1.4324e+08	1.4873e+08	1.54801e+08	1.46241e+08	1.32465e+08	1.36782e+08	1.39885e+08	1.40109e+08	1.19522e+08	1.09011e+08	1.27714e+08	1.74293e+08	1.31586e+08	1.15324e+08	1.19002e+08	1.16288e+08
A2F468	ATP-dependent RNA helicase p47, putative OS=Trichomonas vaginalis OX=5722 GN=TVAG_179860 PE=3 SV=1	FALSE	576.7	Tricho	19	19	1.40696e+08	1.44821e+08	1.4263e+08	1.43921e+08	1.47736e+08	1.50154e+08	1.36162e+08	1.32872e+08	1.29576e+08	1.27653e+08	1.26609e+08	1.28304e+08	1.45716e+08	1.51826e+08	1.50154e+08	1.43886e+08	1.39253e+08	1.31474e+08	1.47408e+08	1.35285e+08	1.39804e+08	1.52537e+08	1.38542e+08	1.34213e+08
A2DIV4	Heat shock 70 kDa protein, mitochondrial, putative OS=Trichomonas vaginalis OX=5722 GN=TVAG_433130 PE=3 SV=1	FALSE	543.51	Tricho	22	14	9.30577e+07	7.70185e+07	7.92895e+07	8.10793e+07	8.11421e+07	7.74175e+07	8.28891e+07	7.33439e+07	7.77184e+07	7.35661e+07	7.69161e+07	6.576e+07	8.44541e+07	9.02927e+07	1.02015e+08	7.8278e+07	6.79351e+07	8.62648e+07	6.88771e+07	6.74646e+07	7.10308e+07	9.97811e+07	6.59037e+07	8.92716e+07
A2DA58	Uncharacterized protein OS=Trichomonas vaginalis OX=5722 GN=TVAG_476350 PE=4 SV=1	FALSE	777.57	Tricho	19	19	3.7834e+08	3.95946e+08	4.12132e+08	4.14435e+08	4.14365e+08	4.18507e+08	4.11606e+08	3.81585e+08	3.96793e+08	4.01795e+08	3.99153e+08	3.93541e+08	3.66232e+08	3.5409e+08	3.58231e+08	3.28888e+08	3.54304e+08	3.68013e+08	3.30385e+08	3.34435e+08	3.25125e+08	3.313e+08	3.07832e+08	3.35372e+08
A2DQL6	Methionine--tRNA ligase OS=Trichomonas vaginalis OX=5722 GN=TVAG_266630 PE=3 SV=1	FALSE	607.14	Tricho	25	25	1.20839e+09	1.21379e+09	1.25944e+09	1.15093e+09	1.31945e+09	1.28256e+09	1.32235e+09	1.41824e+09	1.32055e+09	1.42761e+09	1.42209e+09	1.42366e+09	1.36233e+09	1.29157e+09	1.41789e+09	1.27083e+09	1.33558e+09	1.26258e+09	3.91924e+08	3.48759e+08	2.62808e+08	2.71637e+08	3.8059e+08	3.5846e+08
A2DKZ3	Serine/threonine-protein phosphatase OS=Trichomonas vaginalis OX=5722 GN=TVAG_146890 PE=3 SV=1	FALSE	548.48	Tricho	18	16	1.58494e+08	1.65028e+08	1.74758e+08	1.69069e+08	1.71416e+08	1.70882e+08	1.39736e+08	1.51567e+08	1.35654e+08	1.47404e+08	1.3309e+08	1.31133e+08	1.38382e+08	1.38316e+08	1.32079e+08	1.34563e+08	1.25349e+08	1.27862e+08	2.17881e+08	2.05214e+08	2.4523e+08	2.50437e+08	2.34497e+08	2.45059e+08
A2ERL1	Armadillo/beta-catenin-like repeat family protein OS=Trichomonas vaginalis OX=5722 GN=TVAG_059360 PE=4 SV=1	FALSE	524.44	Tricho	16	16	7.96656e+07	8.10907e+07	7.77166e+07	7.5457e+07	7.73646e+07	8.04019e+07	7.11275e+07	7.37286e+07	7.26333e+07	7.33699e+07	7.18984e+07	7.7433e+07	8.78022e+07	9.7567e+07	9.11506e+07	9.39788e+07	7.89096e+07	9.17636e+07	9.00723e+07	7.1281e+07	6.82716e+07	6.7421e+07	8.13326e+07	6.40266e+07
A2G1W0	Uncharacterized protein OS=Trichomonas vaginalis OX=5722 GN=TVAG_440600 PE=4 SV=1	FALSE	633.78	Tricho	24	24	6.10233e+08	6.04757e+08	6.08148e+08	6.02177e+08	6.43795e+08	6.14264e+08	6.92417e+08	6.61775e+08	6.68914e+08	6.53709e+08	7.05648e+08	6.88472e+08	5.39211e+08	5.41834e+08	5.71445e+08	5.8158e+08	5.10413e+08	5.31536e+08	3.72249e+08	3.76545e+08	3.69601e+08	3.85346e+08	3.80725e+08	3.72742e+08
A2FF22	Uncharacterized protein OS=Trichomonas vaginalis OX=5722 GN=TVAG_277610 PE=4 SV=1	FALSE	542.79	Tricho	19	4	2.59895e+07	2.62074e+07	2.80729e+07	2.79895e+07	2.89592e+07	3.13061e+07	2.29925e+07	2.68249e+07	2.62647e+07	2.45726e+07	2.71436e+07	2.89582e+07	1.24327e+07	1.30189e+07	1.47361e+07	1.36064e+07	1.27865e+07	9.91748e+06	1.09393e+06		1.66968e+06	1.85921e+06	2.73774e+06
A2DTU7	Nucleoside diphosphate kinase OS=Trichomonas vaginalis OX=5722 GN=TVAG_341380 PE=3 SV=1	FALSE	838.61	Tricho	16	1	570145			457067				122622		249321			1.38718e+07	6.39471e+06	2.04264e+06		5.62099e+07	8.32189e+06	552450		2.95731e+06		398592
A2G1U6	Clan MH, family M20, peptidase T-like metallopeptidase OS=Trichomonas vaginalis OX=5722 GN=TVAG_385820 PE=4 SV=1	FALSE	680.56	Tricho	23	23	3.56771e+08	3.86449e+08	3.70926e+08	3.76587e+08	3.87026e+08	4.07672e+08	3.76992e+08	3.94144e+08	3.62621e+08	3.97484e+08	3.64188e+08	3.92333e+08	3.25742e+08	3.46577e+08	3.54316e+08	3.73811e+08	3.23657e+08	3.30555e+08	3.40048e+08	3.2895e+08	3.24547e+08	3.19229e+08	3.28805e+08	3.59582e+08
A2F8B4	B-box zinc finger family protein OS=Trichomonas vaginalis OX=5722 GN=TVAG_146110 PE=4 SV=1	FALSE	506.6	Tricho	19	19	1.58052e+08	1.44679e+08	1.54114e+08	1.408e+08	1.60588e+08	1.39329e+08	1.54017e+08	1.39817e+08	1.47165e+08	1.33806e+08	1.40125e+08	1.39373e+08	9.22562e+07	8.56315e+07	8.58711e+07	9.48413e+07	7.34802e+07	7.27313e+07	1.63825e+08	1.59057e+08	1.45552e+08	1.53233e+08	1.73583e+08	1.58344e+08
Q9NI37	Hydrogenosomal membrane protein 31 OS=Trichomonas vaginalis OX=5722 GN=HMP31 PE=3 SV=1	FALSE	741.39	Tricho	23	23	1.93299e+09	1.92284e+09	1.87802e+09	1.88215e+09	1.95036e+09	1.93388e+09	2.10268e+09	2.15501e+09	2.08011e+09	2.14493e+09	1.99038e+09	2.07071e+09	2.29682e+09	2.36215e+09	2.25359e+09	2.31175e+09	2.30875e+09	2.29348e+09	2.08871e+09	2.09087e+09	1.95343e+09	1.96602e+09	2.07715e+09	2.05347e+09
A2FAJ7	Glutamine synthetase, catalytic domain containing protein OS=Trichomonas vaginalis OX=5722 GN=TVAG_415140 PE=3 SV=1	FALSE	434.24	Tricho	22	19	1.18353e+08	1.10416e+08	1.16802e+08	9.95043e+07	1.18563e+08	1.05371e+08	1.26498e+08	1.16761e+08	1.26241e+08	1.20524e+08	1.32134e+08	1.21191e+08	1.00988e+08	8.09487e+07	1.1378e+08	8.36881e+07	8.43864e+07	8.44363e+07	8.98857e+07	6.78732e+07	9.99968e+07	7.52855e+07	8.3989e+07	7.85413e+07
A2GCC3	Profilin OS=Trichomonas vaginalis OX=5722 GN=TVAG_159160 PE=3 SV=1	FALSE	2064.66	Tricho	9	2	2.29395e+08	2.69894e+08	2.66894e+08	2.718e+08	2.8018e+08	2.84843e+08	1.06487e+08	1.07842e+08	9.95873e+07	9.99649e+07	6.54988e+07	6.43112e+07	7.95192e+08	7.60844e+08	7.37773e+08	7.01477e+08	7.18184e+08	7.83138e+08	5.51168e+08	5.14577e+08	6.12148e+08	6.43587e+08	6.0426e+08	5.8372e+08
A2DAU3	NAC domain containing protein OS=Trichomonas vaginalis OX=5722 GN=TVAG_036210 PE=4 SV=1	FALSE	1402.71	Tricho	12	2	1.07686e+08	1.29301e+08	1.07616e+08	1.20099e+08	1.1181e+08	1.25393e+08	9.23394e+07	9.01961e+07	9.20552e+07	9.75485e+07	1.1086e+08	1.16901e+08	1.26217e+08	1.21317e+08	1.2312e+08	1.31907e+08	1.31786e+08	1.45035e+08	1.29483e+08	1.22204e+08	1.11529e+08	1.11678e+08	1.04313e+08	1.1209e+08
A2DHG9	Uncharacterized protein OS=Trichomonas vaginalis OX=5722 GN=TVAG_021890 PE=3 SV=1	FALSE	648.28	Tricho	19	16	4.52946e+08	4.80527e+08	4.44929e+08	4.57017e+08	4.6317e+08	4.88287e+08	4.78976e+08	4.98809e+08	4.96194e+08	5.13636e+08	4.94957e+08	5.19609e+08	4.20759e+08	4.41386e+08	4.38836e+08	4.31243e+08	4.38239e+08	4.35466e+08	3.49446e+08	3.60112e+08	3.39337e+08	3.69503e+08	3.4216e+08	3.48929e+08
A2DYD5	Uncharacterized protein OS=Trichomonas vaginalis OX=5722 GN=TVAG_393390 PE=4 SV=1	FALSE	717.89	Tricho	21	21	2.28607e+08	2.15506e+08	2.28742e+08	2.25009e+08	2.13668e+08	2.25127e+08	2.40148e+08	2.33183e+08	2.36335e+08	2.32068e+08	2.52576e+08	2.47937e+08	2.58422e+08	2.63336e+08	2.74614e+08	2.78159e+08	2.38523e+08	2.58184e+08	2.2272e+08	2.23588e+08	2.15298e+08	2.24422e+08	2.24263e+08	2.12913e+08
A2F2J3	Maf protein OS=Trichomonas vaginalis OX=5722 GN=TVAG_265960 PE=3 SV=1	FALSE	973.92	Tricho	17	15	640291564	6.45379e+08	6.27833e+08	6.3544e+08	6.48076e+08	6.32174e+08	6.17809e+08	6.4597e+08	6.28714e+08	6.40956e+08	6.12137e+08	6.28983e+08	6.50887e+08	6.91154e+08	6.64379e+08	6.83719e+08	6.21478e+08	6.82875e+08	6.15192e+08	6.53138e+08	6.2397e+08	6.44516e+08	5.99422e+08	6.23476e+08
A2F5C1	Small GTP-binding protein, putative OS=Trichomonas vaginalis OX=5722 GN=TVAG_222450 PE=4 SV=1	FALSE	572.35	Tricho	13	12	5.39074e+08	5.14001e+08	4.98507e+08	4.91604e+08	5.23749e+08	5.11523e+08	5.33733e+08	5.25061e+08	4.9204e+08	4.88338e+08	5.34088e+08	5.30558e+08	3.83381e+08	4.03231e+08	4.36689e+08	4.39597e+08	3.45752e+08	3.68686e+08	2.99926e+08	2.98531e+08	2.79697e+08	2.86582e+08	2.67531e+08	2.75274e+08
A2FXM6	Clan CD, family C13, asparaginyl endopeptidase-like cysteine peptidase OS=Trichomonas vaginalis OX=5722 GN=TVAG_385340 PE=3 SV=1	FALSE	766.06	Tricho	10	10	541466860	5.5181e+08	5.28639e+08	5.67221e+08	5.42086e+08	5.94607e+08	4.99754e+08	5.32875e+08	4.96334e+08	4.98367e+08	4.92261e+08	5.1196e+08	4.45886e+08	4.39448e+08	4.63408e+08	4.98689e+08	4.48065e+08	4.60021e+08	4.22345e+08	4.24718e+08	4.09288e+08	4.08039e+08	3.78714e+08	3.61991e+08
A2DG67	60S ribosomal protein L6, putative OS=Trichomonas vaginalis OX=5722 GN=TVAG_163900 PE=3 SV=1	FALSE	985.55	Tricho	10	6	4.19893e+08	3.98721e+08	3.64071e+08	3.83353e+08	2.6857e+08	2.72317e+08	3.5441e+08	3.76002e+08	3.50348e+08	3.46975e+08	3.40981e+08	3.36229e+08	4.48445e+08	4.57084e+08	4.35273e+08	4.71639e+08	4.42715e+08	4.64749e+08	4.22956e+08	4.44037e+08	4.7082e+08	4.65822e+08	4.1949e+08	4.48541e+08
A2DII1	UDP-glucuronate decarboxylase OS=Trichomonas vaginalis OX=5722 GN=uxs PE=2 SV=1	FALSE	651.63	Tricho	13	13	2.02435e+08	1.81137e+08	2.06229e+08	1.8568e+08	2.08594e+08	1.95942e+08	1.89238e+08	1.71269e+08	1.7242e+08	1.71247e+08	1.62383e+08	1.6296e+08	1.86578e+08	1.96881e+08	1.91315e+08	1.86423e+08	1.77589e+08	1.71779e+08	1.90133e+08	1.84985e+08	2.02339e+08	1.81942e+08	1.86244e+08	1.86875e+08
A2FWK7	ATPase, AAA family protein OS=Trichomonas vaginalis OX=5722 GN=TVAG_328180 PE=4 SV=1	FALSE	370.24	Tricho	36	36	1.18327e+08	1.07969e+08	1.14389e+08	1.07925e+08	1.16146e+08	1.10312e+08	1.27502e+08	1.30206e+08	1.29361e+08	1.29819e+08	1.21824e+08	1.07432e+08	8.62951e+07	7.64531e+07	9.35226e+07	9.15394e+07	5.60355e+07	6.78676e+07	1.64119e+08	1.68319e+08	1.75594e+08	1.8077e+08	1.72457e+08	1.81018e+08
A2EEG1	Ubiquitin interaction motif family protein OS=Trichomonas vaginalis OX=5722 GN=TVAG_486140 PE=3 SV=1	FALSE	392.67	Tricho	17	17	8.92933e+07	1.0246e+08	9.11034e+07	8.98492e+07	8.15197e+07	8.71148e+07	7.56175e+07	7.76942e+07	7.22767e+07	7.52984e+07	7.59517e+07	7.90283e+07	7.89107e+07	8.08049e+07	9.27202e+07	9.64903e+07	7.38637e+07	7.9571e+07	6.50364e+07	7.25649e+07	6.63119e+07	7.75351e+07	6.56664e+07	7.47696e+07
A2E0F1	Valine--tRNA ligase OS=Trichomonas vaginalis OX=5722 GN=TVAG_043910 PE=3 SV=1	FALSE	349	Tricho	21	4	9037109	7.45497e+06	9.22448e+06	6.87374e+06	8.73582e+06	7.1608e+06	7.93817e+06	5.09838e+06	6.44139e+06	4.88595e+06	5.43597e+06	4.15254e+06	9.75607e+06	1.03807e+07	1.00061e+07	1.08717e+07	7.73121e+06	9.88834e+06	2.48053e+07	1.60814e+07	1.83232e+07	2.36663e+07	1.29363e+07	1.91366e+07
A2E5A4	Ferredoxin 1 OS=Trichomonas vaginalis OX=5722 GN=TVAG_003900 PE=4 SV=1	FALSE	922.57	Tricho	9	9	1.03432e+09	1.04002e+09	1.00718e+09	1.08555e+09	8.86522e+08	9.4673e+08	5.62696e+08	5.86159e+08	5.40252e+08	5.49702e+08	6.25801e+08	6.57442e+08	8.77509e+08	8.72052e+08	8.51292e+08	8.39478e+08	7.53367e+08	7.93451e+08	9.29071e+08	9.50648e+08	1.02284e+09	1.05675e+09	8.79271e+08	9.77615e+08
A2FCX8	Copine family protein OS=Trichomonas vaginalis OX=5722 GN=TVAG_037710 PE=3 SV=1	FALSE	834.3	Tricho	18	16	1.00126e+08	9.7393e+07	9.63607e+07	9.98313e+07	9.29601e+07	9.59062e+07	9.69609e+07	9.66908e+07	9.37879e+07	8.98724e+07	8.97394e+07	9.07315e+07	1.12815e+08	1.15071e+08	1.13332e+08	1.13052e+08	1.04005e+08	1.01162e+08	1.09855e+08	1.13723e+08	1.10727e+08	1.13413e+08	1.07295e+08	1.09946e+08
A2EB65	G-protein alpha subunit, putative OS=Trichomonas vaginalis OX=5722 GN=TVAG_274750 PE=4 SV=1	FALSE	715.68	Tricho	18	18	2.47894e+08	2.36935e+08	2.36104e+08	2.46651e+08	2.41017e+08	2.48256e+08	2.35562e+08	2.32108e+08	2.2662e+08	2.37976e+08	2.27028e+08	2.4422e+08	2.13653e+08	2.21778e+08	2.11508e+08	2.29574e+08	2.10223e+08	2.11086e+08	2.44503e+08	2.47606e+08	2.16576e+08	2.62192e+08	2.32912e+08	2.44895e+08
A2FCM7	Proteasome subunit alpha type OS=Trichomonas vaginalis OX=5722 GN=TVAG_293540 PE=3 SV=1	FALSE	960.45	Tricho	18	18	271109161	2.77278e+08	2.73126e+08	2.71384e+08	2.73416e+08	2.85564e+08	2.8682e+08	2.9393e+08	2.77221e+08	2.83377e+08	2.7605e+08	2.88972e+08	1.79151e+08	1.81399e+08	1.81423e+08	1.92233e+08	1.68168e+08	1.6697e+08	1.94912e+08	1.97061e+08	2.17414e+08	2.14951e+08	2.2104e+08	1.91875e+08
A2F106	UDP-glucose/GDP-mannose dehydrogenase, putative OS=Trichomonas vaginalis OX=5722 GN=TVAG_230180 PE=3 SV=1	FALSE	695.84	Tricho	17	17	2.12611e+08	2.28278e+08	2.13245e+08	2.20603e+08	2.17032e+08	2.24219e+08	2.25168e+08	2.31985e+08	2.16861e+08	2.26756e+08	2.2019e+08	2.31009e+08	1.87461e+08	2.0513e+08	1.80752e+08	2.01972e+08	1.86056e+08	1.87567e+08	1.8872e+08	1.6152e+08	1.76996e+08	1.82635e+08	1.62198e+08	1.58273e+08
Q86D96	Guanine nucleotide-binding protein subunit alpha-1 OS=Trichomonas vaginalis OX=5722 GN=GA1 PE=3 SV=1	FALSE	908.37	Tricho	14	14	3.01064e+08	3.33647e+08	2.77111e+08	3.2324e+08	2.87586e+08	2.881e+08	2.80074e+08	2.78564e+08	2.68291e+08	2.75328e+08	2.80866e+08	2.94151e+08	2.27196e+08	2.28352e+08	2.31427e+08	2.39385e+08	2.12643e+08	2.21693e+08	2.3968e+08	2.42143e+08	2.43559e+08	2.49242e+08	2.47412e+08	2.50646e+08
A2EK65	Ribosomal protein S10p/S20e, putative OS=Trichomonas vaginalis OX=5722 GN=TVAG_099980 PE=3 SV=1	FALSE	957.08	Tricho	17	4	44833112	4.21843e+07	4.62016e+07	3.90277e+07	4.33499e+07	3.95846e+07	4.99909e+07	4.5027e+07	4.36013e+07	4.35673e+07	4.81e+07	4.5572e+07	5.72901e+07	5.70839e+07	5.48486e+07	5.60206e+07	6.10864e+07	7.00204e+07	2.47827e+07	2.61956e+07	2.2733e+07	2.28187e+07	2.38208e+07	2.00591e+07
A2EYL1	DUF1681 domain-containing protein OS=Trichomonas vaginalis OX=5722 GN=TVAG_031030 PE=4 SV=1	FALSE	649.06	Tricho	14	14	503402069	5.10258e+08	4.98801e+08	4.93287e+08	4.95212e+08	5.12754e+08	4.79141e+08	4.66828e+08	4.44956e+08	4.38776e+08	4.63279e+08	4.81601e+08	4.10042e+08	4.18546e+08	4.83763e+08	5.05096e+08	3.6801e+08	3.90281e+08	4.79996e+08	4.68393e+08	4.28225e+08	4.73731e+08	4.33174e+08	4.13939e+08
A2FLC1	Hemerythrin domain-containing protein OS=Trichomonas vaginalis OX=5722 GN=TVAG_167830 PE=4 SV=1	FALSE	513.54	Tricho	16	16	9.42391e+07	1.00902e+08	9.12151e+07	9.23829e+07	9.37921e+07	9.05507e+07	7.71255e+07	8.16765e+07	7.58516e+07	7.30084e+07	7.39297e+07	7.3868e+07	9.46347e+07	9.43353e+07	9.0598e+07	9.9728e+07	9.10403e+07	1.01114e+08	8.67542e+07	8.34594e+07	7.53435e+07	7.72376e+07	8.06224e+07	8.11282e+07
A2FH19	dNK domain-containing protein OS=Trichomonas vaginalis OX=5722 GN=TVAG_353990 PE=4 SV=1	FALSE	786.08	Tricho	14	14	8.59526e+08	8.78229e+08	8.64767e+08	8.57997e+08	8.98463e+08	8.82864e+08	9.05307e+08	9.12979e+08	9.09419e+08	9.16025e+08	8.95789e+08	9.07588e+08	5.268e+08	5.2713e+08	5.64879e+08	5.17072e+08	4.70877e+08	4.54065e+08	6.64245e+08	6.47929e+08	6.24461e+08	6.3781e+08	6.25349e+08	6.49352e+08
A2E4U8	Iron only hydrogenase large subunit, C-terminal domain containing protein OS=Trichomonas vaginalis OX=5722 GN=TVAG_160930 PE=3 SV=1	FALSE	411.53	Tricho	20	20	1.11089e+08	1.13156e+08	1.08886e+08	1.09714e+08	1.17955e+08	1.16475e+08	1.292e+08	1.28276e+08	1.20673e+08	1.19372e+08	1.16119e+08	1.14698e+08	9.47109e+07	9.44245e+07	1.05994e+08	1.00623e+08	8.38642e+07	9.06739e+07	6.76942e+07	6.80244e+07	5.9553e+07	6.593e+07	6.36348e+07	6.71962e+07
A2FW82	Viral A-type inclusion protein, putative OS=Trichomonas vaginalis OX=5722 GN=TVAG_296070 PE=4 SV=1	FALSE	435.64	Tricho	19	19	1.05441e+08	1.044e+08	9.54465e+07	9.59716e+07	1.06208e+08	1.03631e+08	9.36155e+07	9.49058e+07	1.00965e+08	9.76755e+07	1.03712e+08	1.04494e+08	7.8371e+07	7.77524e+07	9.15562e+07	9.71242e+07	6.96521e+07	5.81583e+07	7.50369e+07	7.17226e+07	7.18678e+07	7.37605e+07	7.096e+07	6.72659e+07
A2DFC2	Formin Homology 2 Domain containing protein OS=Trichomonas vaginalis OX=5722 GN=TVAG_436740 PE=4 SV=1	FALSE	338.74	Tricho	30	30	2.18081e+09	2.2757e+09	2.30619e+09	2.39322e+09	2.43068e+09	2.46988e+09	2.50689e+09	2.50036e+09	2.28885e+09	2.11896e+09	1.99238e+09	2.12762e+09	2.08222e+09	2.29536e+09	2.68104e+09	2.59641e+09	1.88976e+09	2.11629e+09	1.38706e+09	1.22219e+09	9.53344e+08	7.86618e+08	8.92467e+08	7.32014e+08
A2EMD3	Alanine transaminase OS=Trichomonas vaginalis OX=5722 GN=TVAG_098820 PE=3 SV=1	FALSE	536.13	Tricho	24	8	5.16653e+07	3.64684e+07	5.20328e+07	3.45675e+07	3.65774e+07	3.51779e+07	3.79627e+07	3.353e+07	3.7654e+07	3.36747e+07	3.45256e+07	3.38811e+07	1.82941e+07	1.82935e+07	2.16442e+07	2.30651e+07	2.0665e+07	2.10065e+07	7.8469e+07	7.52148e+07	4.72857e+07	4.37738e+07	4.27232e+07	3.79948e+07
A2FMX3	CULLIN_2 domain-containing protein OS=Trichomonas vaginalis OX=5722 GN=TVAG_455110 PE=3 SV=1	FALSE	393.06	Tricho	27	27	1.03903e+08	9.60954e+07	9.68738e+07	9.39355e+07	1.00974e+08	9.98687e+07	1.06739e+08	9.60798e+07	1.03332e+08	1.03634e+08	1.00755e+08	9.81708e+07	1.04577e+08	1.08067e+08	1.12092e+08	1.04681e+08	9.98317e+07	9.93056e+07	1.01249e+08	8.31509e+07	9.83183e+07	8.71612e+07	1.04874e+08	9.12656e+07
A2DS97	HAD-superfamily hydrolase, subfamily IIA containing protein OS=Trichomonas vaginalis OX=5722 GN=TVAG_066810 PE=4 SV=1	FALSE	614.71	Tricho	13	12	1.30412e+08	1.26481e+08	1.32564e+08	1.26548e+08	1.43402e+08	1.24727e+08	1.46481e+08	1.24671e+08	1.40877e+08	1.34837e+08	1.33808e+08	1.32133e+08	1.0841e+08	1.02868e+08	1.06252e+08	1.40513e+08	9.7786e+07	1.04208e+08	9.29735e+07	1.10501e+08	9.82702e+07	9.5843e+07	9.03071e+07	8.97699e+07
A2FXV9	ROK family protein OS=Trichomonas vaginalis OX=5722 GN=TVAG_099490 PE=4 SV=1	FALSE	660.31	Tricho	12	12	2.11133e+08	2.00944e+08	2.04472e+08	1.95697e+08	2.11162e+08	1.92549e+08	1.59715e+08	1.49173e+08	1.49352e+08	1.43732e+08	1.48089e+08	1.32226e+08	2.36659e+08	2.38008e+08	2.40825e+08	2.41194e+08	2.23511e+08	2.2571e+08	2.39998e+08	2.37829e+08	2.65919e+08	2.45001e+08	2.49775e+08	2.43485e+08
A2EYC4	Probable beta-eliminating lyase OS=Trichomonas vaginalis OX=5722 GN=TVAG_054490 PE=3 SV=1	FALSE	554.17	Tricho	21	21	1.64186e+08	1.67153e+08	1.34282e+08	1.50159e+08	1.62907e+08	1.50356e+08	1.6586e+08	1.62543e+08	1.57822e+08	1.49346e+08	1.50698e+08	1.44394e+08	1.4743e+08	1.47472e+08	1.45326e+08	1.45463e+08	1.46277e+08	1.43759e+08	1.41384e+08	1.53374e+08	1.47937e+08	1.48978e+08	1.40781e+08	1.41736e+08
A2DP51	60S ribosomal protein L23, putative OS=Trichomonas vaginalis OX=5722 GN=TVAG_015800 PE=1 SV=1	FALSE	1312.85	Tricho	11	11	2.25879e+09	2.26347e+09	2.29764e+09	2.20285e+09	2.20407e+09	2.19451e+09	2.5725e+09	2.36872e+09	2.55559e+09	2.49744e+09	2.47343e+09	2.39147e+09	1.48861e+09	1.46729e+09	1.48546e+09	1.36918e+09	1.419e+09	1.36067e+09	1.87705e+09	1.85189e+09	1.88426e+09	1.89229e+09	1.85008e+09	1.87723e+09
A2EA48	Uncharacterized protein OS=Trichomonas vaginalis OX=5722 GN=TVAG_484050 PE=3 SV=1	FALSE	850.51	Tricho	12	6	1.25697e+08	1.14743e+08	1.27723e+08	1.11389e+08	9.99142e+07	9.85505e+07	7.65041e+07	6.91041e+07	6.27051e+07	5.41761e+07	5.83702e+07	5.41602e+07	1.36119e+08	1.4044e+08	1.35349e+08	1.32355e+08	1.7578e+08	1.75153e+08	3.08457e+08	3.06636e+08	3.34155e+08	2.8392e+08	3.23277e+08	3.28074e+08
A2E6G3	Uncharacterized protein OS=Trichomonas vaginalis OX=5722 GN=TVAG_106710 PE=4 SV=1	FALSE	532.93	Tricho	18	18	1.88644e+08	1.97515e+08	2.04737e+08	1.95621e+08	2.1135e+08	1.90599e+08	2.15355e+08	1.90985e+08	1.99926e+08	2.03838e+08	2.13484e+08	2.14362e+08	1.90077e+08	1.80873e+08	1.99889e+08	1.78961e+08	1.84626e+08	1.80934e+08	1.83446e+08	1.73779e+08	1.88345e+08	1.94837e+08	1.89014e+08	1.83033e+08
A2DM53	Ribosomal protein L22, putative OS=Trichomonas vaginalis OX=5722 GN=TVAG_083260 PE=1 SV=1	FALSE	988.31	Tricho	9	9	1.01585e+09	1.00491e+09	9.37917e+08	9.69785e+08	9.7983e+08	9.77345e+08	1.1633e+09	1.16515e+09	1.12863e+09	1.13038e+09	1.05227e+09	1.04798e+09	7.57769e+08	7.95123e+08	8.22306e+08	8.68374e+08	7.14201e+08	6.89125e+08	7.99258e+08	8.11667e+08	8.15717e+08	7.81464e+08	7.68922e+08	8.02376e+08
A2F763	Clan CA, family C19, ubiquitin hydrolase-like cysteine peptidase OS=Trichomonas vaginalis OX=5722 GN=TVAG_296140 PE=4 SV=1	FALSE	573.4	Tricho	20	20	1.57581e+08	1.50245e+08	1.58584e+08	1.56534e+08	1.63501e+08	1.55666e+08	1.54295e+08	1.49007e+08	1.54108e+08	1.37564e+08	1.53136e+08	1.45635e+08	1.42186e+08	1.3727e+08	1.47235e+08	1.44865e+08	1.27845e+08	1.18581e+08	1.31999e+08	1.24457e+08	1.29622e+08	1.19603e+08	1.23474e+08	1.24943e+08
A2FV03	Uncharacterized protein OS=Trichomonas vaginalis OX=5722 GN=TVAG_256290 PE=4 SV=1	FALSE	445.91	Tricho	16	16	1.06947e+08	1.0401e+08	1.00384e+08	1.01773e+08	1.05208e+08	1.06672e+08	8.2294e+07	9.7493e+07	9.11845e+07	9.40059e+07	9.18063e+07	9.11634e+07	1.11e+08	1.16149e+08	1.11094e+08	1.11802e+08	1.00851e+08	1.09055e+08	1.13948e+08	1.09749e+08	1.09633e+08	1.02805e+08	1.08644e+08	1.10256e+08
A2EKG5	AA_TRNA_LIGASE_II domain-containing protein OS=Trichomonas vaginalis OX=5722 GN=TVAG_340510 PE=4 SV=1	FALSE	620.62	Tricho	18	18	535782887	5.06082e+08	5.28344e+08	5.2346e+08	5.26245e+08	5.3672e+08	5.82211e+08	5.66271e+08	5.75451e+08	5.6647e+08	5.49718e+08	5.44258e+08	4.24988e+08	4.42247e+08	4.6818e+08	4.9903e+08	4.47282e+08	4.32235e+08	4.80168e+08	5.16944e+08	4.3167e+08	4.38795e+08	4.77915e+08	4.36062e+08
A2DCP6	Possible regulator of nonsense transcripts, putative OS=Trichomonas vaginalis OX=5722 GN=TVAG_236960 PE=3 SV=1	FALSE	379.32	Tricho	20	10	1.40424e+07	1.22406e+07	1.45375e+07	1.2362e+07	1.26806e+07	1.04747e+07	1.13194e+07	1.18662e+07	1.16978e+07	1.08947e+07	1.06775e+07	1.08269e+07	2.22356e+07	2.05079e+07	2.10143e+07	1.79389e+07	1.78257e+07	1.91491e+07	2.78636e+07	2.02105e+07	2.61376e+07	2.68391e+07	2.13206e+07	2.23583e+07
A2D8B8	Nascent polypeptide-associated complex subunit beta OS=Trichomonas vaginalis OX=5722 GN=TVAG_072140 PE=3 SV=1	FALSE	693.1	Tricho	9	6	1.36678e+08	1.47432e+08	1.27515e+08	1.27051e+08	1.29702e+08	1.4496e+08	7.08809e+07	1.02686e+08	5.87249e+07	5.08884e+07	7.02516e+07	7.01979e+07	1.74299e+08	1.41081e+08	1.45165e+08	3.5159e+08	1.45445e+08	1.39377e+08	1.89046e+08	1.69753e+08	2.01399e+08	1.75328e+08	7.29639e+08	2.48089e+08
A2FG21	Uncharacterized protein OS=Trichomonas vaginalis OX=5722 GN=TVAG_301810 PE=4 SV=1	FALSE	686.58	Tricho	23	23	2.93861e+08	2.99791e+08	2.79789e+08	2.92025e+08	2.89932e+08	2.92508e+08	3.28568e+08	3.31942e+08	3.2283e+08	3.20178e+08	3.20148e+08	3.30424e+08	3.05341e+08	3.05086e+08	3.22774e+08	3.12914e+08	2.59819e+08	2.80066e+08	2.48266e+08	2.73157e+08	2.55868e+08	2.56579e+08	2.36324e+08	2.27082e+08
A2G5X6	40S ribosomal protein S7 OS=Trichomonas vaginalis OX=5722 GN=TVAG_143030 PE=1 SV=1	FALSE	950.89	Tricho	17	11	7.92974e+08	8.17378e+08	7.37531e+08	7.91056e+08	7.79041e+08	7.93489e+08	8.89486e+08	8.73808e+08	8.98372e+08	8.6633e+08	8.2571e+08	8.12998e+08	9.16933e+08	9.49916e+08	8.92932e+08	8.95473e+08	8.89795e+08	8.92605e+08	7.64902e+08	7.43402e+08	7.97125e+08	8.3656e+08	7.80997e+08	7.99629e+08
A2DGI5	Eukaryotic translation initiation factor 5B OS=Trichomonas vaginalis OX=5722 GN=TVAG_239580 PE=4 SV=1	FALSE	487.17	Tricho	18	18	8.53558e+07	1.01572e+08	1.04361e+08	9.45333e+07	1.00581e+08	1.05457e+08	9.44421e+07	9.25162e+07	9.61466e+07	9.32495e+07	9.36655e+07	9.33511e+07	8.48767e+07	8.06028e+07	9.51113e+07	8.24498e+07	7.53499e+07	6.50167e+07	7.64564e+07	6.90486e+07	8.29659e+07	7.10186e+07	8.13631e+07	7.27811e+07
A2E6B8	Profilin OS=Trichomonas vaginalis OX=5722 GN=TVAG_459130 PE=3 SV=1	FALSE	1173.79	Tricho	8	6	1.56484e+09	1.56752e+09	1.56625e+09	1.53406e+09	1.60457e+09	1.59466e+09	1.3947e+09	1.36262e+09	1.38025e+09	1.31163e+09	1.17359e+09	1.14777e+09	1.55236e+09	1.62398e+09	1.5117e+09	1.53047e+09	1.45287e+09	1.56181e+09	1.14995e+09	1.16161e+09	1.26008e+09	1.21729e+09	1.11726e+09	1.17831e+09
A2F083	S-adenosylmethionine synthase OS=Trichomonas vaginalis OX=5722 GN=TVAG_317070 PE=3 SV=1	FALSE	574.06	Tricho	18	3	3.79753e+06	4.19964e+06	4.85305e+06	4.50175e+06	4.63894e+06	4.89797e+06							5.86461e+07	6.07659e+07	6.40949e+07	5.8712e+07	4.87037e+07	6.09662e+07	7.13351e+07	7.55348e+07	8.20588e+07	7.20676e+07	7.22335e+07	7.84553e+07
A2E479	Eukaryotic translation initiation factor 2A OS=Trichomonas vaginalis OX=5722 GN=TVAG_139050 PE=3 SV=1	FALSE	323.55	Tricho	23	23	1.1332e+08	1.03713e+08	1.05228e+08	1.04032e+08	1.13639e+08	1.12772e+08	1.20907e+08	1.13882e+08	1.16345e+08	1.1355e+08	1.08225e+08	1.07163e+08	1.17771e+08	1.22911e+08	1.10601e+08	1.1436e+08	9.68466e+07	1.10734e+08	9.21665e+07	7.88644e+07	8.78731e+07	7.33705e+07	9.06734e+07	7.96273e+07
A2DHU3	dTDP-D-glucose 4,6-dehydratase, putative OS=Trichomonas vaginalis OX=5722 GN=TVAG_401850 PE=4 SV=1	FALSE	719.72	Tricho	20	20	1.75998e+08	1.77603e+08	1.76188e+08	1.76718e+08	1.85148e+08	1.80809e+08	1.72651e+08	1.72147e+08	1.72501e+08	1.73251e+08	1.71457e+08	1.6762e+08	1.44672e+08	1.513e+08	1.56236e+08	1.5428e+08	1.32218e+08	1.28138e+08	1.53187e+08	1.6199e+08	1.61237e+08	1.52358e+08	1.64945e+08	1.54642e+08
A2D9C2	Amidinotransferase family protein OS=Trichomonas vaginalis OX=5722 GN=TVAG_183850 PE=4 SV=1	FALSE	676.05	Tricho	15	15	5.2746e+08	5.30474e+08	5.13352e+08	4.82139e+08	5.37477e+08	5.28822e+08	5.36758e+08	5.22487e+08	4.51529e+08	4.43855e+08	4.69451e+08	4.39925e+08	4.20408e+08	3.95806e+08	4.70302e+08	4.69362e+08	3.72521e+08	3.85729e+08	2.39457e+08	2.12111e+08	1.98585e+08	2.09784e+08	2.10135e+08	2.03841e+08
A2F397	TCTP domain-containing protein OS=Trichomonas vaginalis OX=5722 GN=TVAG_180840 PE=3 SV=1	FALSE	760.72	Tricho	14	14	3.82023e+08	3.96128e+08	3.67493e+08	4.08007e+08	3.87047e+08	4.1131e+08	3.29146e+08	3.46154e+08	3.38223e+08	3.53759e+08	3.48543e+08	3.58784e+08	3.44989e+08	3.29575e+08	3.50717e+08	3.74035e+08	3.32723e+08	3.21874e+08	4.22656e+08	4.26144e+08	4.25172e+08	4.10035e+08	4.15712e+08	3.9735e+08
A2DZI2	Adaptin N terminal region family protein OS=Trichomonas vaginalis OX=5722 GN=TVAG_373190 PE=3 SV=1	FALSE	488.46	Tricho	24	23	1.85771e+08	1.6911e+08	1.79984e+08	1.72904e+08	1.74821e+08	1.59948e+08	1.80125e+08	1.80399e+08	1.80983e+08	1.66844e+08	1.68534e+08	1.71186e+08	1.80469e+08	1.7622e+08	1.81678e+08	1.80646e+08	1.59492e+08	1.67286e+08	1.86902e+08	1.91076e+08	1.71722e+08	1.85211e+08	1.97107e+08	1.7467e+08
A2FR27	Dynamin central region family protein OS=Trichomonas vaginalis OX=5722 GN=TVAG_350040 PE=3 SV=1	FALSE	449.94	Tricho	25	22	1.36259e+08	1.41438e+08	1.37973e+08	1.35798e+08	1.43777e+08	1.4174e+08	1.56122e+08	1.60604e+08	1.53386e+08	1.5674e+08	1.53367e+08	1.54409e+08	1.1857e+08	1.15732e+08	1.27506e+08	1.21905e+08	1.125e+08	1.0786e+08	1.3575e+08	1.3554e+08	1.23237e+08	1.24504e+08	1.28462e+08	1.26722e+08
A2FS13	ARF GAP-like zinc finger-containing protein OS=Trichomonas vaginalis OX=5722 GN=TVAG_337250 PE=4 SV=1	FALSE	650.61	Tricho	8	8	3.53353e+08	3.52425e+08	3.38102e+08	3.347e+08	3.44745e+08	3.51434e+08	3.80472e+08	3.85475e+08	3.96205e+08	4.05194e+08	4.08159e+08	4.01444e+08	3.51191e+08	3.59516e+08	3.68385e+08	3.68574e+08	3.24744e+08	3.42641e+08	3.36116e+08	3.32764e+08	3.23563e+08	3.42049e+08	3.15657e+08	3.2471e+08
A2FSC5	Clan MG, familly M24, aminopeptidase P-like metallopeptidase OS=Trichomonas vaginalis OX=5722 GN=TVAG_386080 PE=4 SV=1	FALSE	592.72	Tricho	19	12	77610055	6.98737e+07	6.85477e+07	6.08467e+07	7.1384e+07	6.24972e+07	7.10266e+07	6.51573e+07	6.82393e+07	5.95624e+07	6.25867e+07	6.11067e+07	4.49973e+07	4.30984e+07	4.40904e+07	4.53351e+07	3.35357e+07	3.76052e+07	6.4994e+07	7.0135e+07	6.54834e+07	7.37375e+07	6.00905e+07	7.03255e+07
A2E0R3	Dihydropyrimidine dehydrogenase (NADP(+)) OS=Trichomonas vaginalis OX=5722 GN=TVAG_468240 PE=3 SV=1	FALSE	501.27	Tricho	15	6	7.27247e+07	7.52534e+07	7.23396e+07	8.40318e+07	7.74168e+07	7.62295e+07	7.12858e+07	7.34039e+07	7.51156e+07	7.73929e+07	6.75917e+07	7.73611e+07	5.64184e+07	5.8919e+07	6.52671e+07	8.42181e+07	5.40094e+07	7.30412e+07	3.96179e+07	4.33985e+07	9.75149e+07	4.72622e+07	4.66473e+07	4.50825e+07
A2EL85	TM1586_NiRdase domain-containing protein OS=Trichomonas vaginalis OX=5722 GN=TVAG_069300 PE=4 SV=1	FALSE	359.38	Tricho	18	18	2.28384e+08	2.26183e+08	2.27694e+08	2.26519e+08	2.35252e+08	2.31918e+08	2.26713e+08	2.19666e+08	2.07794e+08	2.06358e+08	2.17568e+08	2.11633e+08	2.3951e+08	2.38923e+08	2.41592e+08	2.50024e+08	2.17399e+08	2.2674e+08	2.13719e+08	2.12797e+08	2.09327e+08	2.11251e+08	1.95793e+08	2.11913e+08
A2FRG0	Ribose 5-phosphate isomerase B family protein OS=Trichomonas vaginalis OX=5722 GN=TVAG_248050 PE=4 SV=1	FALSE	568.17	Tricho	8	6	2.99782e+08	2.91948e+08	3.00591e+08	2.90646e+08	2.99535e+08	2.98625e+08	2.71364e+08	2.67776e+08	2.92693e+08	2.78312e+08	3.02366e+08	2.85671e+08	2.38129e+08	2.30918e+08	2.31262e+08	2.15463e+08	2.24115e+08	2.0697e+08	2.64107e+08	2.71498e+08	2.89997e+08	3.03723e+08	2.74436e+08	2.78389e+08
A2DSF3	Ribosomal protein L35Ae, putative OS=Trichomonas vaginalis OX=5722 GN=TVAG_067370 PE=1 SV=1	FALSE	833.07	Tricho	9	1	5.13963e+07	5.30367e+07	5.32893e+07	5.15613e+07	4.88824e+07	5.24685e+07	1.90058e+07	1.97277e+07	1.6083e+07	1.62902e+07	1.20768e+07	1.20884e+07	1.49991e+08	1.64525e+08	1.50131e+08	1.47781e+08	1.3948e+08	1.56936e+08	1.10323e+08	1.14075e+08	1.12334e+08	1.2215e+08	1.07876e+08	1.17939e+08
A2DVU5	Uncharacterized protein OS=Trichomonas vaginalis OX=5722 GN=TVAG_210380 PE=4 SV=1	FALSE	811.28	Tricho	12	12	8.04207e+08	8.32362e+08	8.26455e+08	8.13565e+08	8.47401e+08	8.04591e+08	8.58301e+08	8.36209e+08	8.29048e+08	8.22518e+08	8.10691e+08	7.96746e+08	8.2142e+08	8.58243e+08	7.97115e+08	7.45746e+08	7.82043e+08	7.77635e+08	8.78962e+08	9.02856e+08	9.1558e+08	8.94315e+08	8.78592e+08	9.01869e+08
A2DNC1	Ribosomal protein L27e, putative OS=Trichomonas vaginalis OX=5722 GN=TVAG_140290 PE=1 SV=1	FALSE	803.93	Tricho	16	2	2.21973e+08	2.30257e+08	2.06069e+08	2.23771e+08	2.03478e+08	2.16261e+08	2.01851e+08	1.95996e+08	1.87953e+08	2.04741e+08	1.77534e+08	1.67705e+08	2.83892e+08	2.65321e+08	2.59374e+08	2.71867e+08	2.56692e+08	2.87604e+08	2.38624e+08	2.15359e+08	2.5187e+08	2.61529e+08	2.4248e+08	2.69794e+08
A2DCX6	Intermediate dynein chain, putative OS=Trichomonas vaginalis OX=5722 GN=TVAG_237760 PE=4 SV=1	FALSE	367.41	Tricho	20	20	5.43864e+07	5.69887e+07	5.22199e+07	5.46457e+07	5.48657e+07	5.57316e+07	5.01746e+07	5.06291e+07	5.07226e+07	5.06782e+07	5.30339e+07	5.19429e+07	8.91206e+07	5.74617e+07	6.40527e+07	5.93086e+07	5.71474e+07	5.53135e+07	6.48745e+07	7.04158e+07	7.17935e+07	6.85038e+07	6.69946e+07	6.9748e+07
A2DJ26	Histone H2B OS=Trichomonas vaginalis OX=5722 GN=TVAG_026390 PE=3 SV=1	FALSE	1261.47	Tricho	13	9	7.46015e+08	6.82432e+08	7.10773e+08	6.22168e+08	6.82984e+08	6.1308e+08	8.13891e+08	7.30376e+08	7.73674e+08	7.61603e+08	7.55535e+08	6.90076e+08	1.32597e+09	1.28661e+09	1.36717e+09	1.327e+09	1.29234e+09	1.29953e+09	1.10803e+09	1.1271e+09	1.1049e+09	1.16428e+09	1.05498e+09	1.02298e+09
A2FH97	Aldose 1-epimerase OS=Trichomonas vaginalis OX=5722 GN=TVAG_123260 PE=3 SV=1	FALSE	481.88	Tricho	15	15	1.81763e+08	1.77513e+08	1.74596e+08	1.77892e+08	1.8774e+08	1.86485e+08	1.75883e+08	1.69744e+08	1.77382e+08	1.73344e+08	1.8231e+08	1.73755e+08	1.79192e+08	1.77044e+08	1.61896e+08	1.69786e+08	1.62796e+08	1.43421e+08	1.45956e+08	1.49402e+08	1.56543e+08	1.57574e+08	1.40207e+08	1.5005e+08
A2FEQ9	Polymorphic outer membrane protein, putative OS=Trichomonas vaginalis OX=5722 GN=TVAG_140850 PE=4 SV=1	FALSE	399.25	Tricho	17	17	1.47517e+08	1.17396e+08	1.41105e+08	1.14121e+08	1.15879e+08	1.06942e+08	1.09247e+08	1.16688e+08	1.15409e+08	1.1739e+08	1.15006e+08	1.03945e+08	1.2417e+08	1.18394e+08	1.35223e+08	1.58552e+08	1.25905e+08	1.27053e+08	9.3517e+07	9.37983e+07	8.7727e+07	8.84611e+07	9.42302e+07	9.7028e+07
A2DB89	Rubrerythrin, putative OS=Trichomonas vaginalis OX=5722 GN=TVAG_378980 PE=4 SV=1	FALSE	500.34	Tricho	11	11	8.05151e+07	8.01821e+07	7.71274e+07	8.56188e+07	7.46427e+07	7.84688e+07	6.26382e+07	6.90076e+07	6.18701e+07	5.93553e+07	5.6994e+07	5.59593e+07	1.04126e+08	1.0748e+08	1.01506e+08	1.04741e+08	9.33208e+07	1.00362e+08	7.30114e+07	6.35727e+07	7.24103e+07	6.15444e+07	5.8987e+07	6.35002e+07
A2DB48	Aminotran_1_2 domain-containing protein OS=Trichomonas vaginalis OX=5722 GN=TVAG_378570 PE=4 SV=1	FALSE	551.77	Tricho	15	14	243936366	2.54512e+08	2.77787e+08	2.58884e+08	2.39686e+08	2.35375e+08	2.47821e+08	2.33371e+08	2.34908e+08	2.28256e+08	2.29641e+08	2.23782e+08	1.88504e+08	2.02968e+08	1.57589e+08	1.73327e+08	1.51902e+08	1.80856e+08	1.97808e+08	1.97325e+08	2.2185e+08	1.93819e+08	2.0032e+08	1.90549e+08
A2EFT9	S-adenosylmethionine synthase OS=Trichomonas vaginalis OX=5722 GN=TVAG_145700 PE=3 SV=1	FALSE	483.03	Tricho	17	2	12528833	1.25289e+07	1.20365e+07	1.15263e+07	1.13957e+07	1.20082e+07	1.07662e+07	9.61101e+06	9.05509e+06	9.34072e+06	1.05599e+07	9.50203e+06	1.01729e+07	8.51804e+06	8.82821e+06	1.10626e+07	9.31418e+06	1.02366e+07	5.34436e+06	5.16879e+06	4.98434e+06	5.30061e+06	5.26771e+06	5.6448e+06
A2EJM3	Histidine--tRNA ligase OS=Trichomonas vaginalis OX=5722 GN=TVAG_342610 PE=3 SV=1	FALSE	552.22	Tricho	23	23	8.44317e+07	7.46146e+07	7.67572e+07	8.29502e+07	7.93073e+07	6.90011e+07	8.7624e+07	8.99525e+07	8.61185e+07	8.9516e+07	8.18313e+07	8.57329e+07	9.6685e+07	9.87051e+07	9.45046e+07	1.03461e+08	9.65755e+07	9.85152e+07	8.72114e+07	9.24267e+07	8.94269e+07	9.0497e+07	9.57495e+07	1.04952e+08
A2DYC4	Deoxyribose-phosphate aldolase OS=Trichomonas vaginalis OX=5722 GN=TVAG_393280 PE=3 SV=1	FALSE	461	Tricho	10	6	6.89356e+07	7.02328e+07	7.11574e+07	6.59094e+07	7.06639e+07	6.90998e+07	6.94664e+07	6.92107e+07	6.73103e+07	6.40898e+07	6.69831e+07	7.39917e+07	4.78339e+07	4.94776e+07	4.91433e+07	4.90186e+07	4.88388e+07	4.3041e+07	5.01168e+07	5.62121e+07	6.40824e+07	6.51996e+07	6.35268e+07	5.69058e+07
A2DHT0	QXW lectin repeat family protein OS=Trichomonas vaginalis OX=5722 GN=TVAG_366360 PE=4 SV=1	FALSE	573.34	Tricho	12	11	3.5118e+08	3.27793e+08	3.33248e+08	3.15985e+08	3.27138e+08	3.27754e+08	2.74965e+08	2.56956e+08	2.60297e+08	2.52303e+08	2.79062e+08	2.60712e+08	3.86252e+08	3.76823e+08	3.81888e+08	3.51494e+08	3.39696e+08	2.84434e+08	4.47035e+08	4.80862e+08	4.81889e+08	4.89446e+08	4.86003e+08	4.62862e+08
A2F078	Methionine aminopeptidase 2 OS=Trichomonas vaginalis OX=5722 GN=TVAG_317020 PE=3 SV=1	FALSE	449.61	Tricho	16	16	3.19584e+08	3.56195e+08	2.86023e+08	3.17353e+08	2.84466e+08	3.45748e+08	3.11706e+08	3.58691e+08	3.53007e+08	3.52574e+08	3.25305e+08	3.28376e+08	3.72825e+08	3.51922e+08	3.96536e+08	4.00389e+08	3.81793e+08	3.43631e+08	3.92628e+08	4.65241e+08	4.25649e+08	4.63265e+08	4.28e+08	5.17898e+08
A2FRN2	Ethanolamine-phosphate cytidylyltransferase OS=Trichomonas vaginalis OX=5722 GN=TVAG_327610 PE=3 SV=1	FALSE	510	Tricho	15	15	2.43646e+08	2.2142e+08	2.41125e+08	2.37014e+08	2.4874e+08	2.35813e+08	2.32038e+08	2.23411e+08	2.24364e+08	2.23156e+08	2.21918e+08	2.21836e+08	2.36398e+08	2.42367e+08	2.27598e+08	2.36246e+08	2.23686e+08	2.36991e+08	1.98296e+08	1.88927e+08	1.88029e+08	1.99629e+08	1.95634e+08	1.96763e+08
A2FT79	Proteasome subunit alpha type OS=Trichomonas vaginalis OX=5722 GN=TVAG_058050 PE=3 SV=1	FALSE	672.33	Tricho	12	12	2.90901e+08	2.91597e+08	2.88267e+08	2.7759e+08	2.64081e+08	2.72466e+08	2.94633e+08	2.85302e+08	2.93803e+08	2.90228e+08	3.20103e+08	2.85331e+08	2.93752e+08	2.88592e+08	2.88877e+08	2.9585e+08	2.80473e+08	2.83553e+08	2.98105e+08	2.96985e+08	3.20932e+08	3.04617e+08	3.15085e+08	2.98417e+08
A2FTP3	D-hydantoinase family protein OS=Trichomonas vaginalis OX=5722 GN=TVAG_384390 PE=3 SV=1	FALSE	417.24	Tricho	15	15	7.9484e+07	7.73539e+07	8.65482e+07	8.25516e+07	7.16695e+07	7.42544e+07	6.80745e+07	6.43686e+07	6.42891e+07	6.31768e+07	6.02992e+07	5.96581e+07	8.70985e+07	8.05501e+07	8.00369e+07	7.44465e+07	8.37548e+07	6.90376e+07	1.04808e+08	1.01562e+08	9.76216e+07	1.13467e+08	1.0072e+08	1.05945e+08
A2DHA5	Glycylpeptide N-tetradecanoyltransferase OS=Trichomonas vaginalis OX=5722 GN=TVAG_021230 PE=3 SV=1	FALSE	603.12	Tricho	19	19	1.80257e+08	1.7395e+08	1.72495e+08	1.72708e+08	1.79004e+08	1.67237e+08	1.98871e+08	1.8342e+08	1.97152e+08	1.95004e+08	1.90584e+08	1.71915e+08	2.03975e+08	1.91562e+08	2.10629e+08	1.87684e+08	1.82102e+08	1.63347e+08	1.99798e+08	2.05742e+08	2.03964e+08	2.0022e+08	1.87676e+08	2.02348e+08
A2FUH4	Ribosomal protein L27e, putative OS=Trichomonas vaginalis OX=5722 GN=TVAG_380870 PE=3 SV=1	FALSE	773.64	Tricho	15	1	3.3816e+07	3.5946e+07	3.6163e+07	3.88514e+07	3.2675e+07	3.40732e+07	3.04719e+07	3.3534e+07	3.02862e+07	3.22034e+07	2.74925e+07	2.74043e+07	4.18811e+07	4.33284e+07	4.25933e+07	4.10763e+07	4.08138e+07	4.46627e+07	3.39779e+07	3.94303e+07	3.76912e+07	3.75701e+07	3.85411e+07	3.72562e+07
A2G611	F-actin-capping protein subunit beta OS=Trichomonas vaginalis OX=5722 GN=TVAG_396060 PE=3 SV=1	FALSE	467.99	Tricho	10	9	7.71058e+07	7.47167e+07	7.62616e+07	7.22654e+07	6.79305e+07	6.99903e+07	6.78195e+07	7.02502e+07	6.40427e+07	6.32961e+07	6.50986e+07	6.36996e+07	7.85344e+07	7.29274e+07	7.59148e+07	7.26452e+07	7.36878e+07	8.18932e+07	6.18184e+07	5.43658e+07	5.75553e+07	5.42308e+07	6.05353e+07	6.24891e+07
A2ES02	Uncharacterized protein OS=Trichomonas vaginalis OX=5722 GN=TVAG_233330 PE=3 SV=1	FALSE	552.05	Tricho	15	15	1.68932e+08	1.75203e+08	1.55894e+08	1.52869e+08	1.61855e+08	1.63755e+08	1.73284e+08	1.82347e+08	1.65241e+08	1.74488e+08	1.74681e+08	1.7555e+08	1.71714e+08	1.77704e+08	1.80715e+08	1.71623e+08	1.7974e+08	1.75912e+08	1.57248e+08	1.43766e+08	1.44686e+08	1.49761e+08	1.47807e+08	1.43117e+08
A2FUN6	Profilin OS=Trichomonas vaginalis OX=5722 GN=TVAG_319300 PE=3 SV=1	FALSE	694.94	Tricho	8	6	2.43808e+08	2.4632e+08	2.3339e+08	2.46177e+08	2.48126e+08	2.45871e+08	1.85072e+08	1.78e+08	1.79639e+08	1.85877e+08	1.73219e+08	1.6179e+08	3.03103e+08	3.04988e+08	2.73044e+08	2.9713e+08	2.97074e+08	3.40937e+08	2.77214e+08	2.91089e+08	2.94706e+08	3.06192e+08	2.67767e+08	3.07559e+08
A2G7V0	ThiF family protein OS=Trichomonas vaginalis OX=5722 GN=TVAG_369470 PE=3 SV=1	FALSE	405.82	Tricho	19	11	7.44508e+07	7.29819e+07	7.24432e+07	7.02182e+07	7.30589e+07	6.85418e+07	6.70212e+07	6.5065e+07	6.57119e+07	6.52626e+07	6.55126e+07	6.2681e+07	5.4285e+07	5.59776e+07	6.10968e+07	4.70699e+07	5.21038e+07	5.2604e+07	4.60904e+07	4.7107e+07	3.81442e+07	4.4568e+07	3.76604e+07	5.80867e+07
A2DSA6	Ubiquitin-conjugating enzyme family protein OS=Trichomonas vaginalis OX=5722 GN=TVAG_066900 PE=3 SV=1	FALSE	695.35	Tricho	14	14	430378254	4.49494e+08	4.3418e+08	4.27247e+08	4.46169e+08	4.37328e+08	3.98059e+08	3.96706e+08	3.97116e+08	3.89977e+08	3.95826e+08	3.95034e+08	3.41896e+08	3.41146e+08	3.65094e+08	3.68592e+08	3.23636e+08	3.05195e+08	2.97263e+08	2.96278e+08	3.02158e+08	2.88947e+08	2.87456e+08	2.79548e+08
A2EXE5	Ubiquitin-conjugating enzyme family protein OS=Trichomonas vaginalis OX=5722 GN=TVAG_406710 PE=4 SV=1	FALSE	574.34	Tricho	10	10	3.62534e+08	3.65727e+08	3.77727e+08	3.62873e+08	3.80053e+08	3.60724e+08	3.94921e+08	3.67633e+08	3.81127e+08	3.98589e+08	3.76326e+08	3.74917e+08	2.72384e+08	2.85873e+08	2.99562e+08	3.08189e+08	2.73134e+08	2.92561e+08	3.64662e+08	3.7862e+08	3.65619e+08	3.94439e+08	3.5759e+08	3.96468e+08
A2EVG4	F-actin-capping protein subunit beta OS=Trichomonas vaginalis OX=5722 GN=TVAG_398750 PE=3 SV=1	FALSE	616.13	Tricho	17	7	6.53106e+07	6.71132e+07	6.45585e+07	7.07971e+07	5.99596e+07	6.6191e+07	4.84249e+07	4.90824e+07	4.37952e+07	4.65347e+07	4.66248e+07	4.67995e+07	6.7026e+07	6.49663e+07	6.36552e+07	6.56317e+07	6.05044e+07	6.8388e+07	5.99887e+07	6.36454e+07	6.24797e+07	6.0301e+07	5.36285e+07	5.55553e+07
A2DVE1	Profilin OS=Trichomonas vaginalis OX=5722 GN=TVAG_208990 PE=3 SV=1	FALSE	1167.21	Tricho	8	6	5.16343e+08	5.35937e+08	5.28048e+08	5.2917e+08	5.18277e+08	5.38154e+08	4.55013e+08	4.6849e+08	4.64829e+08	4.83261e+08	4.21884e+08	4.43975e+08	6.50542e+08	7.08635e+08	6.24332e+08	6.50146e+08	6.75896e+08	7.34531e+08	6.72539e+08	6.74544e+08	7.04543e+08	7.07435e+08	6.53571e+08	6.56458e+08
A2DED9	Nucleoside diphosphate kinase OS=Trichomonas vaginalis OX=5722 GN=TVAG_167320 PE=3 SV=1	FALSE	563.18	Tricho	15	4	1.39283e+08	1.43448e+08	1.34986e+08	1.36248e+08	1.40034e+08	1.4477e+08	1.31351e+08	1.35766e+08	1.32756e+08	1.31978e+08	1.36283e+08	1.40692e+08	1.14274e+08	1.10684e+08	1.20792e+08	1.23868e+08	1.05871e+08	1.03254e+08	1.2258e+08	1.15209e+08	1.05159e+08	1.11266e+08	1.01235e+08	9.88088e+07
A2DI06	60s Acidic ribosomal protein OS=Trichomonas vaginalis OX=5722 GN=TVAG_402500 PE=3 SV=1	FALSE	639.75	Tricho	9	6	3.12632e+08	3.09819e+08	3.32402e+08	3.23725e+08	3.21128e+08	3.2613e+08	3.00968e+08	2.96427e+08	3.06551e+08	2.93317e+08	3.12392e+08	3.24259e+08	4.53289e+07	4.55072e+07	3.41171e+07	3.60543e+07	4.55033e+07	3.89582e+07	2.31073e+08	2.47267e+08	2.64432e+08	2.60331e+08	2.3501e+08	2.44304e+08
A2ER09	Uncharacterized protein OS=Trichomonas vaginalis OX=5722 GN=TVAG_016710 PE=4 SV=1	FALSE	295.04	Tricho	15	15	4.79698e+07	4.48222e+07	4.1466e+07	4.21417e+07	4.42869e+07	4.29108e+07	3.90571e+07	3.96954e+07	3.80023e+07	3.86201e+07	3.62333e+07	4.36541e+07	3.46815e+07	3.80842e+07	3.82418e+07	3.60259e+07	3.80803e+07	3.32679e+07	2.27659e+07	2.84357e+07	2.29947e+07	2.95411e+07	2.70703e+07	3.30841e+07
A2DDQ3	40S ribosomal protein S7 OS=Trichomonas vaginalis OX=5722 GN=TVAG_198680 PE=3 SV=1	FALSE	669.05	Tricho	15	9	1.75657e+08	1.77543e+08	1.50316e+08	1.72539e+08	1.55008e+08	1.61594e+08	2.05887e+08	2.01156e+08	1.94118e+08	1.88346e+08	1.87309e+08	1.87776e+08	1.77173e+08	2.25126e+08	1.92992e+08	2.04278e+08	2.07403e+08	2.19913e+08	1.93316e+08	1.89173e+08	2.14988e+08	2.07682e+08	1.84972e+08	2.13611e+08
A2FUU3	Adenylate kinase family protein OS=Trichomonas vaginalis OX=5722 GN=TVAG_493000 PE=3 SV=1	FALSE	712.9	Tricho	13	2	7.57045e+07	7.48278e+07	7.44347e+07	7.17078e+07	6.23561e+07	6.32687e+07	6.57715e+07	6.09104e+07	6.24553e+07	5.4073e+07	6.34395e+07	6.15463e+07	3.18521e+07	3.3389e+07	2.89979e+07	2.55807e+07	2.70121e+07	2.66758e+07	6.02462e+07	5.25364e+07	6.02563e+07	6.37506e+07	4.84546e+07	4.87669e+07
A2FFW8	tRNA binding domain containing protein OS=Trichomonas vaginalis OX=5722 GN=TVAG_000070 PE=4 SV=1	FALSE	567.17	Tricho	17	15	2.83302e+08	2.88055e+08	2.87639e+08	2.82724e+08	2.89584e+08	2.98429e+08	2.89617e+08	3.14048e+08	2.74391e+08	2.9894e+08	2.96566e+08	3.27293e+08	2.53884e+08	2.61673e+08	2.5806e+08	2.79697e+08	2.43802e+08	2.91347e+08	1.99535e+08	2.07185e+08	2.31945e+08	1.92351e+08	1.78301e+08	2.05339e+08
A2DML2	Uncharacterized protein OS=Trichomonas vaginalis OX=5722 GN=TVAG_046430 PE=4 SV=1	FALSE	392.14	Tricho	24	24	6.05075e+07	6.79706e+07	5.97491e+07	6.22993e+07	6.04062e+07	5.90482e+07	6.93055e+07	6.90584e+07	6.5681e+07	6.54032e+07	6.93139e+07	6.80985e+07	5.88312e+07	6.08398e+07	6.77315e+07	7.2237e+07	5.88489e+07	5.99747e+07	5.72028e+07	5.68106e+07	5.58953e+07	5.44899e+07	5.5292e+07	6.03152e+07
A2FGT3	Aminopeptidase OS=Trichomonas vaginalis OX=5722 GN=TVAG_008880 PE=3 SV=1	FALSE	301.45	Tricho	20	20	7.12532e+07	6.197e+07	6.82431e+07	6.76417e+07	6.87437e+07	6.81933e+07	6.86623e+07	6.76681e+07	7.20726e+07	6.82173e+07	6.48866e+07	6.65473e+07	5.91746e+07	6.578e+07	5.8695e+07	6.63756e+07	5.28838e+07	6.14191e+07	6.00669e+07	5.58405e+07	6.43829e+07	6.17418e+07	7.11631e+07	6.0524e+07
A2DLL4	Peptidyl-prolyl cis-trans isomerase OS=Trichomonas vaginalis OX=5722 GN=TVAG_062520 PE=1 SV=1	FALSE	476.57	Tricho	11	9	7.96729e+08	7.99798e+08	7.83387e+08	7.6694e+08	8.03262e+08	7.95734e+08	8.65623e+08	8.55179e+08	8.28142e+08	8.84e+08	8.59453e+08	8.79238e+08	9.20065e+08	9.33588e+08	9.06687e+08	8.72321e+08	8.93952e+08	8.7875e+08	8.40549e+08	8.34778e+08	7.62606e+08	7.50828e+08	7.7041e+08	8.21916e+08
A2FGB8	Uncharacterized protein OS=Trichomonas vaginalis OX=5722 GN=TVAG_265530 PE=4 SV=1	FALSE	608.78	Tricho	16	16	2.23484e+08	2.18256e+08	2.28775e+08	2.16908e+08	2.32497e+08	2.26084e+08	2.09475e+08	2.07296e+08	2.05137e+08	2.124e+08	2.09381e+08	2.0533e+08	2.32704e+08	2.27259e+08	2.49339e+08	2.27751e+08	2.18535e+08	2.37613e+08	1.71249e+08	1.77275e+08	1.52401e+08	1.53605e+08	1.78086e+08	1.72837e+08
A2G868	Thioredoxin family protein OS=Trichomonas vaginalis OX=5722 GN=TVAG_243080 PE=4 SV=1	FALSE	404.87	Tricho	18	18	1.62484e+08	1.85154e+08	1.6404e+08	1.81087e+08	1.76144e+08	1.83164e+08	1.67783e+08	1.83588e+08	1.79828e+08	1.94476e+08	1.77528e+08	1.88965e+08	1.98688e+08	2.00103e+08	2.12732e+08	2.03952e+08	2.0158e+08	1.94366e+08	1.81557e+08	1.80923e+08	1.59906e+08	1.88705e+08	1.79619e+08	1.87627e+08
A2FAG5	Adaptin N terminal region family protein OS=Trichomonas vaginalis OX=5722 GN=TVAG_439460 PE=3 SV=1	FALSE	361.86	Tricho	22	4	1.50266e+08	1.52692e+08	1.4986e+08	1.60298e+08	1.55334e+08	1.55797e+08	1.7162e+08	1.59486e+08	1.73379e+08	1.81139e+08	1.60787e+08	1.69914e+08	5.57128e+07	5.5345e+07	5.86796e+07	5.46433e+07	5.13596e+07	5.02133e+07	1.80364e+08	1.8085e+08	1.84284e+08	1.89709e+08	1.76448e+08	1.87314e+08
A2DCW9	Actin-binding protein, putative OS=Trichomonas vaginalis OX=5722 GN=TVAG_237690 PE=4 SV=1	FALSE	569.64	Tricho	14	9	1.45584e+08	1.42908e+08	1.46593e+08	1.40018e+08	1.56906e+08	1.49293e+08	1.52012e+08	1.37262e+08	1.4608e+08	1.45047e+08	1.44743e+08	1.44917e+08	1.44013e+08	1.4413e+08	1.58987e+08	1.47626e+08	1.38566e+08	1.32026e+08	1.34458e+08	1.29858e+08	1.24815e+08	1.27783e+08	1.22116e+08	1.31679e+08
A2DYZ5	Uncharacterized protein OS=Trichomonas vaginalis OX=5722 GN=TVAG_255980 PE=4 SV=1	FALSE	477.8	Tricho	16	16	1.693e+08	1.79605e+08	1.69303e+08	1.88404e+08	1.72364e+08	1.81022e+08	1.84927e+08	1.83698e+08	1.80722e+08	1.80853e+08	1.73902e+08	1.7676e+08	1.63038e+08	1.59926e+08	1.44067e+08	1.56091e+08	1.55368e+08	1.63859e+08	1.31263e+08	1.57541e+08	1.55464e+08	1.5133e+08	1.51505e+08	1.56776e+08
A2FYD1	C2 domain containing protein OS=Trichomonas vaginalis OX=5722 GN=TVAG_396520 PE=4 SV=1	FALSE	349.75	Tricho	15	15	8.63259e+07	7.52908e+07	8.11936e+07	7.59625e+07	7.4056e+07	7.69333e+07	8.46305e+07	7.65946e+07	8.47668e+07	8.04945e+07	7.78421e+07	7.73015e+07	1.04882e+08	9.94702e+07	9.65368e+07	8.24087e+07	1.01924e+08	9.01241e+07	7.12413e+07	6.88671e+07	7.4775e+07	7.06187e+07	8.17545e+07	7.72508e+07
A2G735	Ubiquitin fusion degradation protein, putative OS=Trichomonas vaginalis OX=5722 GN=TVAG_024980 PE=3 SV=1	FALSE	527.16	Tricho	17	17	1.77452e+08	2.34344e+08	1.69974e+08	1.84325e+08	1.75166e+08	1.77055e+08	1.63809e+08	1.62059e+08	1.66205e+08	1.6327e+08	1.59374e+08	1.6779e+08	1.65446e+08	1.64753e+08	1.74754e+08	1.84476e+08	1.52913e+08	1.45523e+08	1.59451e+08	1.63818e+08	1.60936e+08	1.71365e+08	1.57827e+08	1.71424e+08
A2E0R1	NAD(P)H-hydrate epimerase OS=Trichomonas vaginalis OX=5722 GN=TVAG_468220 PE=3 SV=1	FALSE	483.61	Tricho	13	13	1.94846e+08	1.80155e+08	1.94798e+08	1.80779e+08	1.98924e+08	1.92487e+08	1.64581e+08	1.54757e+08	1.62852e+08	1.55056e+08	1.51595e+08	1.47707e+08	9.03006e+07	9.49148e+07	9.72642e+07	9.19534e+07	9.1827e+07	1.02744e+08	1.07154e+08	1.01571e+08	1.19553e+08	1.15856e+08	1.05335e+08	1.036e+08
A2D908	Generic methyltransferase, putative OS=Trichomonas vaginalis OX=5722 GN=TVAG_182700 PE=4 SV=1	FALSE	402.37	Tricho	30	30	1.23852e+08	1.41051e+08	1.06618e+08	1.3655e+08	1.28751e+08	1.32681e+08	1.41944e+08	1.51742e+08	1.38296e+08	1.44248e+08	1.46815e+08	1.537e+08	1.43587e+08	1.53761e+08	1.53608e+08	1.32386e+08	1.30207e+08	1.39019e+08	1.28613e+08	1.52307e+08	1.52719e+08	1.46275e+08	1.48754e+08	1.37848e+08
A2FQZ6	DnaJ domain containing protein OS=Trichomonas vaginalis OX=5722 GN=TVAG_317210 PE=4 SV=1	FALSE	702.73	Tricho	15	15	2.06806e+08	2.14086e+08	1.99141e+08	2.0241e+08	2.0847e+08	1.99298e+08	2.0295e+08	1.99116e+08	2.00102e+08	1.92457e+08	2.00615e+08	2.05442e+08	2.05371e+08	2.22649e+08	2.18288e+08	2.30936e+08	2.05633e+08	1.98003e+08	2.39453e+08	2.53807e+08	2.44247e+08	2.47156e+08	2.44733e+08	2.44194e+08
A2FL90	I/LWEQ domain-containing protein OS=Trichomonas vaginalis OX=5722 GN=TVAG_466640 PE=4 SV=1	FALSE	326.75	Tricho	20	20	3.59978e+07	3.77254e+07	3.34289e+07	3.1419e+07	3.4421e+07	2.56761e+07	3.18814e+07	3.15385e+07	2.94409e+07	2.73541e+07	2.78928e+07	2.35722e+07	4.80446e+07	4.57453e+07	3.13443e+07	4.03942e+07	3.12279e+07	3.74483e+07	2.41446e+07	2.80647e+07	2.81689e+07	2.17089e+07	3.00057e+07	2.44777e+07
A2G527	Adseverin, putative OS=Trichomonas vaginalis OX=5722 GN=TVAG_244120 PE=4 SV=1	FALSE	492.21	Tricho	21	21	2.9668e+08	2.93916e+08	2.84663e+08	2.91699e+08	3.01153e+08	2.9744e+08	2.92117e+08	2.98873e+08	2.83491e+08	2.93504e+08	2.96203e+08	3.05943e+08	3.7499e+08	3.78051e+08	3.38586e+08	3.7245e+08	3.63142e+08	3.71294e+08	3.50257e+08	3.47081e+08	3.30778e+08	3.15593e+08	3.41267e+08	3.52786e+08
A2FLA2	Protein phosphatase methylesterase 1 OS=Trichomonas vaginalis OX=5722 GN=TVAG_466760 PE=3 SV=1	FALSE	542.12	Tricho	11	11	9.1074e+07	8.71483e+07	9.44464e+07	9.13982e+07	9.36691e+07	9.16478e+07	7.7757e+07	7.62899e+07	8.26731e+07	8.05601e+07	7.85443e+07	7.07392e+07	1.41254e+08	1.40399e+08	1.42697e+08	1.26745e+08	1.31915e+08	1.25314e+08	8.67747e+07	8.80788e+07	1.16407e+08	1.00042e+08	1.00019e+08	9.442e+07
A2EGR6	PfkB domain-containing protein OS=Trichomonas vaginalis OX=5722 GN=TVAG_302410 PE=4 SV=1	FALSE	566	Tricho	21	21	1.58857e+08	1.51661e+08	1.60372e+08	1.52166e+08	1.63426e+08	1.62359e+08	1.77455e+08	1.74981e+08	1.65693e+08	1.68351e+08	1.57592e+08	1.58801e+08	1.20147e+08	1.25602e+08	1.32949e+08	1.341e+08	1.10581e+08	1.2043e+08	1.34002e+08	1.49687e+08	1.44639e+08	1.51786e+08	1.44977e+08	1.56136e+08
A2DFF0	Ribosomal protein, putative OS=Trichomonas vaginalis OX=5722 GN=TVAG_437020 PE=3 SV=1	FALSE	639.56	Tricho	15	7	3.45056e+08	3.34318e+08	3.08574e+08	2.9828e+08	3.24797e+08	3.02952e+08	3.86982e+08	3.6179e+08	3.72931e+08	3.76928e+08	3.57364e+08	3.52001e+08	1.37331e+08	1.42961e+08	1.18537e+08	1.21457e+08	9.58383e+07	9.78217e+07	2.80352e+08	3.19095e+08	3.32264e+08	3.2666e+08	3.35716e+08	3.21585e+08
A2EP03	60S ribosomal protein L18a OS=Trichomonas vaginalis OX=5722 GN=TVAG_263760 PE=1 SV=1	FALSE	691.1	Tricho	18	8	3.751e+08	3.77648e+08	3.84717e+08	3.82865e+08	3.80665e+08	3.70486e+08	3.07427e+08	3.09939e+08	3.01983e+08	3.01523e+08	2.58606e+08	2.67334e+08	3.51984e+08	3.83485e+08	3.22085e+08	3.32977e+08	3.12006e+08	3.09612e+08	5.46539e+08	6.17739e+08	5.89625e+08	6.17782e+08	5.97944e+08	5.82209e+08
A2F0I3	Clan CA, family C19, ubiquitin hydrolase-like cysteine peptidase OS=Trichomonas vaginalis OX=5722 GN=TVAG_025610 PE=4 SV=1	FALSE	325.2	Tricho	23	23	49458094	5.03407e+07	5.1134e+07	4.71659e+07	5.05533e+07	5.03967e+07	4.65173e+07	4.66472e+07	4.65805e+07	4.75795e+07	4.95879e+07	5.03172e+07	4.92084e+07	4.38686e+07	4.65486e+07	4.98801e+07	5.55753e+07	3.80166e+07	3.93804e+07	4.28188e+07	4.36122e+07	4.76813e+07	4.59362e+07	5.06455e+07
A2E5T1	F-actin-capping protein subunit beta OS=Trichomonas vaginalis OX=5722 GN=TVAG_271840 PE=3 SV=1	FALSE	615.59	Tricho	14	4	5.59494e+07	7.35125e+07	4.88442e+07	6.40161e+07	3.7301e+07	7.10942e+07	4.91373e+07	5.89915e+07	3.80955e+07	5.04329e+07	4.20162e+07	5.59419e+07	5.29104e+07	6.58889e+07	5.56592e+07	6.86879e+07	5.47626e+07	8.60803e+07	4.6566e+07	5.18081e+07	6.00349e+07	6.41987e+07	5.87545e+07	6.10762e+07
A2DBM8	F-actin-capping protein subunit beta OS=Trichomonas vaginalis OX=5722 GN=TVAG_094060 PE=3 SV=1	FALSE	602.17	Tricho	10	7	7.94885e+07	7.65812e+07	7.64055e+07	7.34313e+07	6.79828e+07	6.79468e+07	7.46002e+07	7.32357e+07	7.10931e+07	6.89376e+07	6.70672e+07	6.63071e+07	9.61703e+07	1.06087e+08	8.57271e+07	8.96566e+07	1.02721e+08	1.05001e+08	7.38215e+07	7.69045e+07	8.21355e+07	7.74484e+07	8.52701e+07	7.97994e+07
A2FH82	Phospholipase B-like OS=Trichomonas vaginalis OX=5722 GN=TVAG_123110 PE=3 SV=1	FALSE	335.8	Tricho	22	21	1.35498e+08	1.22808e+08	1.28756e+08	1.25245e+08	1.50048e+08	1.40439e+08	1.49209e+08	1.41705e+08	1.35915e+08	1.16471e+08	1.15659e+08	1.26557e+08	1.45406e+08	1.62914e+08	1.57104e+08	1.647e+08	1.3805e+08	1.52587e+08	1.43071e+08	1.32387e+08	1.31828e+08	1.20798e+08	1.25606e+08	1.2569e+08
A2FIA9	Protein transport protein SEC23 OS=Trichomonas vaginalis OX=5722 GN=TVAG_078060 PE=3 SV=1	FALSE	289.85	Tricho	21	21	5.974e+07	6.61192e+07	5.91232e+07	6.50165e+07	5.55917e+07	6.03699e+07	6.74577e+07	7.072e+07	6.06229e+07	6.93007e+07	6.04123e+07	6.44548e+07	5.64839e+07	5.95966e+07	6.03416e+07	5.0451e+07	5.48046e+07	4.79144e+07	4.91873e+07	5.98106e+07	5.9968e+07	5.16469e+07	4.92793e+07	5.34837e+07
A2E9V1	Polyubiquitin, putative OS=Trichomonas vaginalis OX=5722 GN=TVAG_184150 PE=4 SV=1	FALSE	1821.66	Tricho	10	3	295825344	2.58538e+08	2.74848e+08	2.83931e+08	2.91312e+08	2.82681e+08	2.54862e+08	2.49615e+08	2.62632e+08	2.4271e+08	3.02064e+08	3.09268e+08	2.05711e+08	1.88631e+08	1.95246e+08	1.96241e+08	2.37731e+08	2.12429e+08	2.61439e+08	2.31111e+08	3.21085e+08	2.92054e+08	2.80975e+08	2.63998e+08
A2EUZ5	Cysteine synthases family protein OS=Trichomonas vaginalis OX=5722 GN=TVAG_368890 PE=3 SV=1	FALSE	380.33	Tricho	19	8	3.91107e+07	2.51713e+07	4.16862e+07	2.90447e+07	2.69486e+07	2.99916e+07	3.19015e+07	2.5652e+07	2.53602e+07	2.59747e+07	2.9754e+07	2.35391e+07	4.37514e+07	4.64493e+07	4.42521e+07	3.98742e+07	4.67666e+07	4.17385e+07	3.11477e+07	3.3462e+07	3.37556e+07	3.1832e+07	2.99345e+07	2.73123e+07
A2EWP9	Clan CA, family C1, cathepsin L-like cysteine peptidase OS=Trichomonas vaginalis OX=5722 GN=TVAG_040870 PE=3 SV=1	FALSE	505.16	Tricho	13	13	2.47563e+08	2.4491e+08	2.44726e+08	2.43496e+08	2.61506e+08	2.59764e+08	2.22418e+08	2.16495e+08	2.0095e+08	2.04575e+08	2.1185e+08	2.05612e+08	1.76709e+08	1.7432e+08	1.95592e+08	1.88871e+08	1.75131e+08	1.73812e+08	1.94553e+08	2.03679e+08	1.91743e+08	1.96023e+08	1.89812e+08	1.88805e+08
A2DAL5	Putative translation initiation inhibitor OS=Trichomonas vaginalis OX=5722 GN=TVAG_035410 PE=1 SV=1	FALSE	512.35	Tricho	6	6	7.00669e+08	7.07805e+08	7.04404e+08	7.17669e+08	7.90476e+08	7.07145e+08	6.59386e+08	6.31441e+08	6.40484e+08	6.55524e+08	6.16082e+08	6.291e+08	1.61199e+08	1.62051e+08	1.75396e+08	1.76146e+08	1.55993e+08	1.49639e+08	5.94011e+08	5.83168e+08	6.16406e+08	6.15237e+08	5.77646e+08	6.18315e+08
A2DEX1	Uncharacterized protein OS=Trichomonas vaginalis OX=5722 GN=TVAG_172200 PE=4 SV=1	FALSE	242.94	Tricho	21	21	3.78681e+07	4.17312e+07	3.11976e+07	3.4989e+07	2.90676e+07	3.13458e+07	4.15406e+07	4.06922e+07	4.07839e+07	3.92812e+07	4.30881e+07	3.91048e+07	4.87859e+07	4.58537e+07	4.58236e+07	4.1609e+07	4.67605e+07	4.39348e+07	4.36224e+07	4.8205e+07	4.87526e+07	5.62624e+07	4.92906e+07	3.21848e+07
A2EV07	Clathrin and VPS domain-containing protein OS=Trichomonas vaginalis OX=5722 GN=TVAG_369020 PE=4 SV=1	FALSE	531.03	Tricho	18	13	2.17633e+07	2.05687e+07	2.00781e+07	1.94021e+07	1.9275e+07	1.7015e+07	2.23325e+07	1.9829e+07	2.39048e+07	2.1387e+07	1.2744e+07	1.91906e+07	5.66414e+07	5.23605e+07	5.3346e+07	4.66758e+07	4.81056e+07	5.03602e+07	3.18121e+07	2.36098e+07	2.75739e+07	2.8775e+07	3.19254e+07	2.73425e+07
A2DGQ5	Polyubiquitin, putative OS=Trichomonas vaginalis OX=5722 GN=TVAG_110540 PE=4 SV=1	FALSE	1831.54	Tricho	10	3	9.39892e+08	9.76542e+08	9.0185e+08	1.03175e+09	8.97879e+08	1.03746e+09	8.54996e+08	8.94386e+08	7.96592e+08	8.39191e+08	1.00685e+09	1.10032e+09	8.30328e+08	7.57808e+08	7.70644e+08	8.03117e+08	9.64697e+08	8.59117e+08	7.45795e+08	7.54457e+08	9.58682e+08	8.64154e+08	8.0355e+08	7.68802e+08
A2EPZ2	Eukaryotic release factor 1, putative OS=Trichomonas vaginalis OX=5722 GN=TVAG_020030 PE=3 SV=1	FALSE	444.23	Tricho	21	21	1.11339e+08	1.18753e+08	1.04214e+08	9.08602e+07	1.10181e+08	8.77565e+07	1.11437e+08	1.02842e+08	1.20828e+08	1.17525e+08	1.04456e+08	9.81597e+07	1.07504e+08	1.04305e+08	9.87689e+07	1.05099e+08	9.77901e+07	9.84123e+07	9.09975e+07	1.01449e+08	9.86899e+07	1.15887e+08	9.46487e+07	1.01997e+08
A2G9K3	Tryparedoxin peroxidase, putative OS=Trichomonas vaginalis OX=5722 GN=TVAG_095250 PE=3 SV=1	FALSE	844	Tricho	12	8	5.51875e+07	5.89036e+07	5.59867e+07	5.7942e+07	5.59649e+07	5.4445e+07	5.32322e+07	4.91997e+07	5.29517e+07	4.66276e+07	5.27034e+07	4.96541e+07	4.67482e+07	4.70294e+07	4.57302e+07	5.16635e+07	3.86637e+07	4.04099e+07	5.18393e+07	4.7595e+07	5.3155e+07	4.94712e+07	5.22763e+07	5.31779e+07
A2DLU0	Nicotinate phosphoribosyltransferase OS=Trichomonas vaginalis OX=5722 GN=TVAG_462280 PE=3 SV=1	FALSE	448.07	Tricho	19	19	1.10002e+08	1.09747e+08	1.10282e+08	1.08327e+08	1.08287e+08	1.12644e+08	1.01384e+08	9.83626e+07	9.58999e+07	9.63285e+07	1.05504e+08	9.97627e+07	1.16345e+08	1.23885e+08	1.19246e+08	1.17251e+08	1.09499e+08	9.70387e+07	1.14226e+08	1.22457e+08	1.15944e+08	1.19739e+08	1.18683e+08	1.22066e+08
A2FIW7	STE family protein kinase OS=Trichomonas vaginalis OX=5722 GN=TVAG_268810 PE=4 SV=1	FALSE	779.19	Tricho	16	16	3.74427e+08	3.58165e+08	3.58616e+08	3.47338e+08	3.78327e+08	3.58695e+08	4.01771e+08	3.68845e+08	3.81395e+08	3.79784e+08	3.67081e+08	3.6483e+08	3.3256e+08	3.46095e+08	3.41472e+08	3.30572e+08	3.23145e+08	3.01601e+08	2.62978e+08	2.96011e+08	3.04206e+08	2.96683e+08	2.92026e+08	2.94975e+08
A2FIS4	Uncharacterized protein OS=Trichomonas vaginalis OX=5722 GN=TVAG_032440 PE=3 SV=1	FALSE	341.38	Tricho	13	11	9.58214e+07	8.96791e+07	1.01029e+08	9.38713e+07	9.72319e+07	8.56155e+07	8.65549e+07	8.61342e+07	8.6742e+07	7.68296e+07	7.59089e+07	6.94521e+07	3.76839e+07	3.78793e+07	4.13494e+07	3.05507e+07	3.1208e+07	3.26145e+07	8.25689e+07	8.14235e+07	9.34337e+07	9.5878e+07	9.10593e+07	8.90944e+07
A2DLA9	WASH_WAHD domain-containing protein OS=Trichomonas vaginalis OX=5722 GN=TVAG_267590 PE=3 SV=1	FALSE	308.3	Tricho	15	15	3.36674e+08	3.16026e+08	3.43691e+08	3.18202e+08	3.45279e+08	3.34022e+08	3.53843e+08	3.53726e+08	3.59226e+08	3.35006e+08	3.62732e+08	3.59139e+08	2.19762e+08	2.13797e+08	2.20262e+08	2.28082e+08	2.30373e+08	2.28068e+08	7.58845e+07	7.04468e+07	7.52984e+07	8.94324e+07	7.20533e+07	8.32005e+07
A2DVG1	DEAD/DEAH box helicase family protein OS=Trichomonas vaginalis OX=5722 GN=TVAG_209190 PE=4 SV=1	FALSE	421.54	Tricho	20	20	8.363e+07	8.19344e+07	8.35645e+07	8.22387e+07	8.31533e+07	7.81618e+07	8.84097e+07	8.88453e+07	8.80726e+07	8.52867e+07	8.55576e+07	8.83638e+07	7.97784e+07	8.42597e+07	8.41723e+07	8.21596e+07	7.7267e+07	7.52514e+07	5.32046e+07	5.42723e+07	5.52026e+07	5.89342e+07	5.82134e+07	5.50152e+07
A2DKR1	Uncharacterized protein OS=Trichomonas vaginalis OX=5722 GN=TVAG_247230 PE=4 SV=1	FALSE	503.54	Tricho	17	17	91820236	9.17242e+07	8.27085e+07	8.91969e+07	9.18813e+07	7.87423e+07	8.76103e+07	9.42984e+07	8.98391e+07	9.39826e+07	8.86456e+07	8.49863e+07	7.89686e+07	9.20282e+07	9.68972e+07	9.32196e+07	7.31242e+07	8.77185e+07	7.5337e+07	8.22498e+07	8.04903e+07	7.86139e+07	7.20809e+07	7.21675e+07
A2E3X7	Alanine transaminase OS=Trichomonas vaginalis OX=5722 GN=TVAG_074600 PE=3 SV=1	FALSE	527.12	Tricho	21	5	20248518	2.63619e+07	2.05835e+07	1.72023e+07	2.10872e+07	1.92613e+07	2.35244e+07	2.78228e+07	2.30582e+07	1.56714e+07	2.14977e+07	1.31557e+07	1.75469e+07	1.86989e+07	1.66333e+07	1.6118e+07	1.93502e+07	1.86177e+07	1.87649e+07	1.20983e+07	1.74559e+07	1.52605e+07	2.3182e+07	1.68825e+07
A2E414	Clan SC, family S33, methylesterase-like serine peptidase OS=Trichomonas vaginalis OX=5722 GN=TVAG_074970 PE=4 SV=1	FALSE	556.99	Tricho	17	17	2.23179e+08	2.11484e+08	2.14643e+08	2.10106e+08	2.23176e+08	2.10803e+08	2.17784e+08	2.08417e+08	2.11709e+08	2.06495e+08	2.14793e+08	2.07591e+08	1.9456e+08	2.00511e+08	2.09583e+08	2.07119e+08	1.9109e+08	1.99155e+08	2.48252e+08	2.55706e+08	2.66385e+08	2.51554e+08	2.44501e+08	2.5907e+08
A2FL91	Ribosomal protein L5 OS=Trichomonas vaginalis OX=5722 GN=TVAG_466650 PE=3 SV=1	FALSE	964.51	Tricho	18	1	15490970	1.67126e+07	1.43338e+07	1.66575e+07	1.63971e+07	1.61285e+07	1.76754e+07	2.0113e+07	1.79373e+07	2.05411e+07	1.9762e+07	2.14792e+07	1.47759e+07	1.6369e+07	1.60597e+07	1.48922e+07	1.45551e+07	1.64206e+07	1.21267e+07	1.1005e+07	9.06788e+06	8.91399e+06	1.10631e+07	1.09918e+07
A2G7A4	Uncharacterized protein OS=Trichomonas vaginalis OX=5722 GN=TVAG_245580 PE=4 SV=1	FALSE	481.29	Tricho	26	16	125079837	1.16065e+08	1.1746e+08	1.20463e+08	1.22333e+08	1.19535e+08	1.26919e+08	1.34219e+08	1.17222e+08	1.35676e+08	1.41233e+08	1.39492e+08	8.84005e+07	8.33384e+07	8.40547e+07	8.74206e+07	9.00172e+07	8.90266e+07	5.33843e+07	6.0919e+07	5.99072e+07	5.7874e+07	6.22977e+07	6.13619e+07
A2FHD2	Uncharacterized protein OS=Trichomonas vaginalis OX=5722 GN=TVAG_144390 PE=4 SV=1	FALSE	313.74	Tricho	15	15	1.61002e+08	1.65506e+08	1.55894e+08	1.64443e+08	1.62627e+08	1.6924e+08	1.6971e+08	1.62828e+08	1.75782e+08	1.73347e+08	1.77184e+08	1.76297e+08	1.88457e+08	1.8041e+08	1.79604e+08	1.93585e+08	1.82827e+08	1.95617e+08	1.95474e+08	1.96334e+08	1.89017e+08	1.85482e+08	2.02274e+08	2.04265e+08
A2G0G1	CAMK family protein kinase OS=Trichomonas vaginalis OX=5722 GN=TVAG_144060 PE=4 SV=1	FALSE	365.83	Tricho	17	17	3.60205e+07	4.85385e+07	4.43046e+07	4.48506e+07	4.99889e+07	4.68515e+07	3.63417e+07	4.74188e+07	4.96148e+07	4.32876e+07	4.57639e+07	4.73204e+07	2.03694e+08	3.32103e+07	3.83317e+07	3.80604e+07	3.06432e+07	3.45248e+07	5.32459e+07	4.8803e+07	5.47819e+07	4.44167e+07	4.87807e+07	4.40992e+07
A2D9F5	B-box zinc finger family protein OS=Trichomonas vaginalis OX=5722 GN=TVAG_075580 PE=4 SV=1	FALSE	343.71	Tricho	18	17	6.26272e+07	5.54429e+07	5.95523e+07	5.81614e+07	6.30877e+07	6.03861e+07	6.14352e+07	5.92553e+07	5.57379e+07	5.8297e+07	5.70508e+07	5.52613e+07	4.47581e+07	5.5435e+07	4.54159e+07	5.25328e+07	5.11113e+07	4.6355e+07	3.51759e+07	3.91228e+07	3.91237e+07	3.41641e+07	3.07534e+07	4.05177e+07
A2EHB1	Adaptor complexes medium subunit family protein OS=Trichomonas vaginalis OX=5722 GN=TVAG_333150 PE=3 SV=1	FALSE	431.36	Tricho	15	15	9.10207e+07	1.00925e+08	8.78488e+07	1.03354e+08	9.63291e+07	1.07947e+08	9.99555e+07	9.8898e+07	9.56048e+07	1.00229e+08	9.40376e+07	9.94688e+07	1.01768e+08	1.08281e+08	9.75728e+07	9.88603e+07	9.6441e+07	9.44526e+07	7.52695e+07	9.49792e+07	8.39022e+07	9.46059e+07	7.55447e+07	9.26425e+07
A2EA56	Galactokinase family protein OS=Trichomonas vaginalis OX=5722 GN=TVAG_484130 PE=3 SV=1	FALSE	564.49	Tricho	16	5	1.53053e+07	1.43884e+07	1.40594e+07	1.25622e+07	1.54204e+07	1.57979e+07	1.23003e+07	1.61135e+07	1.24735e+07	1.2865e+07	1.40279e+07	1.4804e+07	1.33471e+07	1.20856e+07	1.17361e+07	1.28726e+07	1.29526e+07	1.56302e+07	1.264e+07	1.33847e+07	1.31083e+07	1.34335e+07	1.04455e+07	1.25948e+07
A2F9K9	Cyclic nucleotide-binding domain containing protein OS=Trichomonas vaginalis OX=5722 GN=TVAG_125340 PE=4 SV=1	FALSE	351.95	Tricho	13	13	3.11905e+07	3.23761e+07	2.75596e+07	3.19043e+07	3.26774e+07	3.61248e+07	3.11382e+07	2.80201e+07	2.46411e+07	2.5411e+07	2.42967e+07	2.69705e+07	5.33027e+07	5.66085e+07	5.79126e+07	5.68546e+07	5.59153e+07	5.3731e+07	2.98358e+07	3.52903e+07	4.60883e+07	3.9463e+07	3.37329e+07	3.75576e+07
A2FDX7	Haloacid dehalogenase-like hydrolase family protein OS=Trichomonas vaginalis OX=5722 GN=TVAG_133950 PE=4 SV=1	FALSE	438.55	Tricho	12	12	2.65494e+08	2.53894e+08	2.61387e+08	2.50153e+08	2.54817e+08	2.50638e+08	2.28757e+08	2.26776e+08	2.11719e+08	2.14025e+08	2.3088e+08	2.24325e+08	1.92447e+08	2.09988e+08	2.00626e+08	1.88474e+08	1.95402e+08	1.87562e+08	1.93016e+08	1.89673e+08	1.95848e+08	1.90028e+08	1.94785e+08	1.85352e+08
A2FIM7	Hydroxylamine reductase, putative OS=Trichomonas vaginalis OX=5722 GN=TVAG_336320 PE=3 SV=1	FALSE	339.22	Tricho	21	18	5.68803e+07	5.79748e+07	5.24022e+07	5.44253e+07	5.27006e+07	5.20777e+07	6.05775e+07	6.02465e+07	5.60412e+07	5.77256e+07	5.5816e+07	5.19965e+07	7.12038e+07	6.78632e+07	7.07581e+07	6.73316e+07	7.13193e+07	6.57087e+07	3.29843e+07	4.68277e+07	3.98927e+07	4.89782e+07	3.97218e+07	4.7417e+07
A0A7D6EY32	Alanyl-tRNA synthetase (Fragment) OS=Trichomonas vaginalis OX=5722 PE=4 SV=1	FALSE	492.65	Tricho	10	1	8.3689e+06	9.31305e+06	1.02785e+07	9.0667e+06	9.17718e+06	9.57233e+06	1.07888e+07	1.08363e+07	1.03331e+07	9.2278e+06	1.07971e+07	9.88055e+06	8.28558e+06	8.5783e+06	8.4288e+06	9.22938e+06	9.21922e+06	9.06573e+06	8.51289e+06		9.89485e+06	8.62282e+06	8.79876e+06	7.54612e+06
E5FCD9	Cathepsin L-like cysteine peptidase (Fragment) OS=Trichomonas vaginalis OX=5722 PE=3 SV=1	FALSE	333.52	Tricho	12	12	9.65521e+07	9.45745e+07	8.74819e+07	7.27999e+07	8.64984e+07	7.68389e+07	2.12596e+08	2.18658e+08	2.21243e+08	1.82388e+08	1.19234e+08	4.59485e+07	8.38016e+07	8.06465e+07	7.99667e+07	8.34733e+07	7.8929e+07	6.71668e+07	1.14918e+08	7.95472e+07	9.60193e+07	9.06715e+07	9.50502e+07	7.98285e+07
A2DLU8	D-isomer specific 2-hydroxyacid dehydrogenase, putative OS=Trichomonas vaginalis OX=5722 GN=TVAG_462360 PE=3 SV=1	FALSE	384.17	Tricho	17	16	1.2319e+08	1.15513e+08	1.17645e+08	1.08195e+08	1.20472e+08	1.20405e+08	1.2615e+08	1.27383e+08	1.19616e+08	1.27995e+08	1.27751e+08	1.20555e+08	1.0273e+08	1.11028e+08	9.44549e+07	1.02495e+08	9.42284e+07	9.03063e+07	9.03422e+07	9.99603e+07	1.06563e+08	1.16151e+08	9.74989e+07	9.94796e+07
A2EXN1	Pyruvate:ferredoxin oxidoreductase E OS=Trichomonas vaginalis OX=5722 GN=TVAG_254890 PE=4 SV=1	FALSE	1482.88	Tricho	14	1																				4.08504e+06			5.48615e+06
A2DPX6	Ribosomal protein L5 OS=Trichomonas vaginalis OX=5722 GN=TVAG_064640 PE=3 SV=1	FALSE	951.77	Tricho	18	1	112944728	1.16179e+08	1.00506e+08	9.9821e+07	1.05599e+08	1.06926e+08	1.29372e+08	1.37891e+08	1.32168e+08	1.37462e+08	1.31128e+08	1.38856e+08	8.93543e+07	9.40897e+07	9.70405e+07	9.71039e+07	9.06697e+07	9.55426e+07	6.82485e+07	6.07344e+07	4.85518e+07	5.09991e+07	5.82828e+07	5.62688e+07
A2GEI1	Uncharacterized protein OS=Trichomonas vaginalis OX=5722 GN=TVAG_530140 PE=4 SV=1	FALSE	288.6	Tricho	16	16	6.87299e+07	6.25801e+07	8.04013e+07	6.04041e+07	7.17966e+07	7.8048e+07	8.60192e+07	8.48279e+07	9.06625e+07	8.50357e+07	9.61946e+07	8.01026e+07	7.80462e+07	8.07447e+07	8.88977e+07	9.28188e+07	8.40247e+07	8.97708e+07	5.65756e+07	8.18905e+07	2.26167e+08	7.31701e+07	6.42589e+07	7.78296e+07
A2FA68	Proline-rich protein, putative OS=Trichomonas vaginalis OX=5722 GN=TVAG_263210 PE=4 SV=1	FALSE	459.9	Tricho	16	16	1.14314e+08	1.27373e+08	1.2375e+08	1.21805e+08	1.27045e+08	1.30514e+08	1.47479e+08	1.45481e+08	1.41132e+08	1.39507e+08	1.56619e+08	1.48974e+08	1.46394e+08	1.47038e+08	1.51816e+08	1.49908e+08	1.25717e+08	1.37606e+08	8.55709e+07	9.52317e+07	8.1327e+07	8.96254e+07	8.43378e+07	9.21839e+07
A2EV02	Peptidylprolyl isomerase OS=Trichomonas vaginalis OX=5722 GN=TVAG_368970 PE=4 SV=1	FALSE	468.3	Tricho	16	16	2.85108e+08	2.75686e+08	2.86224e+08	2.69617e+08	2.95245e+08	2.78852e+08	2.7467e+08	2.68155e+08	2.67401e+08	2.60687e+08	2.8682e+08	2.82062e+08	2.53017e+08	2.36339e+08	2.75081e+08	2.60631e+08	2.27655e+08	2.15682e+08	2.45227e+08	2.3771e+08	2.34729e+08	2.35615e+08	2.57296e+08	2.62285e+08
A2EJB5	Surface antigen BspA-like OS=Trichomonas vaginalis OX=5722 GN=TVAG_240680 PE=4 SV=1	FALSE	331.72	Tricho	12	12	2.54888e+08	2.60053e+08	2.46201e+08	2.48222e+08	2.38398e+08	2.49475e+08	2.59719e+08	2.78091e+08	2.69952e+08	2.74585e+08	2.64237e+08	2.66272e+08	2.04266e+08	2.18441e+08	2.28751e+08	2.36835e+08	2.06567e+08	2.11646e+08	2.08333e+08	1.946e+08	1.85788e+08	1.93989e+08	1.92666e+08	1.85786e+08
A2EKJ4	dTDP-4-dehydrorhamnose 3,5-epimerase family protein OS=Trichomonas vaginalis OX=5722 GN=TVAG_313960 PE=4 SV=1	FALSE	494.15	Tricho	18	18	3.16077e+08	3.0736e+08	3.1243e+08	2.99309e+08	3.15581e+08	2.9112e+08	2.87745e+08	2.74143e+08	2.95871e+08	2.92119e+08	2.91246e+08	2.93813e+08	1.93762e+08	1.99066e+08	2.00256e+08	2.07237e+08	1.86445e+08	1.98971e+08	2.24174e+08	2.18019e+08	2.2629e+08	2.29593e+08	2.21144e+08	2.18253e+08
A2DTN3	Proteasome subunit alpha type OS=Trichomonas vaginalis OX=5722 GN=TVAG_340740 PE=3 SV=1	FALSE	550.45	Tricho	14	14	1.88991e+08	1.78238e+08	1.84673e+08	1.78972e+08	1.86829e+08	1.7514e+08	1.98893e+08	2.01957e+08	1.91832e+08	1.91407e+08	1.92066e+08	1.78661e+08	1.60543e+08	1.39027e+08	1.68686e+08	1.43662e+08	1.60551e+08	1.39375e+08	1.60252e+08	1.56952e+08	1.65369e+08	1.59206e+08	1.56362e+08	1.19145e+08
A2D919	40S ribosomal protein S16, putative OS=Trichomonas vaginalis OX=5722 GN=TVAG_020040 PE=1 SV=1	FALSE	968.57	Tricho	11	11	2.67274e+09	2.70348e+09	2.67766e+09	2.75488e+09	2.59679e+09	2.6751e+09	2.86497e+09	2.94895e+09	2.85483e+09	2.97604e+09	2.71792e+09	2.88667e+09	2.67137e+09	2.71648e+09	2.65257e+09	2.73303e+09	2.60917e+09	2.70332e+09	2.42388e+09	2.40373e+09	2.34542e+09	2.33388e+09	2.4559e+09	2.41499e+09
A2ECT4	Pyridoxal-phosphate dependent enzyme family protein OS=Trichomonas vaginalis OX=5722 GN=TVAG_276530 PE=4 SV=1	FALSE	467.68	Tricho	13	13	9.33606e+07	9.60783e+07	9.15037e+07	8.83247e+07	9.55297e+07	9.40582e+07	9.00084e+07	9.53194e+07	9.08688e+07	9.38587e+07	8.47959e+07	9.20697e+07	9.0369e+07	9.32565e+07	8.99186e+07	9.56771e+07	7.70463e+07	8.05695e+07	1.0598e+08	1.11664e+08	9.92553e+07	1.11874e+08	1.05486e+08	1.09499e+08
A2EYY6	Oxidoreductase, aldo/keto reductase family protein OS=Trichomonas vaginalis OX=5722 GN=TVAG_007830 PE=4 SV=1	FALSE	481.56	Tricho	12	3	4.68906e+07	4.65053e+07	4.45002e+07	4.63105e+07	4.75774e+07	4.81037e+07	5.03708e+07	5.16529e+07	4.89995e+07	5.39378e+07	5.28871e+07	5.52998e+07	4.71422e+07	4.87017e+07	5.16361e+07	4.9754e+07	4.58763e+07	4.64558e+07	3.25427e+07	3.47384e+07	3.23271e+07	3.34513e+07	3.26912e+07	3.34203e+07
A2F3H9	Proteasome subunit beta OS=Trichomonas vaginalis OX=5722 GN=TVAG_286960 PE=3 SV=1	FALSE	370.95	Tricho	10	10	8.77854e+07	8.77594e+07	8.6086e+07	8.65945e+07	8.80391e+07	8.55916e+07	8.19356e+07	8.14809e+07	7.96535e+07	8.14651e+07	8.16351e+07	7.96332e+07	7.52533e+07	6.89176e+07	6.13239e+07	5.84912e+07	6.14306e+07	5.48976e+07	4.37882e+07	4.82565e+07	4.98277e+07	4.84524e+07	6.08212e+07	4.86359e+07
A2F592	Ribosomal protein L30p/L7e, putative OS=Trichomonas vaginalis OX=5722 GN=TVAG_159370 PE=1 SV=1	FALSE	729.34	Tricho	18	5	1.51287e+08	1.64455e+08	1.38102e+08	1.3945e+08	1.45133e+08	1.50725e+08	1.70838e+08	1.72382e+08	1.42262e+08	1.41406e+08	1.61704e+08	1.5512e+08	1.19002e+08	1.12092e+08	1.29314e+08	1.34287e+08	1.02389e+08	1.02242e+08	6.63531e+07	6.76806e+07	5.94034e+07	6.41423e+07	6.21522e+07	6.10902e+07
A2ETG5	Serine/threonine-protein phosphatase OS=Trichomonas vaginalis OX=5722 GN=TVAG_203890 PE=3 SV=1	FALSE	465.75	Tricho	16	16	1.36131e+08	1.21869e+08	1.26967e+08	1.24682e+08	1.30203e+08	1.31012e+08	1.26686e+08	1.30699e+08	1.24337e+08	1.2443e+08	1.25894e+08	1.259e+08	1.13785e+08	1.1181e+08	1.25873e+08	1.23029e+08	1.10703e+08	1.09972e+08	7.94302e+07	1.20902e+08	9.78532e+07	1.04816e+08	1.12933e+08	1.11612e+08
A2DSM2	Haloacid dehalogenase-like hydrolase family protein OS=Trichomonas vaginalis OX=5722 GN=TVAG_434390 PE=4 SV=1	FALSE	470.13	Tricho	14	14	1.22994e+08	1.28435e+08	1.22897e+08	1.24125e+08	1.2666e+08	1.23838e+08	1.25862e+08	1.27975e+08	1.22471e+08	1.29844e+08	1.2529e+08	1.24815e+08	1.04792e+08	1.07842e+08	1.10993e+08	9.96871e+07	9.80183e+07	9.44646e+07	1.01531e+08	9.79702e+07	9.05874e+07	8.88958e+07	8.68109e+07	9.88677e+07
Q95055	Superoxide dismutase (Fragment) OS=Trichomonas vaginalis OX=5722 GN=sod3 PE=3 SV=1	FALSE	725.75	Tricho	9	1	2.37902e+08	2.525e+08	2.44231e+08	2.70826e+08	2.34042e+08	2.48485e+08	2.55511e+08	2.76955e+08	2.85652e+08	2.71861e+08	2.8121e+08	2.92382e+08	1.18918e+08	1.15521e+08	1.28256e+08	1.20747e+08	9.3102e+07	8.48353e+07	1.27575e+08	1.52175e+08	1.45602e+08	1.54724e+08	1.35051e+08	1.43034e+08
A2F2B2	Uncharacterized protein OS=Trichomonas vaginalis OX=5722 GN=TVAG_493040 PE=4 SV=1	FALSE	345.03	Tricho	12	12	1.05112e+08	1.11802e+08	9.71462e+07	9.96527e+07	9.44295e+07	9.84072e+07	9.71927e+07	1.11883e+08	1.02444e+08	1.07796e+08	9.84665e+07	1.03679e+08	7.29006e+07	8.14505e+07	7.81206e+07	7.14055e+07	7.76797e+07	6.19187e+07	1.01055e+08	1.00917e+08	9.89785e+07	9.5666e+07	9.34206e+07	9.80761e+07
A2DAX3	4Fe-4S binding domain containing protein OS=Trichomonas vaginalis OX=5722 GN=TVAG_377820 PE=3 SV=1	FALSE	488.83	Tricho	18	10	7.67224e+07	7.41645e+07	7.46719e+07	7.49841e+07	7.90979e+07	7.12344e+07	6.77253e+07	6.64983e+07	6.73453e+07	6.07451e+07	7.26012e+07	6.31396e+07	6.43752e+07	6.73603e+07	7.27593e+07	6.04359e+07	6.07103e+07	5.45256e+07	8.01166e+07	7.8934e+07	8.0897e+07	8.36608e+07	9.09872e+07	8.48382e+07
A2DM76	Thymidine kinase OS=Trichomonas vaginalis OX=5722 GN=TVAG_083490 PE=3 SV=1	FALSE	483.15	Tricho	10	9	7.64808e+07	8.05381e+07	6.21463e+07	7.64254e+07	7.08307e+07	7.72835e+07	5.75202e+07	5.17557e+07	5.86084e+07	5.2617e+07	5.44505e+07	5.5712e+07	6.61087e+07	7.50789e+07	6.99494e+07	6.74932e+07	6.84721e+07	7.25353e+07	5.51768e+07	5.44474e+07	5.06753e+07	6.12456e+07	7.55385e+07	5.43396e+07
A2FHJ2	Non-specific serine/threonine protein kinase OS=Trichomonas vaginalis OX=5722 GN=TVAG_047250 PE=3 SV=1	FALSE	485.51	Tricho	16	15	1.244e+08	1.24447e+08	1.40199e+08	1.1859e+08	1.18169e+08	1.2336e+08	1.20867e+08	1.16169e+08	1.18193e+08	1.19297e+08	1.18279e+08	1.25414e+08	9.97061e+07	1.00493e+08	9.41215e+07	9.9466e+07	9.36792e+07	8.34727e+07	1.08354e+08	1.02157e+08	1.06665e+08	1.03048e+08	1.01483e+08	1.05882e+08
A2D7I1	Uncharacterized protein OS=Trichomonas vaginalis OX=5722 GN=TVAG_120360 PE=4 SV=1	FALSE	478.97	Tricho	13	13	1.86512e+08	1.79178e+08	1.80285e+08	1.73937e+08	1.84795e+08	1.85814e+08	1.73319e+08	1.69856e+08	1.74555e+08	1.69262e+08	1.6957e+08	1.75822e+08	1.42182e+08	1.41903e+08	1.50643e+08	1.44076e+08	1.38681e+08	1.45313e+08	1.70206e+08	1.65161e+08	1.57226e+08	1.6069e+08	1.63652e+08	1.56853e+08
A2FFS8	40S ribosomal protein S21 OS=Trichomonas vaginalis OX=5722 GN=TVAG_022100 PE=1 SV=1	FALSE	676.88	Tricho	9	3	333070582	3.37467e+08	3.30805e+08	3.36702e+08	3.50766e+08	3.41387e+08	3.21077e+08	3.12272e+08	3.3631e+08	3.1102e+08	3.09206e+08	3.1943e+08	1.0947e+08	1.15576e+08	1.26508e+08	1.32947e+08	1.48738e+08	1.52899e+08	2.59871e+08	3.3253e+08	3.48246e+08	3.52851e+08	3.44729e+08	3.38403e+08
A2DXE8	Fibrillarin, putative OS=Trichomonas vaginalis OX=5722 GN=TVAG_380100 PE=3 SV=1	FALSE	422.51	Tricho	12	10	6.51137e+07	6.29544e+07	6.93598e+07	6.62829e+07	7.10965e+07	6.49487e+07	7.83901e+07	6.8159e+07	7.20607e+07	6.33287e+07	7.0382e+07	6.37629e+07	6.10147e+07	6.94514e+07	6.78348e+07	6.6497e+07	5.45139e+07	6.65705e+07	8.28425e+07	7.68334e+07	8.87291e+07	7.67189e+07	7.97909e+07	7.78773e+07
A2E7L8	60S ribosomal protein L11, putative OS=Trichomonas vaginalis OX=5722 GN=TVAG_044560 PE=1 SV=1	FALSE	654.87	Tricho	10	10	1.67578e+09	1.72538e+09	1.56278e+09	1.65763e+09	1.69567e+09	1.67549e+09	2.0188e+09	2.07621e+09	1.94036e+09	2.01867e+09	1.88862e+09	1.90435e+09	1.49405e+09	1.52129e+09	1.57331e+09	1.50242e+09	1.45468e+09	1.47827e+09	1.63051e+09	1.57374e+09	1.65433e+09	1.61731e+09	1.62532e+09	1.61733e+09
A2E0M2	Amidinotransferase family protein OS=Trichomonas vaginalis OX=5722 GN=TVAG_467820 PE=4 SV=1	FALSE	442.91	Tricho	18	16	7.9191e+07	9.05116e+07	7.0678e+07	7.91426e+07	8.39805e+07	8.37783e+07	8.78352e+07	8.54433e+07	7.28067e+07	8.59759e+07	8.53254e+07	8.36957e+07	8.47659e+07	8.58721e+07	8.76981e+07	9.17549e+07	7.85884e+07	8.19569e+07	7.45326e+07	6.95031e+07	6.72902e+07	6.94083e+07	7.42022e+07	7.15948e+07
A2GNU7	START domain-containing protein OS=Trichomonas vaginalis OX=5722 GN=TVAG_576970 PE=4 SV=1	FALSE	344	Tricho	16	13	4.01405e+08	3.48105e+08	4.23205e+08	3.54409e+08	4.2674e+08	3.55043e+08	3.48636e+08	3.22443e+08	4.06082e+08	3.16315e+08	4.02236e+08	3.2312e+08	2.5596e+08	2.52296e+08	2.48622e+08	2.46716e+08	2.44786e+08	2.34621e+08	2.95984e+08	2.79851e+08	3.09259e+08	2.89891e+08	2.93787e+08	2.7956e+08
A2FYA1	BTB/POZ domain containing protein OS=Trichomonas vaginalis OX=5722 GN=TVAG_078350 PE=4 SV=1	FALSE	539.65	Tricho	16	16	1.78197e+08	1.6009e+08	1.64753e+08	1.57682e+08	1.67472e+08	1.72556e+08	1.66438e+08	1.67084e+08	1.62928e+08	1.76358e+08	1.81516e+08	1.74925e+08	1.59714e+08	1.64965e+08	1.7198e+08	1.5607e+08	1.41362e+08	1.47396e+08	1.6218e+08	1.53145e+08	1.30883e+08	1.51856e+08	1.39968e+08	1.52273e+08
A2EGK6	Inositol monophosphatase family protein OS=Trichomonas vaginalis OX=5722 GN=TVAG_308070 PE=3 SV=1	FALSE	594.36	Tricho	12	11	1.05782e+08	9.61123e+07	1.10327e+08	1.01709e+08	1.06125e+08	1.00803e+08	9.30902e+07	8.68945e+07	9.08038e+07	8.66359e+07	8.51966e+07	8.60174e+07	1.05448e+08	9.73889e+07	9.48239e+07	9.40946e+07	9.83146e+07	9.58365e+07	1.20994e+08	1.21112e+08	1.1301e+08	1.21798e+08	1.25083e+08	1.28152e+08
A2EJJ9	Endoribonuclease L-PSP family protein OS=Trichomonas vaginalis OX=5722 GN=TVAG_197820 PE=4 SV=1	FALSE	625.44	Tricho	8	8	2.68305e+08	2.57451e+08	2.55344e+08	2.67916e+08	2.50014e+08	2.44513e+08	2.05669e+08	1.98961e+08	1.94029e+08	1.96671e+08	1.90059e+08	1.85333e+08	1.01916e+08	1.09154e+08	1.12147e+08	1.09578e+08	8.32831e+07	6.85464e+07	2.76302e+08	2.88511e+08	2.88756e+08	3.10521e+08	2.78381e+08	2.67826e+08
A2E1L5	40S ribosomal protein S8 OS=Trichomonas vaginalis OX=5722 GN=TVAG_066030 PE=1 SV=1	FALSE	805.18	Tricho	14	14	1.17732e+09	1.23249e+09	1.16259e+09	1.15128e+09	1.17431e+09	1.21162e+09	1.25128e+09	1.27354e+09	1.24841e+09	1.22211e+09	1.21399e+09	1.20292e+09	9.64252e+08	1.03621e+09	9.11858e+08	9.68617e+08	9.74256e+08	9.36006e+08	1.33877e+09	1.43967e+09	1.54089e+09	1.48067e+09	1.38256e+09	1.43847e+09
A2F507	Ubiquitin carboxyl-terminal hydrolase OS=Trichomonas vaginalis OX=5722 GN=TVAG_029150 PE=3 SV=1	FALSE	426.18	Tricho	18	18	7.49947e+07	7.99596e+07	7.36869e+07	7.88673e+07	7.34087e+07	8.12623e+07	7.19721e+07	8.05742e+07	7.86891e+07	7.10264e+07	7.28621e+07	7.44815e+07	7.33296e+07	7.28769e+07	7.39598e+07	7.15757e+07	7.01812e+07	7.46313e+07	7.53515e+07	7.64306e+07	7.60609e+07	7.24164e+07	7.22011e+07	6.6264e+07
A2EC52	ADF-H domain-containing protein OS=Trichomonas vaginalis OX=5722 GN=TVAG_413780 PE=3 SV=1	FALSE	420.01	Tricho	13	13	1.14254e+08	1.12173e+08	1.18041e+08	1.11535e+08	1.2284e+08	1.20615e+08	1.31334e+08	1.28975e+08	1.26748e+08	1.18011e+08	1.24843e+08	1.17984e+08	8.89395e+07	8.74145e+07	1.0706e+08	9.51356e+07	8.00771e+07	8.94986e+07	9.38647e+07	8.51042e+07	8.63565e+07	8.65318e+07	7.89882e+07	8.36714e+07
A2DA43	Kinase OS=Trichomonas vaginalis OX=5722 GN=TVAG_476200 PE=3 SV=1	FALSE	587.06	Tricho	15	15	1.09602e+08	1.24507e+08	1.16531e+08	1.22636e+08	1.20434e+08	1.32497e+08	1.22256e+08	1.32478e+08	1.22038e+08	1.26771e+08	1.15439e+08	1.26207e+08	1.30344e+08	1.33639e+08	1.30776e+08	1.5297e+08	1.25906e+08	1.32511e+08	1.08315e+08	1.1568e+08	1.13276e+08	1.06489e+08	1.12221e+08	1.17397e+08
A2FSG1	Glyco_hydro_15 domain-containing protein OS=Trichomonas vaginalis OX=5722 GN=TVAG_383310 PE=4 SV=1	FALSE	416.34	Tricho	14	13	8.98737e+07	8.57593e+07	9.16597e+07	8.86757e+07	9.63655e+07	8.49726e+07	8.42566e+07	7.62168e+07	8.23961e+07	7.68398e+07	8.25035e+07	8.06749e+07	9.81079e+07	9.35135e+07	9.67529e+07	9.9027e+07	8.90145e+07	9.2248e+07	9.78473e+07	1.02395e+08	1.03999e+08	9.80103e+07	1.03299e+08	9.90574e+07
A2FHV3	Uncharacterized protein OS=Trichomonas vaginalis OX=5722 GN=TVAG_310980 PE=4 SV=1	FALSE	322.39	Tricho	16	16	4.28722e+07	4.36776e+07	4.44481e+07	4.06492e+07	4.40651e+07	4.10459e+07	4.59981e+07	4.41158e+07	4.39763e+07	4.72153e+07	4.52495e+07	4.48341e+07	6.77079e+07	5.85421e+07	5.93251e+07	5.53314e+07	6.36239e+07	5.99382e+07	3.65679e+07	3.68071e+07	3.84834e+07	3.49741e+07	3.86109e+07	3.6484e+07
A2EHA7	Uncharacterized protein OS=Trichomonas vaginalis OX=5722 GN=TVAG_333110 PE=4 SV=1	FALSE	414.66	Tricho	19	19	1.19183e+08	1.17234e+08	1.12092e+08	1.00985e+08	1.1817e+08	1.06232e+08	1.31393e+08	1.23609e+08	1.22259e+08	1.18238e+08	1.14639e+08	1.18749e+08	1.20318e+08	1.28959e+08	1.03738e+08	1.17105e+08	1.10621e+08	1.25757e+08	1.17862e+08	1.10662e+08	1.17143e+08	1.12623e+08	1.21545e+08	1.13324e+08
A2DD62	Uncharacterized protein OS=Trichomonas vaginalis OX=5722 GN=TVAG_013060 PE=1 SV=1	FALSE	543.72	Tricho	20	20	5.39306e+08	5.88052e+08	4.89695e+08	5.17832e+08	4.78975e+08	4.59283e+08	6.41985e+08	6.32158e+08	6.41892e+08	6.17034e+08	5.46906e+08	5.25067e+08	3.59504e+08	3.39441e+08	3.75224e+08	3.64037e+08	3.74653e+08	3.49719e+08	4.75642e+08	4.94054e+08	4.8767e+08	4.84979e+08	4.87624e+08	5.12754e+08
A2G881	Thioredoxin family protein OS=Trichomonas vaginalis OX=5722 GN=TVAG_339630 PE=4 SV=1	FALSE	439.65	Tricho	17	17	8.99468e+07	1.09442e+08	8.81008e+07	1.09472e+08	9.64719e+07	1.10383e+08	1.003e+08	1.24991e+08	9.34303e+07	1.10208e+08	9.45487e+07	1.17128e+08	8.72231e+07	8.55825e+07	9.3302e+07	9.7352e+07	7.92688e+07	7.98802e+07	8.26155e+07	9.04116e+07	8.78797e+07	9.00676e+07	7.93677e+07	8.63062e+07
A2DPZ2	Uncharacterized protein OS=Trichomonas vaginalis OX=5722 GN=TVAG_454160 PE=4 SV=1	FALSE	557.27	Tricho	17	17	9.20511e+07	9.21607e+07	8.52163e+07	9.00406e+07	9.17817e+07	1.02129e+08	8.40621e+07	8.71531e+07	7.94285e+07	8.22518e+07	7.8335e+07	8.23883e+07	9.32882e+07	9.90726e+07	8.81942e+07	9.36398e+07	9.48795e+07	1.04605e+08	1.05013e+08	1.18992e+08	1.01611e+08	1.11881e+08	9.08363e+07	9.95869e+07
A2DEZ9	Variant SH3 domain containing protein OS=Trichomonas vaginalis OX=5722 GN=TVAG_172480 PE=4 SV=1	FALSE	423.28	Tricho	17	17	1.05477e+08	1.15823e+08	1.00312e+08	1.0721e+08	9.86763e+07	1.11096e+08	1.11842e+08	1.18657e+08	1.19384e+08	1.15373e+08	1.15128e+08	1.16461e+08	7.69583e+07	8.06109e+07	8.45031e+07	9.06534e+07	7.23306e+07	8.73457e+07	8.31199e+07	8.01364e+07	8.56782e+07	8.62055e+07	7.62752e+07	8.80275e+07
A2EVG8	4Fe-4S binding domain containing protein OS=Trichomonas vaginalis OX=5722 GN=TVAG_398790 PE=3 SV=1	FALSE	347.99	Tricho	18	10	4.67495e+07	4.1698e+07	4.85895e+07	4.36182e+07	4.07772e+07	4.20994e+07	4.29477e+07	3.22841e+07	3.64322e+07	4.073e+07	3.90551e+07	3.69545e+07	4.58236e+07	4.72296e+07	4.14115e+07	3.9301e+07	4.17204e+07	4.2657e+07	5.0811e+07	4.87947e+07	4.3266e+07	5.34668e+07	5.55414e+07	5.48612e+07
A2E8E9	Uncharacterized protein OS=Trichomonas vaginalis OX=5722 GN=TVAG_045010 PE=4 SV=1	FALSE	329.57	Tricho	14	11	5.56256e+07	6.17853e+07	5.45422e+07	5.26608e+07	4.40143e+07	4.80005e+07	5.31065e+07	5.17145e+07	5.20027e+07	4.91956e+07	5.16041e+07	4.77263e+07	6.74699e+07	7.65432e+07	7.3034e+07	7.91345e+07	5.98121e+07	6.52995e+07	1.22342e+08	1.33668e+08	1.49792e+08	1.57619e+08	1.38388e+08	1.39657e+08
A2DFS6	HAD-superfamily hydrolase, subfamily IIA containing protein OS=Trichomonas vaginalis OX=5722 GN=TVAG_391630 PE=4 SV=1	FALSE	496.57	Tricho	15	15	2.89581e+08	2.74358e+08	2.91594e+08	2.64915e+08	2.97714e+08	2.99202e+08	3.09376e+08	2.78117e+08	2.99917e+08	2.65029e+08	2.961e+08	3.00693e+08	2.84537e+08	2.81936e+08	3.01851e+08	2.50211e+08	2.51834e+08	2.47931e+08	2.14623e+08	2.19318e+08	2.38698e+08	2.39037e+08	2.4903e+08	2.13621e+08
A2FU50	Uncharacterized protein OS=Trichomonas vaginalis OX=5722 GN=TVAG_364990 PE=4 SV=1	FALSE	458.75	Tricho	16	16	9.37506e+07	9.13405e+07	9.13116e+07	8.7109e+07	1.06046e+08	8.91692e+07	8.47462e+07	8.47245e+07	8.76865e+07	8.71793e+07	9.1089e+07	9.19248e+07	1.69462e+08	1.71637e+08	1.71404e+08	1.67958e+08	1.72235e+08	1.79156e+08	1.19748e+08	1.30532e+08	1.23021e+08	1.23426e+08	1.28659e+08	1.30278e+08
A2F5G9	Thioredoxin OS=Trichomonas vaginalis OX=5722 GN=TVAG_418970 PE=3 SV=1	FALSE	812.76	Tricho	9	9	5.81947e+08	6.82788e+08	5.85277e+08	6.43814e+08	5.57091e+08	6.63654e+08	4.93383e+08	5.51303e+08	5.07213e+08	5.23249e+08	5.28706e+08	5.59792e+08	3.46411e+08	3.27482e+08	3.51336e+08	3.46782e+08	3.49957e+08	3.66097e+08	3.757e+08	4.74835e+08	4.25334e+08	4.6147e+08	3.10514e+08	4.61345e+08
A2FEY8	Phosphorylase family protein OS=Trichomonas vaginalis OX=5722 GN=TVAG_256820 PE=4 SV=1	FALSE	729.28	Tricho	19	11	2.25294e+08	2.35111e+08	2.25249e+08	2.25881e+08	2.38679e+08	2.33798e+08	2.33115e+08	2.35291e+08	2.33835e+08	2.31897e+08	2.35296e+08	2.55948e+08	1.80901e+08	1.79929e+08	1.83172e+08	1.82742e+08	1.5153e+08	1.71133e+08	1.67786e+08	1.81657e+08	1.56426e+08	1.5034e+08	1.69695e+08	1.66422e+08
A2ESK3	Ras family protein OS=Trichomonas vaginalis OX=5722 GN=TVAG_350580 PE=4 SV=1	FALSE	726.93	Tricho	12	10	3.74866e+08	3.92412e+08	3.61512e+08	3.90767e+08	3.67229e+08	3.96749e+08	3.69413e+08	3.95581e+08	3.80636e+08	3.9992e+08	3.88848e+08	4.30212e+08	3.66618e+08	3.8196e+08	3.58625e+08	3.76462e+08	3.67318e+08	3.89589e+08	3.6812e+08	3.79973e+08	3.8372e+08	3.88074e+08	3.78106e+08	3.92612e+08
A2DSB1	DnaJ domain containing protein OS=Trichomonas vaginalis OX=5722 GN=TVAG_066950 PE=3 SV=1	FALSE	382.17	Tricho	16	16	7.1544e+07	7.40744e+07	6.95394e+07	6.62625e+07	7.33195e+07	7.44131e+07	6.49986e+07	4.89069e+07	6.86808e+07	5.86665e+07	5.96784e+07	6.93727e+07	4.34127e+07	4.40275e+07	5.75322e+07	4.5917e+07	3.9534e+07	3.83454e+07	6.07016e+07	5.95872e+07	6.29399e+07	5.84048e+07	6.06989e+07	6.13689e+07
A2FBD4	Alanine dehydrogenase 2, putative OS=Trichomonas vaginalis OX=5722 GN=TVAG_235800 PE=4 SV=1	FALSE	450.66	Tricho	10	6	8.18435e+07	8.54584e+07	8.56636e+07	8.73699e+07	8.21114e+07	8.15481e+07	6.56856e+07	6.32314e+07	6.11792e+07	6.1665e+07	5.72377e+07	5.83804e+07	6.21375e+07	6.17242e+07	5.71052e+07	6.2414e+07	5.37752e+07	5.77828e+07	7.87679e+07	7.287e+07	8.17544e+07	7.6358e+07	7.88395e+07	7.58653e+07
A2EI52	Adenylate kinase family protein OS=Trichomonas vaginalis OX=5722 GN=TVAG_273750 PE=3 SV=1	FALSE	406.19	Tricho	15	11	2.10153e+08	2.03305e+08	2.02348e+08	2.12447e+08	2.09481e+08	2.00318e+08	2.03642e+08	2.20861e+08	2.12896e+08	2.00737e+08	2.06582e+08	2.07523e+08	1.49882e+08	1.55605e+08	1.58458e+08	1.54758e+08	1.45628e+08	1.47666e+08	1.53678e+08	1.52204e+08	1.5915e+08	1.62473e+08	1.56973e+08	1.56064e+08
A2FTL0	Clan ME, family M16, insulinase-like metallopeptidase OS=Trichomonas vaginalis OX=5722 GN=TVAG_317610 PE=4 SV=1	FALSE	244.32	Tricho	22	22	5.64175e+07	6.08595e+07	5.66292e+07	5.8168e+07	6.41271e+07	5.57658e+07	5.14391e+07	5.10043e+07	5.29097e+07	5.17227e+07	5.19828e+07	5.13025e+07	5.17506e+07	5.43375e+07	4.4595e+07	4.51453e+07	4.97643e+07	4.94832e+07	4.44201e+07	4.36154e+07	4.73835e+07	6.62804e+07	6.03086e+07	5.99695e+07
A2FP66	Ribosomal protein L21e, putative OS=Trichomonas vaginalis OX=5722 GN=TVAG_277060 PE=3 SV=1	FALSE	765.93	Tricho	11	3	128532235	1.1576e+08	9.6663e+07	1.12697e+08	9.90148e+07	1.1093e+08	9.92851e+07	9.30895e+07	9.05916e+07	9.56922e+07	7.6978e+07	7.68631e+07	1.42881e+08	1.42678e+08	1.41645e+08	1.53201e+08	1.31284e+08	1.25506e+08	1.07445e+08	1.23473e+08	1.18343e+08	1.26399e+08	1.01734e+08	1.04382e+08
A2ERK0	Dolichyl-diphosphooligosaccharide--protein glycosyltransferase 48 kDa subunit OS=Trichomonas vaginalis OX=5722 GN=TVAG_059250 PE=3 SV=1	FALSE	361.74	Tricho	12	12	7.06146e+07	7.9688e+07	7.17314e+07	7.15657e+07	7.08574e+07	7.28063e+07	7.42576e+07	8.25059e+07	7.10101e+07	7.49251e+07	6.81848e+07	7.63981e+07	7.95173e+07	7.9702e+07	8.71794e+07	7.85006e+07	8.15432e+07	8.39373e+07	5.14843e+07	5.12377e+07	4.09697e+07	5.0278e+07	6.35728e+07	5.60421e+07
A2DWZ5	Uncharacterized protein OS=Trichomonas vaginalis OX=5722 GN=TVAG_019220 PE=4 SV=1	FALSE	332.09	Tricho	10	10	1.58746e+08	1.67238e+08	1.60159e+08	1.61546e+08	1.57468e+08	1.5558e+08	1.67827e+08	1.62659e+08	1.65406e+08	1.62652e+08	1.69663e+08	1.71335e+08	1.46865e+08	1.44515e+08	1.36463e+08	1.3318e+08	1.37389e+08	1.38773e+08	1.4232e+08	1.65958e+08	1.54715e+08	1.69339e+08	1.44528e+08	1.51944e+08
A2DA37	Peptidylprolyl isomerase OS=Trichomonas vaginalis OX=5722 GN=TVAG_476140 PE=4 SV=1	FALSE	560.65	Tricho	9	9	4.69614e+08	4.77538e+08	4.85722e+08	4.42206e+08	4.59054e+08	4.33521e+08	5.23904e+08	5.10659e+08	5.7927e+08	4.63149e+08	5.43186e+08	5.38664e+08	5.38724e+08	5.98084e+08	5.48276e+08	5.05298e+08	5.53825e+08	5.00398e+08	6.44963e+08	5.94532e+08	6.18466e+08	6.18701e+08	6.28326e+08	6.34982e+08
A2F2J0	Ribosomal protein L32, putative OS=Trichomonas vaginalis OX=5722 GN=TVAG_265930 PE=1 SV=1	FALSE	520.54	Tricho	13	1	2.78751e+07	3.06572e+07	2.57801e+07	2.58693e+07	2.53778e+07	2.63747e+07	3.58402e+07	3.67804e+07	3.09599e+07	3.17652e+07	3.11328e+07	2.98525e+07	2.37189e+07	2.20752e+07	2.46937e+07	2.4758e+07	2.19137e+07	2.15227e+07	1.015e+07	8.12166e+06	8.12268e+06	7.58645e+06	7.09728e+06	6.96062e+06
A2E932	Acetyl-CoA acyltransferases family protein OS=Trichomonas vaginalis OX=5722 GN=TVAG_258280 PE=3 SV=1	FALSE	414.31	Tricho	11	9	6.63565e+07	7.80233e+07	6.86759e+07	7.45731e+07	6.75178e+07	7.42029e+07	6.63606e+07	7.54533e+07	6.75827e+07	7.28713e+07	6.52465e+07	6.85264e+07	6.73376e+07	7.80636e+07	7.70451e+07	7.62298e+07	7.22065e+07	7.00007e+07	6.06942e+07	5.43027e+07	6.44494e+07	6.85543e+07	6.80389e+07	6.00539e+07
A2DW11	UBA domain-containing protein OS=Trichomonas vaginalis OX=5722 GN=TVAG_252690 PE=4 SV=1	FALSE	335.86	Tricho	13	13	9.30963e+07	9.95244e+07	9.96844e+07	1.02731e+08	1.03134e+08	8.93193e+07	1.03493e+08	1.08315e+08	1.01573e+08	1.01698e+08	1.0164e+08	1.03639e+08	1.00321e+08	9.5909e+07	9.70402e+07	9.88343e+07	9.54991e+07	9.72978e+07	8.55642e+07	8.1017e+07	8.65262e+07	8.8676e+07	8.6961e+07	8.28927e+07
A2DAC2	Inositol-3-phosphate synthase OS=Trichomonas vaginalis OX=5722 GN=TVAG_476990 PE=3 SV=1	FALSE	522.48	Tricho	13	1
A2FCD6	Eukaryotic translation initiation factor 6 OS=Trichomonas vaginalis OX=5722 GN=EIF6 PE=3 SV=1	FALSE	341.8	Tricho	7	7	3.83274e+07	3.41775e+07	3.37217e+07	3.27388e+07	2.76215e+07	3.28582e+07	3.39065e+07	3.05055e+07	2.51512e+07	2.70017e+07	2.9466e+07	2.79504e+07	5.39886e+07	5.56119e+07	4.8981e+07	4.21955e+07	5.44669e+07	5.31536e+07	4.16423e+07	3.95999e+07	5.24442e+07	4.12063e+07	4.32245e+07	4.11104e+07
A2F2S5	Ribosomal protein L21e, putative OS=Trichomonas vaginalis OX=5722 GN=TVAG_231250 PE=1 SV=1	FALSE	607.83	Tricho	11	2	5.78877e+07	5.26655e+07	5.04749e+07	5.01871e+07	5.19935e+07	5.4568e+07	5.38202e+07	4.91655e+07	4.58094e+07	4.79385e+07	4.15586e+07	3.83303e+07	6.57341e+07	6.21553e+07	6.32393e+07	5.75429e+07	5.61141e+07	5.4804e+07	4.03151e+07	4.16634e+07	5.19168e+07	4.12678e+07	4.2996e+07	4.14276e+07
A2EXM6	60S ribosomal protein L12, putative OS=Trichomonas vaginalis OX=5722 GN=TVAG_254840 PE=3 SV=1	FALSE	723.1	Tricho	12	2	2.69336e+07	3.29169e+06	2.48088e+07	2.34227e+06	2.33578e+06	2.49755e+06	2.45205e+07	2.92445e+06	3.31593e+07	2.23177e+06	2.59699e+07	2.6617e+06	7.87411e+06	1.78668e+06	8.06903e+06	6.88562e+06	1.11871e+07	1.07116e+07	4.10306e+07	6.3373e+06	3.94917e+06	6.91403e+06	2.69153e+06	5.00553e+06
A2D8N1	Ribosomal protein L35Ae, putative OS=Trichomonas vaginalis OX=5722 GN=TVAG_185880 PE=3 SV=1	FALSE	556.29	Tricho	9	1													3.17322e+06	4.48315e+06	2.55879e+06		1.86385e+06	4.16351e+06		1.48683e+06		7.99078e+06	1.84919e+06	5.14996e+06
A2DJE0	DnaK protein OS=Trichomonas vaginalis OX=5722 GN=TVAG_136580 PE=4 SV=1	FALSE	278.05	Tricho	19	19	4.69302e+07	5.11417e+07	4.70285e+07	4.59138e+07	4.77218e+07	4.61552e+07	4.77289e+07	4.62336e+07	4.87504e+07	4.44118e+07	4.44276e+07	4.40251e+07	3.98588e+07	4.41124e+07	4.0376e+07	3.40067e+07	4.4802e+07	4.49545e+07	3.02739e+07	3.69427e+07	3.86964e+07	3.89402e+07	3.44897e+07	3.71769e+07
A2EBI6	Proteasome endopeptidase complex, putative OS=Trichomonas vaginalis OX=5722 GN=TVAG_128250 PE=3 SV=1	FALSE	372.24	Tricho	18	16	1.22842e+08	1.14001e+08	1.0619e+08	1.13248e+08	1.19094e+08	1.19405e+08	1.09867e+08	1.02944e+08	9.80367e+07	1.13409e+08	1.09589e+08	1.13472e+08	8.72641e+07	9.26684e+07	9.86153e+07	8.80994e+07	9.23832e+07	8.75266e+07	7.89597e+07	9.0471e+07	8.55684e+07	8.9662e+07	8.22037e+07	9.62827e+07
A2FFV6	Uncharacterized protein OS=Trichomonas vaginalis OX=5722 GN=TVAG_227120 PE=4 SV=1	FALSE	222.75	Tricho	3	3	2.52517e+08	2.64888e+08	2.45111e+08	2.41277e+08	2.42276e+08	2.30474e+08	2.83744e+08	2.83815e+08	2.28788e+08	2.36466e+08	2.71202e+08	2.66386e+08	332365	586215	1.00575e+06	1.12601e+06	828662	1.01376e+06	1.35031e+08	1.34083e+08	1.16276e+08	1.17433e+08	1.25066e+08	1.1667e+08
A2GYE6	40S ribosomal protein S21 OS=Trichomonas vaginalis OX=5722 GN=TVAG_459980 PE=3 SV=1	FALSE	638.72	Tricho	8	2	258194640	2.77673e+08	2.79972e+08	2.76228e+08	2.73728e+08	2.95279e+08	2.61784e+08	2.52363e+08	2.44252e+08	2.46408e+08	2.50928e+08	2.52283e+08	9.16649e+07	9.53253e+07	1.03393e+08	1.11809e+08	1.15655e+08	1.2155e+08	2.52558e+08	2.75748e+08	2.85678e+08	2.75137e+08	2.67386e+08	2.83289e+08
A2FUW5	Small GTP-binding protein, putative OS=Trichomonas vaginalis OX=5722 GN=TVAG_065320 PE=4 SV=1	FALSE	321.68	Tricho	11	9	6.39107e+07	6.2494e+07	5.91091e+07	6.04694e+07	6.49354e+07	6.54338e+07	6.00208e+07	6.51142e+07	6.09126e+07	6.35038e+07	6.28622e+07	6.517e+07	5.69149e+07	5.64874e+07	5.65222e+07	6.26421e+07	5.70485e+07	6.07029e+07	5.77315e+07	5.29863e+07	5.05859e+07	5.42288e+07	5.68794e+07	5.25438e+07
A2FCA3	Cytidine deaminase OS=Trichomonas vaginalis OX=5722 GN=TVAG_135190 PE=3 SV=1	FALSE	609.54	Tricho	8	7	2.38363e+08	2.23024e+08	2.45697e+08	2.36616e+08	2.37954e+08	2.36593e+08	2.50164e+08	2.25264e+08	2.25995e+08	2.2347e+08	2.25518e+08	2.19112e+08	2.09866e+08	1.94478e+08	2.30419e+08	2.26423e+08	1.87184e+08	1.96368e+08	2.24936e+08	2.3301e+08	2.27869e+08	2.26251e+08	2.12381e+08	2.33588e+08
A2FP65	Citrate lyase beta like, putative OS=Trichomonas vaginalis OX=5722 GN=TVAG_277050 PE=4 SV=1	FALSE	425.07	Tricho	15	15	1.89058e+08	1.95084e+08	1.92571e+08	1.90983e+08	1.81325e+08	1.91345e+08	2.01642e+08	1.99399e+08	1.89222e+08	1.95145e+08	1.81658e+08	1.92064e+08	1.74562e+08	1.68346e+08	1.68939e+08	1.72369e+08	1.62484e+08	1.66034e+08	1.70241e+08	1.76773e+08	1.67939e+08	1.65856e+08	1.68785e+08	1.62363e+08
A2FGA5	Serine/threonine-protein phosphatase OS=Trichomonas vaginalis OX=5722 GN=TVAG_265400 PE=3 SV=1	FALSE	338.22	Tricho	16	15	7.19856e+07	7.54577e+07	7.30287e+07	7.97915e+07	8.80792e+07	7.84598e+07	6.82333e+07	6.45167e+07	6.9924e+07	7.20518e+07	7.13356e+07	7.29604e+07	9.31253e+07	7.92398e+07	9.57953e+07	8.29479e+07	9.86021e+07	8.3916e+07	1.13099e+08	1.13523e+08	1.16575e+08	1.24424e+08	1.03581e+08	1.11503e+08
A2FUH8	Eukaryotic translation initiation factor, putative OS=Trichomonas vaginalis OX=5722 GN=TVAG_380910 PE=3 SV=1	FALSE	328.79	Tricho	18	17	3.06522e+08	3.53861e+08	3.09004e+08	3.55481e+08	3.06933e+08	3.3912e+08	3.52179e+08	3.39795e+08	3.21332e+08	3.47282e+08	3.19044e+08	3.29738e+08	1.81404e+08	1.96142e+08	1.95224e+08	1.99083e+08	1.69812e+08	1.83915e+08	2.30877e+08	2.51324e+08	2.56313e+08	2.57559e+08	2.59726e+08	2.6217e+08
A2FWS7	START domain-containing protein OS=Trichomonas vaginalis OX=5722 GN=TVAG_041150 PE=4 SV=1	FALSE	379.58	Tricho	14	11	1.37805e+08	1.4488e+08	1.46002e+08	1.43247e+08	1.49832e+08	1.57708e+08	1.40909e+08	1.5175e+08	1.43415e+08	1.41026e+08	1.42394e+08	1.35289e+08	1.77674e+08	1.81426e+08	1.8323e+08	1.81298e+08	1.76834e+08	1.44604e+08	1.58848e+08	1.61428e+08	1.58389e+08	1.619e+08	1.72821e+08	1.51993e+08
A2F8I8	WD-repeat protein, putative OS=Trichomonas vaginalis OX=5722 GN=TVAG_492720 PE=4 SV=1	FALSE	331.24	Tricho	12	12	5.68875e+07	1.45e+08	5.68003e+07	1.40056e+08	6.0563e+07	1.58177e+08	5.73404e+07	1.73264e+08	5.92101e+07	1.39048e+08	6.02262e+07	1.49569e+08	7.18136e+07	7.2353e+07	4.22155e+07	3.9932e+07	5.59126e+07	4.93144e+07	4.51644e+07	4.8063e+07	5.01255e+07	5.12128e+07	4.93412e+07	1.27604e+08
A2DJH2	Uncharacterized protein OS=Trichomonas vaginalis OX=5722 GN=TVAG_100880 PE=4 SV=1	FALSE	232.59	Tricho	11	11	2.14265e+07	2.658e+07	2.0169e+07	2.16527e+07	2.31703e+07	2.26801e+07	2.35018e+07	2.26804e+07	2.21244e+07	2.31728e+07	2.56273e+07	2.48731e+07	1.34818e+07	1.20958e+07	1.53342e+07	1.24608e+07	1.02413e+07	1.29341e+07	1.12532e+07	4.32933e+06	4.01387e+06	3.85121e+06	4.60394e+06	9.95266e+06
A2EV08	Clathrin and VPS domain-containing protein OS=Trichomonas vaginalis OX=5722 GN=TVAG_369030 PE=4 SV=1	FALSE	385.2	Tricho	15	10	4.75737e+07	4.79863e+07	4.23448e+07	4.17717e+07	4.14598e+07	4.50545e+07	4.46593e+07	4.76064e+07	4.52758e+07	4.42199e+07	4.58279e+07	4.36835e+07	5.33724e+07	5.35857e+07	4.41088e+07	5.12261e+07	4.87681e+07	5.473e+07	7.06589e+07	3.09966e+07	3.31038e+07	3.14536e+07	2.75251e+07	3.23327e+07
A2FR45	Mu adaptin, putative OS=Trichomonas vaginalis OX=5722 GN=TVAG_421580 PE=3 SV=1	FALSE	463.92	Tricho	16	16	7.07402e+07	7.32011e+07	6.60041e+07	7.01796e+07	6.429e+07	7.34382e+07	8.34728e+07	8.16428e+07	7.94182e+07	7.94432e+07	7.97453e+07	8.14906e+07	8.07946e+07	8.63913e+07	8.24666e+07	8.36924e+07	7.81277e+07	8.67354e+07	7.58055e+07	7.16363e+07	6.89288e+07	7.57237e+07	7.61353e+07	7.14718e+07
A2F264	Iron-sulfur flavoprotein, putative OS=Trichomonas vaginalis OX=5722 GN=TVAG_154730 PE=4 SV=1	FALSE	413.7	Tricho	14	14	1.96157e+08	1.91867e+08	1.85584e+08	1.97228e+08	2.03666e+08	1.8966e+08	2.01059e+08	1.90379e+08	1.92589e+08	2.01744e+08	1.83495e+08	1.85581e+08	1.90381e+08	1.82724e+08	1.89179e+08	1.82011e+08	1.78584e+08	1.76621e+08	1.74257e+08	1.76116e+08	1.76341e+08	1.75962e+08	1.71213e+08	1.5908e+08
A2FYW2	Ras family protein OS=Trichomonas vaginalis OX=5722 GN=TVAG_320300 PE=4 SV=1	FALSE	416.1	Tricho	9	8	7.17375e+07	6.29113e+07	6.73617e+07	6.0318e+07	6.44621e+07	6.27455e+07	5.67938e+07	5.17383e+07	5.90816e+07	5.14637e+07	5.78456e+07	5.28675e+07	7.91932e+07	8.11388e+07	7.66135e+07	7.19556e+07	8.00825e+07	7.42647e+07	4.14295e+07	3.99247e+07	4.34387e+07	4.28448e+07	4.58878e+07	4.51067e+07
A2DSR0	Small GTP-binding protein, putative OS=Trichomonas vaginalis OX=5722 GN=TVAG_434770 PE=4 SV=1	FALSE	472.46	Tricho	11	11	2.38064e+08	2.22099e+08	1.33611e+08	2.39539e+08	1.34766e+08	1.35691e+08	1.23796e+08	1.21996e+08	1.3269e+08	2.26171e+08	1.26673e+08	2.22464e+08	1.17296e+08	1.14345e+08	1.18798e+08	1.23363e+08	1.14791e+08	1.44331e+08	8.31903e+07	9.02082e+07	1.02708e+08	1.0196e+08	9.40323e+07	9.63185e+07
A2DUE9	Uncharacterized protein OS=Trichomonas vaginalis OX=5722 GN=TVAG_262370 PE=4 SV=1	FALSE	619.07	Tricho	10	10	3.44696e+08	2.99401e+08	3.1405e+08	3.02284e+08	2.3492e+08	2.59909e+08	3.16186e+08	3.06218e+08	2.96218e+08	2.88203e+08	2.73983e+08	2.87769e+08	3.47028e+08	3.42536e+08	3.31513e+08	3.17878e+08	3.30318e+08	3.44348e+08	2.39765e+08	2.36585e+08	3.90077e+08	2.22453e+08	3.99606e+08	2.61452e+08
A2DPS3	40S ribosomal protein S17-B, putative OS=Trichomonas vaginalis OX=5722 GN=TVAG_040820 PE=1 SV=1	FALSE	632.8	Tricho	14	3	1.08028e+07	1.27885e+07	9.95741e+06	1.03985e+07	1.0699e+07	1.11847e+07	1.34675e+07	1.25986e+07	1.297e+07	1.18508e+07	1.41632e+07	1.18473e+07	8.99764e+06	1.05747e+07	1.76949e+07	1.9966e+07	2.44867e+07	2.18559e+07	2.2857e+07	1.51658e+07	1.98125e+07	1.98363e+07	1.91987e+07	1.71374e+07
A2F143	Metallo-beta-lactamase superfamily protein OS=Trichomonas vaginalis OX=5722 GN=TVAG_325080 PE=4 SV=1	FALSE	338.57	Tricho	14	14	2.329e+08	2.36742e+08	2.25461e+08	2.32214e+08	2.34437e+08	2.29367e+08	2.68796e+08	2.56181e+08	2.84084e+08	2.6957e+08	2.77556e+08	2.73873e+08	1.53329e+08	1.53467e+08	1.52409e+08	1.4646e+08	1.52894e+08	1.60582e+08	1.23747e+08	1.30657e+08	1.35996e+08	1.42931e+08	1.37822e+08	1.23084e+08
A2FDX1	Uncharacterized protein OS=Trichomonas vaginalis OX=5722 GN=TVAG_133890 PE=4 SV=1	FALSE	270.19	Tricho	20	20	1.0499e+08	1.11116e+08	9.95141e+07	1.08262e+08	1.08313e+08	1.11144e+08	1.18657e+08	1.24839e+08	1.38473e+08	1.48584e+08	1.15798e+08	1.28138e+08	9.43663e+07	1.02597e+08	9.95073e+07	9.94586e+07	1.06922e+08	1.02539e+08	1.04711e+08	9.78716e+07	1.0188e+08	9.12268e+07	9.77631e+07	1.0853e+08
Q9NJE7	Tvp14 OS=Trichomonas vaginalis OX=5722 GN=tvp14 PE=4 SV=1	FALSE	683.14	Tricho	16	14	1.56137e+09	1.40583e+09	1.58753e+09	1.45962e+09	1.62478e+09	1.51161e+09	1.61409e+09	1.4899e+09	1.58584e+09	1.46244e+09	1.55238e+09	1.39076e+09	5.85116e+08	5.40087e+08	6.40067e+08	6.44851e+08	5.85441e+08	5.80938e+08	1.26169e+09	1.22169e+09	1.27671e+09	1.26937e+09	1.2174e+09	1.18066e+09
A2E124	Malate dehydrogenase OS=Trichomonas vaginalis OX=5722 GN=TVAG_387970 PE=3 SV=1	FALSE	460.27	Tricho	15	15	8.767e+07	8.60416e+07	8.94907e+07	7.61501e+07	9.15557e+07	7.64578e+07	9.6442e+07	7.12169e+07	9.31531e+07	8.72885e+07	9.15348e+07	8.89287e+07	7.65511e+07	6.73639e+07	7.24225e+07	7.10901e+07	6.17927e+07	7.16324e+07	6.39324e+07	6.14013e+07	7.10032e+07	6.22192e+07	6.65993e+07	5.96277e+07
A2F448	Adenylate kinase family protein OS=Trichomonas vaginalis OX=5722 GN=TVAG_179660 PE=3 SV=1	FALSE	616.63	Tricho	12	1	4.3317e+06	4.63408e+06	5.09445e+06	4.99889e+06	3.72343e+06	4.67806e+06	3.31678e+06	3.83599e+06	3.42446e+06	3.26902e+06	4.17599e+06	2.82881e+06	3.36326e+06	4.37203e+06	5.55565e+06	3.5546e+06	2.69596e+06	3.64159e+06	3.57228e+06	5.62427e+06	5.79675e+06	5.58564e+06	4.49413e+06	4.31173e+06
A2FXQ9	Ribosomal protein L21e, putative OS=Trichomonas vaginalis OX=5722 GN=TVAG_446000 PE=3 SV=1	FALSE	590.91	Tricho	11	2	1.76361e+07	1.98212e+07	1.86465e+07	1.5817e+07	1.85585e+07	1.65063e+07	1.2543e+07	1.1698e+07	1.01659e+07	9.03912e+06	7.69769e+06	6.64241e+06	2.69616e+07	2.71476e+07	2.64093e+07	1.98391e+07	2.26058e+07	3.08489e+07	2.09784e+07	2.51506e+07	2.39016e+07	2.74323e+07	2.43195e+07	2.49091e+07
A2EV95	Pyridoxal phosphate homeostasis protein OS=Trichomonas vaginalis OX=5722 GN=TVAG_043550 PE=3 SV=1	FALSE	464.43	Tricho	14	14	4.30902e+08	4.22181e+08	4.2006e+08	4.16995e+08	4.18634e+08	4.46309e+08	4.34857e+08	4.72782e+08	3.85053e+08	4.14562e+08	4.13307e+08	4.04599e+08	3.13115e+08	2.97734e+08	3.44048e+08	3.31575e+08	2.8232e+08	2.95712e+08	1.91073e+08	1.75163e+08	1.74118e+08	1.65553e+08	1.77049e+08	1.74237e+08
A2D9M0	Mrp, putative OS=Trichomonas vaginalis OX=5722 GN=TVAG_076230 PE=3 SV=1	FALSE	565.56	Tricho	10	10	2.07048e+08	2.01301e+08	2.01814e+08	1.91355e+08	2.00975e+08	1.92848e+08	2.22086e+08	2.18163e+08	2.26344e+08	2.13133e+08	2.07312e+08	2.1025e+08	2.01769e+08	2.04473e+08	2.0219e+08	2.11745e+08	1.90759e+08	1.98257e+08	2.0959e+08	2.1573e+08	2.13926e+08	2.1991e+08	2.03131e+08	2.12304e+08
A2DMW5	Uncharacterized protein OS=Trichomonas vaginalis OX=5722 GN=TVAG_254480 PE=4 SV=1	FALSE	132.39	Tricho	18	18	4.62153e+07	4.2318e+07	4.41443e+07	4.20085e+07	6.32863e+07	4.22658e+07	4.04612e+07	3.95956e+07	3.90472e+07	3.57187e+07	3.84812e+07	3.53489e+07	5.07762e+07	5.56795e+07	5.41526e+07	5.36286e+07	4.93805e+07	5.23709e+07	4.09739e+07	3.80899e+07	3.93626e+07	4.37791e+07	4.09972e+07	3.68191e+07
A2EF89	Small GTP-binding protein, putative OS=Trichomonas vaginalis OX=5722 GN=TVAG_079570 PE=4 SV=1	FALSE	561.73	Tricho	11	11	1.87843e+08	1.82584e+08	1.86326e+08	1.87502e+08	1.79516e+08	1.75315e+08	1.8815e+08	1.80841e+08	1.90915e+08	1.91236e+08	1.88338e+08	1.8997e+08	1.37382e+08	1.42805e+08	1.48835e+08	1.42747e+08	1.29537e+08	1.3558e+08	1.37108e+08	1.53758e+08	1.42714e+08	1.59674e+08	1.4291e+08	1.37512e+08
A2GJ01	Surface protein, putative OS=Trichomonas vaginalis OX=5722 GN=TVAG_582370 PE=4 SV=1	FALSE	489.24	Tricho	13	13	1.4133e+08	1.44679e+08	1.38816e+08	1.4415e+08	1.43518e+08	1.50362e+08	1.40542e+08	1.43265e+08	1.34575e+08	1.42585e+08	1.40733e+08	1.44506e+08	1.91915e+08	1.98226e+08	2.04139e+08	1.96032e+08	1.94307e+08	1.8899e+08	1.83733e+08	1.98513e+08	2.04113e+08	1.91201e+08	1.72194e+08	1.8825e+08
A2FX13	Small GTP-binding protein, putative OS=Trichomonas vaginalis OX=5722 GN=TVAG_408160 PE=4 SV=1	FALSE	529.41	Tricho	9	6	1.09981e+08	1.11557e+08	1.06758e+08	1.07802e+08	1.14405e+08	1.13667e+08	1.0071e+08	9.37478e+07	9.82344e+07	9.57878e+07	1.02769e+08	1.03122e+08	8.07476e+07	7.64226e+07	8.79989e+07	8.29312e+07	7.45186e+07	7.66431e+07	7.9243e+07	7.34701e+07	8.32511e+07	7.98403e+07	7.77741e+07	7.79584e+07
A0A1B1MR76	Beta-amylase OS=Trichomonas vaginalis OX=5722 PE=2 SV=1	FALSE	326.4	Tricho	13	13	9.47124e+07	8.21795e+07	9.37744e+07	9.45975e+07	9.32055e+07	9.41489e+07	9.52835e+07	9.51822e+07	9.29745e+07	9.69663e+07	9.85685e+07	9.83958e+07	1.19e+08	1.18937e+08	1.01174e+08	1.08831e+08	9.62812e+07	9.94953e+07	1.09989e+08	1.06613e+08	9.8608e+07	1.00423e+08	1.12376e+08	1.16058e+08
A2D895	40S ribosomal protein S23, putative OS=Trichomonas vaginalis OX=5722 GN=TVAG_071920 PE=1 SV=1	FALSE	605.39	Tricho	16	16	1.69745e+09	1.5836e+09	1.64532e+09	1.52339e+09	1.61744e+09	1.51131e+09	1.92712e+09	1.81322e+09	2.00123e+09	1.96468e+09	1.88029e+09	1.82278e+09	1.58086e+09	1.55533e+09	1.50837e+09	1.47445e+09	1.37856e+09	1.39112e+09	1.69995e+09	1.74144e+09	1.63141e+09	1.6222e+09	1.64195e+09	1.68039e+09
A2GCR2	Haloacid dehalogenase-like hydrolase family protein OS=Trichomonas vaginalis OX=5722 GN=TVAG_382280 PE=4 SV=1	FALSE	422.21	Tricho	12	12	1.12559e+08	9.826e+07	1.20181e+08	1.19334e+08	1.14554e+08	1.2416e+08	1.11899e+08	1.09442e+08	1.12524e+08	1.01709e+08	1.01457e+08	1.11028e+08	1.17921e+08	1.11244e+08	1.1213e+08	1.12274e+08	1.08806e+08	1.12624e+08	7.44309e+07	7.2731e+07	8.21115e+07	8.18473e+07	7.03908e+07	7.84193e+07
A2EQY3	Cysteine synthases family protein OS=Trichomonas vaginalis OX=5722 GN=TVAG_040090 PE=3 SV=1	FALSE	374.59	Tricho	17	7	2.33038e+07	2.02405e+07	2.54116e+07	2.16318e+07	2.14958e+07	1.90756e+07	1.85615e+07	1.62139e+07	1.57302e+07	1.44285e+07	1.76216e+07	1.59934e+07	2.74899e+07	2.36672e+07	2.46671e+07	2.17532e+07	2.50658e+07	2.44708e+07	2.1151e+07	1.87341e+07	2.41007e+07	2.06831e+07	2.17256e+07	1.54598e+07
A2E0I2	AP-2 complex subunit alpha OS=Trichomonas vaginalis OX=5722 GN=TVAG_044240 PE=3 SV=1	FALSE	350.25	Tricho	17	13	47389443	5.04947e+07	4.33486e+07	5.13296e+07	4.37474e+07	4.59496e+07	4.54655e+07	4.95205e+07	4.40766e+07	5.42099e+07	4.17818e+07	4.65937e+07	4.83216e+07	4.39074e+07	4.30827e+07	4.55332e+07	4.25589e+07	4.62036e+07	2.16735e+07	2.01692e+07	2.33402e+07	1.95806e+07	2.28915e+07	2.35337e+07
A2DZA3	Uncharacterized protein OS=Trichomonas vaginalis OX=5722 GN=TVAG_486750 PE=4 SV=1	FALSE	252.49	Tricho	13	13	1.68395e+08	1.62658e+08	1.68796e+08	1.81653e+08	1.73977e+08	1.90323e+08	9.86028e+07	1.21122e+08	9.582e+07	1.07498e+08	1.08993e+08	1.016e+08	1.97216e+08	2.56295e+08	1.98526e+08	2.36815e+08	2.3783e+08	2.10598e+08	6.74666e+07	4.53675e+07	7.16631e+07	4.96431e+07	4.27765e+07	5.24543e+07
A2EHL4	SacI homology domain containing protein OS=Trichomonas vaginalis OX=5722 GN=TVAG_312090 PE=4 SV=1	FALSE	312.3	Tricho	17	17	6.46411e+07	7.95574e+07	6.86407e+07	7.55764e+07	6.87749e+07	6.57318e+07	7.57044e+07	8.11625e+07	7.02901e+07	7.40213e+07	7.11624e+07	7.53299e+07	4.98547e+07	4.45784e+07	4.11999e+07	3.42582e+07	4.04454e+07	3.70082e+07	4.45391e+07	5.40265e+07	4.77011e+07	5.94089e+07	6.33483e+07	4.87804e+07
A2DIG6	Pyruvate, phosphate dikinase OS=Trichomonas vaginalis OX=5722 GN=TVAG_178140 PE=3 SV=1	FALSE	358.73	Tricho	15	6	2.44868e+07	2.41265e+07	2.22109e+07	2.10925e+07	2.15081e+07	2.13806e+07	9.77746e+06	1.61815e+07	1.66559e+07	1.68005e+07	1.44255e+07	1.3952e+07	3.28306e+07	8.9174e+06	3.99681e+07	1.19306e+07	2.90601e+07	1.07412e+07	3.87318e+07	1.1581e+07	4.08125e+07	4.47335e+07	3.83433e+07	5.99956e+07
A2E7Z2	Proteasome subunit beta OS=Trichomonas vaginalis OX=5722 GN=TVAG_127250 PE=3 SV=1	FALSE	481.75	Tricho	9	9	2.09677e+08	2.07904e+08	1.99496e+08	2.05637e+08	2.16312e+08	2.09827e+08	2.14629e+08	2.16128e+08	2.25814e+08	2.2936e+08	2.03413e+08	2.21478e+08	1.97633e+08	2.04555e+08	2.02544e+08	2.05916e+08	1.82816e+08	1.82849e+08	1.63018e+08	1.60748e+08	1.54649e+08	1.62952e+08	1.68543e+08	1.68142e+08
A2E923	B-box zinc finger family protein OS=Trichomonas vaginalis OX=5722 GN=TVAG_258190 PE=4 SV=1	FALSE	231.01	Tricho	17	17	4.63023e+07	4.61437e+07	4.40202e+07	4.21587e+07	4.22823e+07	4.71457e+07	4.12876e+07	4.42413e+07	3.62096e+07	4.339e+07	4.04461e+07	3.68452e+07	5.03253e+07	5.13441e+07	4.98327e+07	4.94255e+07	5.86448e+07	4.63871e+07	9.09962e+07	8.96684e+07	1.03782e+08	1.0795e+08	1.11845e+08	1.05322e+08
A2FMX2	DnaK protein OS=Trichomonas vaginalis OX=5722 GN=TVAG_455100 PE=4 SV=1	FALSE	485.66	Tricho	15	13	7.5575e+07	7.95968e+07	7.68361e+07	7.83953e+07	7.36431e+07	7.5463e+07	7.02509e+07	6.72897e+07	6.91055e+07	6.81059e+07	6.49461e+07	6.34623e+07	8.71759e+07	9.0537e+07	8.04356e+07	8.51797e+07	8.35661e+07	7.68092e+07	8.24473e+07	7.86165e+07	8.53218e+07	8.2749e+07	7.82277e+07	7.84309e+07
A2FS14	RanBP1 domain containing protein OS=Trichomonas vaginalis OX=5722 GN=TVAG_337260 PE=4 SV=1	FALSE	243.8	Tricho	19	19	4.41088e+08	3.97024e+08	4.2923e+08	4.11659e+08	4.53399e+08	4.29345e+08	4.38082e+08	4.05471e+08	4.44583e+08	4.10453e+08	4.60701e+08	4.06841e+08	4.40557e+08	4.97562e+08	4.52454e+08	5.01287e+08	4.16764e+08	4.97259e+08	2.61483e+08	2.74946e+08	2.69033e+08	2.72438e+08	2.6093e+08	2.76063e+08
A2FG26	EF hand family protein OS=Trichomonas vaginalis OX=5722 GN=TVAG_301860 PE=4 SV=1	FALSE	587.44	Tricho	11	11	2.05086e+08	2.07941e+08	2.03059e+08	1.9206e+08	2.1276e+08	2.10475e+08	2.12873e+08	2.13883e+08	2.10124e+08	2.12523e+08	2.11082e+08	2.16594e+08	1.51503e+08	1.45878e+08	1.61724e+08	1.6632e+08	1.25308e+08	1.31264e+08	1.81228e+08	1.92908e+08	1.99578e+08	2.09648e+08	2.00881e+08	2.04475e+08
A2E354	Uncharacterized protein OS=Trichomonas vaginalis OX=5722 GN=TVAG_430280 PE=4 SV=1	FALSE	218.31	Tricho	15	15	70064365	6.45291e+07	6.87815e+07	6.93487e+07	7.44905e+07	6.00579e+07	6.66986e+07	5.07736e+07	6.24645e+07	6.0272e+07	6.53276e+07	5.98408e+07	5.81698e+07	4.81582e+07	5.72048e+07	5.20464e+07	5.13279e+07	5.02905e+07	5.10884e+07	5.67344e+07	4.57788e+07	5.13558e+07	5.09682e+07	4.72782e+07
A2EBD1	60S ribosomal protein L6, putative OS=Trichomonas vaginalis OX=5722 GN=TVAG_329630 PE=3 SV=1	FALSE	660.08	Tricho	8	4	1.3808e+08	1.20075e+08	1.14229e+08	1.09989e+08	4.92133e+07	5.80692e+07	9.89544e+07	1.17868e+08	1.02188e+08	9.85817e+07	1.01361e+08	1.04806e+08	1.30379e+08	1.36702e+08	1.30559e+08	1.36394e+08	1.34114e+08	1.36098e+08	1.46847e+08	1.39735e+08	1.47491e+08	1.50042e+08	1.54968e+08	1.49121e+08
A2FPV1	60s Acidic ribosomal protein OS=Trichomonas vaginalis OX=5722 GN=TVAG_220300 PE=3 SV=1	FALSE	418	Tricho	9	7	2.58691e+08	3.05972e+08	1.71802e+08	2.82903e+08	2.599e+08	2.84799e+08	2.61413e+08	2.82321e+08	1.61978e+08	2.98718e+08	2.7559e+08	3.1716e+08		840583	828614	1.29611e+06	1.69327e+06	1.53694e+06	1.54387e+08	1.79097e+08	1.74734e+08	1.773e+08	1.71321e+08	1.68201e+08
A2G930	Inositol-tetrakisphosphate 1-kinase OS=Trichomonas vaginalis OX=5722 GN=TVAG_165710 PE=3 SV=1	FALSE	569.62	Tricho	10	10	1.48518e+08	1.59552e+08	1.48392e+08	1.53146e+08	1.53018e+08	1.61473e+08	1.46703e+08	1.75422e+08	1.53906e+08	1.74977e+08	1.39537e+08	1.66402e+08	1.25922e+08	1.26563e+08	1.1949e+08	1.32113e+08	1.16445e+08	1.21785e+08	1.34721e+08	1.29439e+08	1.4114e+08	1.36161e+08	1.29575e+08	1.34633e+08
Q4G2C9	Ras-related protein Rab11C, putative OS=Trichomonas vaginalis OX=5722 GN=TVAG_169740 PE=4 SV=1	FALSE	711.4	Tricho	14	11	3.99789e+08	4.01023e+08	3.95503e+08	3.74696e+08	3.64997e+08	3.89873e+08	4.23602e+08	4.19656e+08	4.00268e+08	3.96252e+08	4.10466e+08	4.24236e+08	3.53446e+08	3.64731e+08	3.77604e+08	3.62982e+08	3.70979e+08	3.6745e+08	3.01733e+08	2.62805e+08	2.73069e+08	2.46779e+08	2.70994e+08	2.7198e+08
A2DLW4	Ribosomal protein S15a OS=Trichomonas vaginalis OX=5722 GN=TVAG_006250 PE=1 SV=1	FALSE	624.6	Tricho	14	3	187696847	1.93325e+08	2.01512e+08	2.00648e+08	1.81078e+08	1.91274e+08	1.53273e+08	1.49963e+08	1.55348e+08	1.51316e+08	1.47323e+08	1.49074e+08	2.68099e+08	2.59589e+08	2.46592e+08	2.49591e+08	2.3823e+08	2.408e+08	2.58924e+08	2.48723e+08	2.79488e+08	2.7851e+08	2.63711e+08	2.76237e+08
A2DD57	Proteasome subunit beta OS=Trichomonas vaginalis OX=5722 GN=TVAG_013010 PE=3 SV=1	FALSE	356.42	Tricho	11	11	1.28358e+08	1.19049e+08	1.19327e+08	1.16663e+08	1.33809e+08	1.24777e+08	1.09591e+08	1.08401e+08	1.01464e+08	1.10389e+08	1.03108e+08	1.03969e+08	1.25707e+08	1.19759e+08	1.18224e+08	9.74707e+07	1.1076e+08	1.00062e+08	9.74315e+07	1.02374e+08	1.00174e+08	8.69604e+07	9.50182e+07	8.96483e+07
A2EXJ9	Uncharacterized protein OS=Trichomonas vaginalis OX=5722 GN=TVAG_260760 PE=3 SV=1	FALSE	368.56	Tricho	15	15	8.67213e+07	8.45197e+07	8.15844e+07	8.44387e+07	8.72368e+07	8.4941e+07	9.01854e+07	9.19915e+07	9.24655e+07	8.48899e+07	8.54662e+07	8.49459e+07	8.59544e+07	8.68228e+07	9.87137e+07	7.21828e+07	8.11292e+07	7.76176e+07	5.05815e+07	3.94967e+07	6.00613e+07	5.25043e+07	5.36601e+07	4.83946e+07
A2E6B9	SnoRNA binding domain containing protein OS=Trichomonas vaginalis OX=5722 GN=TVAG_459140 PE=3 SV=1	FALSE	204.86	Tricho	15	15	4.55208e+07	5.91056e+07	4.96579e+07	4.80047e+07	5.91912e+07	5.95253e+07	5.01621e+07	5.7213e+07	4.82328e+07	5.32286e+07	4.87059e+07	5.81629e+07	8.63473e+07	8.73155e+07	9.81657e+07	9.57399e+07	7.654e+07	8.95403e+07	8.42671e+07	5.29717e+07	9.02225e+07	7.73644e+07	7.79849e+07	7.92232e+07
A2F0M4	Anticodon_1 domain-containing protein OS=Trichomonas vaginalis OX=5722 GN=TVAG_217770 PE=4 SV=1	FALSE	324.2	Tricho	12	1	5.46639e+06	7.16044e+06	4.80084e+06	4.3777e+06	4.62396e+06	5.22728e+06	1.96642e+06	2.2415e+06	1.98301e+06	3.79056e+06	2.68957e+06	2.99443e+06	3.09475e+06	3.19365e+06	2.61039e+06	2.81111e+06	4.13449e+06	4.6097e+06	5.23949e+06	5.75803e+06	5.60965e+06	4.43103e+06	2.94934e+06	5.71903e+06
A2DIB4	VPS9 domain-containing protein OS=Trichomonas vaginalis OX=5722 GN=TVAG_130180 PE=4 SV=1	FALSE	298.64	Tricho	18	18	6.21397e+07	5.96086e+07	7.51991e+07	5.6333e+07	6.4238e+07	5.39971e+07	6.6765e+07	6.02101e+07	6.16829e+07	6.08943e+07	6.33213e+07	6.10315e+07	7.03144e+07	7.26671e+07	7.96277e+07	6.52026e+07	6.13271e+07	6.09374e+07	4.57116e+07	4.1435e+07	4.33285e+07	4.40619e+07	4.8598e+07	5.28347e+07
A2EY78	Ubiquitin-conjugating enzyme family protein OS=Trichomonas vaginalis OX=5722 GN=TVAG_030390 PE=3 SV=1	FALSE	324.29	Tricho	6	6	1.22508e+08	1.2037e+08	1.27301e+08	1.23706e+08	1.27913e+08	1.33997e+08	1.04753e+08	1.07756e+08	1.05328e+08	1.03042e+08	9.97551e+07	9.04692e+07	1.45482e+07	2.12085e+07	1.93422e+07	3.42996e+07	2.14344e+07	4.00041e+07	8.91216e+07	8.3178e+07	7.44234e+07	6.07302e+07	6.65131e+07	7.46982e+07
A2FBP0	Aldehyde dehydrogenase OS=Trichomonas vaginalis OX=5722 GN=TVAG_346790 PE=3 SV=1	FALSE	323.68	Tricho	14	14	2.60979e+08	2.69068e+08	2.61188e+08	2.80999e+08	2.80437e+08	2.84314e+08	2.50226e+08	2.39808e+08	2.56148e+08	2.27056e+08	2.18078e+08	2.09761e+08	3.31724e+08	3.17697e+08	3.22081e+08	3.36372e+08	3.61054e+08	3.48639e+08	2.88085e+08	3.17624e+08	3.81191e+08	3.68688e+08	3.1953e+08	3.27146e+08
A2E983	Clan SC, family S28, unassigned serine peptidase OS=Trichomonas vaginalis OX=5722 GN=TVAG_121720 PE=3 SV=1	FALSE	414.81	Tricho	13	13	92078920	9.33518e+07	8.92139e+07	9.09672e+07	1.11512e+08	1.21607e+08	9.29217e+07	1.14161e+08	9.73335e+07	9.05003e+07	9.38307e+07	9.5729e+07	1.13959e+08	1.08698e+08	1.203e+08	1.16494e+08	1.11139e+08	1.25475e+08	7.93235e+07	7.69244e+07	7.87968e+07	7.98037e+07	7.56943e+07	8.03688e+07
Q27106	Clan CA, family C1, cathepsin L-like cysteine peptidase OS=Trichomonas vaginalis OX=5722 GN=CP1 PE=2 SV=1	FALSE	243.01	Tricho	13	12	1.34791e+08	1.37271e+08	1.39356e+08	1.44039e+08	1.45883e+08	1.4338e+08	1.15058e+08	1.13967e+08	1.08555e+08	1.16522e+08	1.11657e+08	1.12838e+08	1.53641e+08	1.48524e+08	1.51652e+08	1.59524e+08	1.38757e+08	1.49178e+08	1.27619e+08	1.55272e+08	8.61902e+07	1.35413e+08	1.27827e+08	1.35449e+08
A2E9S9	Fibrillarin, putative OS=Trichomonas vaginalis OX=5722 GN=TVAG_282140 PE=3 SV=1	FALSE	392.34	Tricho	11	9	6.57498e+07	7.09222e+07	6.46071e+07	6.68886e+07	6.88825e+07	6.91993e+07	6.78283e+07	7.81465e+07	7.02876e+07	7.4171e+07	6.09002e+07	6.56798e+07	4.84208e+07	5.58506e+07	5.49466e+07	5.70669e+07	4.47253e+07	5.04285e+07	4.80244e+07	5.24013e+07	6.98124e+07	7.56019e+07	6.59252e+07	5.19802e+07
A2F0R7	DnaK protein OS=Trichomonas vaginalis OX=5722 GN=TVAG_107710 PE=4 SV=1	FALSE	309.02	Tricho	25	3	8.60303e+06	7.2547e+06	8.52641e+06	7.46781e+06	8.25919e+06	6.67273e+06	9.22708e+06	1.07461e+07	9.05089e+06	9.77982e+06	9.85578e+06	1.00487e+07	6.87549e+06	6.87711e+06	7.92157e+06	1.03266e+07	8.17422e+06	9.53439e+06	5.72288e+06	6.15165e+06	6.07264e+06	4.80203e+06	5.15707e+06	7.36291e+06
A2GRV0	C2 domain containing protein (Fragment) OS=Trichomonas vaginalis OX=5722 GN=TVAG_591330 PE=4 SV=1	FALSE	230.87	Tricho	17	16	95450187	9.5632e+07	9.13936e+07	8.82293e+07	8.99877e+07	9.16957e+07	9.13759e+07	9.25597e+07	9.37939e+07	9.88037e+07	9.39767e+07	9.39478e+07	5.40091e+07	5.7641e+07	6.90306e+07	6.84519e+07	6.09476e+07	4.85774e+07	5.06264e+07	5.82022e+07	4.73195e+07	5.89239e+07	5.40064e+07	6.0221e+07
A2EJI8	Uncharacterized protein OS=Trichomonas vaginalis OX=5722 GN=TVAG_197710 PE=4 SV=1	FALSE	244.3	Tricho	21	21	9.35309e+07	9.4492e+07	1.04999e+08	1.05681e+08	1.04008e+08	1.02998e+08	9.13899e+07	9.08593e+07	8.66431e+07	9.54109e+07	9.20039e+07	9.62197e+07	1.01351e+08	9.28828e+07	1.0987e+08	1.01633e+08	9.39964e+07	9.99483e+07	9.69375e+07	1.11065e+08	9.04439e+07	1.08874e+08	1.08478e+08	1.1306e+08
A2E8I5	Methionine aminopeptidase OS=Trichomonas vaginalis OX=5722 GN=TVAG_410220 PE=3 SV=1	FALSE	298.13	Tricho	15	13	8.94907e+07	9.17097e+07	8.65116e+07	8.72618e+07	8.86845e+07	8.79428e+07	9.00296e+07	8.82921e+07	8.69119e+07	8.97193e+07	8.82728e+07	8.76402e+07	5.73193e+07	5.59969e+07	6.41541e+07	5.77175e+07	5.03837e+07	5.12118e+07	6.42829e+07	6.0038e+07	6.60658e+07	6.54904e+07	6.40253e+07	6.81886e+07
A2E7Q0	Uncharacterized protein OS=Trichomonas vaginalis OX=5722 GN=TVAG_344290 PE=4 SV=1	FALSE	280	Tricho	14	4	9.0984e+06	7.41749e+06	8.9789e+06	5.88034e+06	8.24933e+06	6.07e+06	7.96301e+06	6.27433e+06	7.53417e+06	8.31837e+06	7.13908e+06	7.10683e+06	5.82154e+06	4.8851e+06	6.00644e+06	6.06644e+06	4.67624e+06	4.12994e+06	3.33384e+06	4.52375e+06	3.58144e+06	4.12181e+06	4.22892e+06	3.82363e+06
A2DKI5	Methionine aminopeptidase OS=Trichomonas vaginalis OX=5722 GN=TVAG_190580 PE=3 SV=1	FALSE	425.39	Tricho	14	12	8.35904e+07	7.97701e+07	8.37875e+07	8.08076e+07	8.07118e+07	7.69404e+07	8.02978e+07	7.87326e+07	7.98016e+07	7.51894e+07	7.35948e+07	7.31067e+07	6.93594e+07	6.76724e+07	6.59568e+07	6.22048e+07	6.57493e+07	5.81246e+07	8.86893e+07	7.55736e+07	7.97499e+07	7.69675e+07	7.98765e+07	7.53094e+07
A2F0G8	Oxidoreductase, FAD/FMN-binding family protein OS=Trichomonas vaginalis OX=5722 GN=TVAG_272880 PE=4 SV=1	FALSE	297.7	Tricho	15	15	7.86532e+07	7.8753e+07	7.49587e+07	7.75997e+07	7.64854e+07	7.72481e+07	7.45111e+07	7.53055e+07	7.34192e+07	7.19869e+07	6.92265e+07	6.90814e+07	1.32083e+08	1.36203e+08	1.31411e+08	1.35298e+08	1.18032e+08	1.20108e+08	1.38348e+08	1.39791e+08	1.35451e+08	1.37223e+08	1.31161e+08	1.18162e+08
A2FN10	Aminotransferase, classes I and II family protein OS=Trichomonas vaginalis OX=5722 GN=TVAG_458460 PE=4 SV=1	FALSE	246.83	Tricho	12	11	4.78502e+07	3.46558e+07	4.53938e+07	3.22415e+07	3.05536e+07	3.73699e+07	4.91855e+07	2.48045e+07	3.50279e+07	2.77434e+07	4.59938e+07	4.18531e+07	5.53456e+07	6.06673e+07	5.28397e+07	5.72933e+07	6.07234e+07	5.34817e+07	4.76792e+07	5.20522e+07	4.72182e+07	6.37879e+07	6.58193e+07	7.45172e+07
A2F0N4	Mrp protein, putative OS=Trichomonas vaginalis OX=5722 GN=TVAG_217870 PE=4 SV=1	FALSE	362.89	Tricho	17	17	2.56361e+08	2.47447e+08	2.55684e+08	2.35584e+08	2.69563e+08	2.52911e+08	3.03757e+08	2.9734e+08	2.84313e+08	2.8943e+08	2.77789e+08	3.03796e+08	2.40373e+08	2.36051e+08	2.55974e+08	2.65853e+08	2.20485e+08	2.22819e+08	2.08015e+08	2.01763e+08	1.95306e+08	1.98186e+08	1.87912e+08	2.00523e+08
A2FB52	Rho GDP exchange inhibitor, putative OS=Trichomonas vaginalis OX=5722 GN=TVAG_490150 PE=3 SV=1	FALSE	623.36	Tricho	16	16	8.62179e+08	8.36256e+08	8.68284e+08	9.02572e+08	8.76153e+08	8.95904e+08	8.51223e+08	8.67483e+08	8.41797e+08	8.7078e+08	8.6566e+08	8.7412e+08	7.60003e+08	7.81631e+08	7.34733e+08	7.67391e+08	7.46517e+08	7.00096e+08	7.01835e+08	7.3393e+08	7.12762e+08	7.11466e+08	7.02324e+08	7.46019e+08
A2E6S8	RNA-binding protein, putative OS=Trichomonas vaginalis OX=5722 GN=TVAG_158990 PE=4 SV=1	FALSE	775.36	Tricho	15	15	1.33303e+09	1.31998e+09	1.31012e+09	1.27794e+09	1.34868e+09	1.35308e+09	1.49168e+09	1.54629e+09	1.46292e+09	1.50631e+09	1.43755e+09	1.44088e+09	1.25502e+09	1.27376e+09	1.24663e+09	1.28653e+09	1.25782e+09	1.28321e+09	9.8681e+08	1.01231e+09	9.98789e+08	1.03624e+09	1.03098e+09	1.05125e+09
A2DEJ9	40S ribosomal protein S6 OS=Trichomonas vaginalis OX=5722 GN=TVAG_033590 PE=1 SV=1	FALSE	511.92	Tricho	10	10	8.04746e+08	7.69296e+08	7.64052e+08	6.79114e+08	7.64605e+08	7.48085e+08	8.07021e+08	8.62739e+08	8.37906e+08	9.45179e+08	8.63952e+08	9.16997e+08	6.03863e+08	5.48584e+08	5.9883e+08	5.63303e+08	5.6245e+08	4.76981e+08	6.12824e+08	6.32196e+08	7.6757e+08	6.8243e+08	6.87207e+08	6.616e+08
A2DRS4	Glyco_hydro_15 domain-containing protein OS=Trichomonas vaginalis OX=5722 GN=TVAG_150220 PE=4 SV=1	FALSE	282.64	Tricho	18	17	6.27931e+07	6.25302e+07	6.93104e+07	6.62009e+07	6.92427e+07	6.59555e+07	1.03309e+08	9.436e+07	9.6155e+07	9.01025e+07	1.00067e+08	9.56502e+07	5.85931e+07	4.94455e+07	5.44153e+07	4.97959e+07	4.67594e+07	4.73811e+07	4.4169e+07	3.70475e+07	5.1936e+07	4.1666e+07	5.20104e+07	4.58405e+07
A2D7B7	Clan ME, family M16, insulinase-like metallopeptidase OS=Trichomonas vaginalis OX=5722 GN=TVAG_119710 PE=4 SV=1	FALSE	283.68	Tricho	16	16	8.6716e+07	9.23977e+07	8.63476e+07	9.79604e+07	8.97179e+07	9.85065e+07	9.22979e+07	9.67462e+07	9.89765e+07	9.64272e+07	9.66188e+07	9.45542e+07	7.93569e+07	8.34579e+07	8.69722e+07	8.90166e+07	7.87839e+07	9.02751e+07	7.69172e+07	7.73742e+07	7.99155e+07	7.74465e+07	8.59988e+07	7.40611e+07
A2FS41	V-ATPase_H_C domain-containing protein OS=Trichomonas vaginalis OX=5722 GN=TVAG_262750 PE=3 SV=1	FALSE	379.26	Tricho	15	15	1.15753e+08	1.10094e+08	1.19169e+08	1.0674e+08	1.17793e+08	1.01962e+08	1.23547e+08	1.27764e+08	1.262e+08	1.21217e+08	1.14152e+08	1.20883e+08	1.1071e+08	1.15592e+08	9.92696e+07	1.09732e+08	1.06493e+08	9.892e+07	2.51177e+08	2.67385e+08	2.63579e+08	2.50727e+08	2.67702e+08	2.60367e+08
A2FPE2	Oxidoreductase, aldo/keto reductase family protein OS=Trichomonas vaginalis OX=5722 GN=TVAG_245190 PE=4 SV=1	FALSE	483.36	Tricho	14	13	1.04851e+08	1.04988e+08	1.03567e+08	9.94771e+07	1.00683e+08	1.02919e+08	1.04816e+08	1.03124e+08	1.01693e+08	9.91195e+07	1.04083e+08	9.90498e+07	9.92587e+07	9.78666e+07	1.10003e+08	1.07166e+08	9.078e+07	9.34402e+07	7.91763e+07	7.24579e+07	7.93169e+07	7.25616e+07	7.09518e+07	7.6963e+07
A2E157	Transducin alpha subunit, putative OS=Trichomonas vaginalis OX=5722 GN=TVAG_389550 PE=4 SV=1	FALSE	317.16	Tricho	16	16	9.26764e+07	1.00987e+08	9.06104e+07	9.46909e+07	9.70603e+07	1.00341e+08	9.90544e+07	9.99547e+07	9.70174e+07	9.66091e+07	9.46778e+07	9.85607e+07	6.54243e+07	6.04747e+07	5.99304e+07	6.0933e+07	6.04525e+07	5.68105e+07	7.15179e+07	6.33815e+07	8.66301e+07	7.48706e+07	8.04135e+07	8.16353e+07
A2E4U5	Maf protein OS=Trichomonas vaginalis OX=5722 GN=TVAG_160900 PE=3 SV=1	FALSE	925.53	Tricho	14	12	2.9022e+08	3.62128e+08	2.94984e+08	3.56871e+08	2.89995e+08	3.6484e+08	2.8157e+08	2.88422e+08	3.45911e+08	2.97039e+08	2.88125e+08	2.91757e+08	3.44946e+08	3.0114e+08	3.46353e+08	2.95982e+08	2.83538e+08	2.94699e+08	2.72986e+08	3.38009e+08	2.80624e+08	3.44413e+08	2.81182e+08	3.2793e+08
A2FXW1	60S ribosomal protein L6, putative OS=Trichomonas vaginalis OX=5722 GN=TVAG_099510 PE=1 SV=1	FALSE	648.58	Tricho	7	5	1.36173e+08	1.39097e+08	1.22434e+08	1.23816e+08	9.67109e+07	1.09094e+08	1.4367e+08	1.53182e+08	1.37949e+08	1.40796e+08	1.36609e+08	1.33873e+08	1.45134e+08	1.51601e+08	1.54705e+08	1.49815e+08	1.41274e+08	1.49523e+08	1.40096e+08	1.43088e+08	1.32912e+08	1.48511e+08	1.31984e+08	1.32215e+08
A2DCR1	Glycosyl hydrolases family 31 protein OS=Trichomonas vaginalis OX=5722 GN=TVAG_237110 PE=3 SV=1	FALSE	215.86	Tricho	18	18	4.68799e+07	4.76688e+07	4.47162e+07	4.054e+07	4.54039e+07	4.53522e+07	4.94021e+07	5.11047e+07	5.03634e+07	5.24857e+07	4.69253e+07	5.04663e+07	5.08585e+07	5.00349e+07	4.86171e+07	4.96185e+07	5.29031e+07	5.09078e+07	4.47588e+07	5.16992e+07	4.64872e+07	4.99496e+07	4.24487e+07	5.95038e+07
A2DV55	NAD+ synthetase family protein OS=Trichomonas vaginalis OX=5722 GN=TVAG_188330 PE=4 SV=1	FALSE	421.33	Tricho	15	15	2.26828e+08	2.22724e+08	2.23909e+08	2.33718e+08	2.33313e+08	2.32869e+08	2.12076e+08	2.17713e+08	2.0996e+08	4.43281e+08	2.08813e+08	2.15238e+08	1.88803e+08	1.88071e+08	1.95445e+08	1.94361e+08	1.68735e+08	1.54688e+08	1.50707e+08	1.67515e+08	1.66946e+08	1.58806e+08	1.58316e+08	1.78497e+08
A2FJ31	Uncharacterized protein OS=Trichomonas vaginalis OX=5722 GN=TVAG_204370 PE=4 SV=1	FALSE	251.25	Tricho	13	10	3.7338e+07	3.69941e+07	3.58085e+07	3.44462e+07	3.58476e+07	3.63467e+07	4.52758e+07	3.91504e+07	3.90036e+07	3.65171e+07	3.68863e+07	3.52228e+07	3.82069e+07	4.0689e+07	3.58955e+07	4.63233e+07	3.79898e+07	3.66848e+07	5.03888e+07	4.78512e+07	6.0518e+07	5.14625e+07	5.48907e+07	5.45356e+07
A2FEU1	DegT/DnrJ/EryC1/StrS aminotransferase family protein OS=Trichomonas vaginalis OX=5722 GN=TVAG_018020 PE=4 SV=1	FALSE	420.96	Tricho	15	15	1.03061e+08	1.10992e+08	1.03771e+08	1.06231e+08	1.06858e+08	1.07695e+08	1.0844e+08	1.07887e+08	9.71675e+07	1.07064e+08	9.65558e+07	1.03967e+08	6.76357e+07	6.30975e+07	7.46493e+07	7.71932e+07	5.78515e+07	6.24603e+07	1.14294e+08	1.12881e+08	1.05282e+08	1.06765e+08	9.03621e+07	1.04237e+08
A2F859	Non-canonical purine NTP pyrophosphatase, rdgB/HAM1 family protein OS=Trichomonas vaginalis OX=5722 GN=TVAG_210730 PE=3 SV=1	FALSE	439.15	Tricho	9	9	1.20233e+08	1.21067e+08	1.19503e+08	1.17907e+08	1.20095e+08	1.18984e+08	1.2032e+08	1.19212e+08	1.195e+08	1.25944e+08	1.24904e+08	1.23355e+08	1.33573e+08	1.20432e+08	1.36155e+08	1.26887e+08	1.23307e+08	1.30827e+08	1.2967e+08	1.06828e+08	1.3728e+08	1.48774e+08	1.26866e+08	1.44041e+08
Q4G2D6	Ras-like GTP-binding protein YPT1, putative OS=Trichomonas vaginalis OX=5722 GN=TVAG_047800 PE=4 SV=1	FALSE	339.47	Tricho	11	10	9.99264e+07	1.02907e+08	9.51878e+07	1.02459e+08	1.01626e+08	1.03628e+08	1.05152e+08	1.09884e+08	1.08677e+08	1.11165e+08	1.08829e+08	1.13262e+08	8.07247e+07	8.72074e+07	7.87049e+07	8.56983e+07	8.23294e+07	7.86854e+07	5.78218e+07	5.04958e+07	4.99521e+07	5.01679e+07	5.27966e+07	5.11933e+07
A2DED8	Domain found in IF2B/IF5 family protein OS=Trichomonas vaginalis OX=5722 GN=TVAG_167310 PE=3 SV=1	FALSE	236.74	Tricho	9	9	6.27288e+07	7.7318e+07	6.08721e+07	7.45658e+07	7.52988e+07	7.84312e+07	8.52032e+07	8.57635e+07	8.41414e+07	7.9546e+07	8.3572e+07	8.22327e+07	7.0374e+07	6.90683e+07	7.89376e+07	7.47729e+07	6.7384e+07	6.76675e+07	1.16401e+08	1.03818e+08	1.16416e+08	1.13379e+08	1.03404e+08	1.02905e+08
A2E0R0	Deoxyribose-phosphate aldolase OS=Trichomonas vaginalis OX=5722 GN=TVAG_468210 PE=3 SV=1	FALSE	437.28	Tricho	10	6	5.35174e+07	3.94461e+07	4.89719e+07	3.32821e+07	5.0378e+07	4.24768e+07	5.57819e+07	4.30147e+07	5.61383e+07	3.73486e+07	6.04815e+07	4.17908e+07	2.78601e+07	2.74808e+07	2.16362e+07	3.18185e+07	2.50168e+07	2.2576e+07	3.59452e+07	3.64833e+07	3.63617e+07	4.02833e+07	3.89651e+07	3.46034e+07
A2FHH0	Uncharacterized protein OS=Trichomonas vaginalis OX=5722 GN=TVAG_045340 PE=4 SV=1	FALSE	627.92	Tricho	10	10	7.91699e+08	8.10911e+08	8.04138e+08	7.99302e+08	8.3466e+08	8.2059e+08	8.32069e+08	9.44953e+08	9.6018e+08	9.43031e+08	7.78134e+08	9.17197e+08	6.62061e+08	6.3149e+08	6.46112e+08	6.35967e+08	6.31956e+08	5.89834e+08	5.68304e+08	6.0834e+08	6.13058e+08	5.98204e+08	5.9539e+08	6.16963e+08
A2E3S2	Uncharacterized protein OS=Trichomonas vaginalis OX=5722 GN=TVAG_117320 PE=4 SV=1	FALSE	249.16	Tricho	18	18	6.3563e+07	6.37219e+07	6.05494e+07	5.91967e+07	5.99081e+07	6.22551e+07	5.13034e+07	5.67093e+07	5.97994e+07	5.27771e+07	5.55737e+07	5.29503e+07	6.34491e+07	6.0783e+07	6.54601e+07	5.86525e+07	6.41608e+07	5.8132e+07	7.05488e+07	6.96096e+07	6.66387e+07	7.00964e+07	6.91606e+07	7.11753e+07
A2FRT6	Asparagine--tRNA ligase OS=Trichomonas vaginalis OX=5722 GN=TVAG_156640 PE=4 SV=1	FALSE	192.12	Tricho	13	13	3.44628e+07	3.45848e+07	2.87196e+07	2.94663e+07	2.66716e+07	2.88986e+07	3.29483e+07	2.47898e+07	3.00988e+07	3.12127e+07	2.98732e+07	2.3418e+07	3.66784e+07	3.71907e+07	3.50847e+07	3.12664e+07	3.51286e+07	3.38421e+07	2.45831e+07	2.08135e+07	2.82188e+07	2.3187e+07	2.14509e+07	1.68314e+07
A2GVI2	Oxidoreductase, aldo/keto reductase family protein (Fragment) OS=Trichomonas vaginalis OX=5722 GN=TVAG_506800 PE=4 SV=1	FALSE	382.87	Tricho	10	2	2.05302e+06	2.68684e+06	2.30129e+06	3.07814e+06	2.49368e+06	3.4803e+06	2.06852e+06	2.85869e+06	2.07734e+06	2.37929e+06	1.94854e+06	2.09888e+06	1.5079e+06	644081	1.10736e+06	1.05859e+06	1.08909e+06		3.02487e+06	3.11727e+06	2.61425e+06	2.56329e+06	2.53853e+06	2.69e+06
A2E7M5	Metacaspase, putative OS=Trichomonas vaginalis OX=5722 GN=TVAG_344040 PE=4 SV=1	FALSE	363.55	Tricho	10	9	1.72387e+08	1.89533e+08	1.81305e+08	1.98991e+08	1.60271e+08	1.81829e+08	1.68318e+08	1.84314e+08	1.6467e+08	1.68135e+08	1.62341e+08	1.7354e+08	1.75321e+08	1.71224e+08	1.73633e+08	1.77064e+08	1.62177e+08	1.64515e+08	1.74882e+08	1.64165e+08	1.65622e+08	1.67769e+08	1.41419e+08	1.59612e+08
A2FVZ4	RuvB-like helicase OS=Trichomonas vaginalis OX=5722 GN=TVAG_232800 PE=3 SV=1	FALSE	446.09	Tricho	13	13	6.49932e+07	6.29966e+07	6.47477e+07	4.88942e+07	6.47351e+07	5.94107e+07	6.47817e+07	5.85239e+07	6.30337e+07	5.854e+07	6.13367e+07	5.20532e+07	4.8606e+07	4.54879e+07	4.54577e+07	4.59387e+07	4.5967e+07	4.45109e+07	4.44191e+07	3.309e+07	3.90935e+07	3.7877e+07	3.6091e+07	3.11223e+07
A2G419	WD-repeat protein, putative OS=Trichomonas vaginalis OX=5722 GN=TVAG_062260 PE=4 SV=1	FALSE	224.46	Tricho	15	15	6.60413e+07	6.34433e+07	6.36701e+07	6.11047e+07	6.79647e+07	6.17543e+07	6.8402e+07	6.46085e+07	6.60543e+07	5.60698e+07	6.28755e+07	7.28023e+07	4.63999e+07	4.28108e+07	4.80346e+07	4.57255e+07	3.97574e+07	3.80031e+07	3.88025e+07	4.17816e+07	5.36699e+07	5.98933e+07	4.51098e+07	5.47083e+07
A2EED1	AGC family protein kinase OS=Trichomonas vaginalis OX=5722 GN=TVAG_485840 PE=3 SV=1	FALSE	347.63	Tricho	13	13	8.28019e+07	7.67513e+07	9.03319e+07	9.0161e+07	9.05017e+07	8.2187e+07	8.35733e+07	8.14492e+07	7.88427e+07	8.08022e+07	7.98087e+07	7.57371e+07	8.88535e+07	8.2101e+07	9.40723e+07	8.6519e+07	8.76417e+07	8.02282e+07	7.0776e+07	6.14868e+07	4.99436e+07	6.22024e+07	6.05574e+07	6.27908e+07
A2D791	Uncharacterized protein OS=Trichomonas vaginalis OX=5722 GN=TVAG_119450 PE=4 SV=1	FALSE	460.76	Tricho	11	10	1.52136e+08	1.49172e+08	1.57887e+08	1.50865e+08	1.50608e+08	1.48152e+08	1.68268e+08	1.69167e+08	1.64508e+08	1.56525e+08	1.55087e+08	1.54997e+08	1.47568e+08	1.52562e+08	1.47617e+08	1.69154e+08	1.58693e+08	1.54421e+08	1.22651e+08	1.1922e+08	1.19399e+08	1.18905e+08	1.2561e+08	1.26979e+08
A2DVE3	Clan CA, family C40, NlpC/P60 superfamily cysteine peptidase OS=Trichomonas vaginalis OX=5722 GN=TVAG_209010 PE=3 SV=1	FALSE	182.7	Tricho	4	4	1.55811e+08	1.51588e+08	1.54455e+08	1.45269e+08	1.60906e+08	1.55529e+08	1.49075e+08	1.46017e+08	1.33575e+08	1.3471e+08	1.37785e+08	1.31029e+08	1.26244e+07	8.06103e+06	4.75235e+06	8.0381e+06	4.17133e+06	6.46419e+06	1.4442e+08	1.50971e+08	1.39118e+08	1.3612e+08	1.20167e+08	1.18272e+08
A2DM71	VOC domain-containing protein OS=Trichomonas vaginalis OX=5722 GN=TVAG_083440 PE=3 SV=1	FALSE	370.46	Tricho	7	7	1.8006e+08	1.70334e+08	1.73174e+08	1.72897e+08	1.60842e+08	1.64442e+08	1.56482e+08	1.69543e+08	1.48619e+08	1.60744e+08	1.81579e+08	1.71169e+08	1.08407e+08	1.07584e+08	1.20106e+08	1.28035e+08	1.11106e+08	1.03816e+08	1.45384e+08	1.44671e+08	1.57113e+08	1.50428e+08	1.45054e+08	1.32753e+08
A2DLZ5	DnaK protein OS=Trichomonas vaginalis OX=5722 GN=TVAG_462840 PE=4 SV=1	FALSE	441.95	Tricho	16	14	1.1984e+08	1.24045e+08	1.19247e+08	1.27075e+08	1.09515e+08	1.18712e+08	1.00815e+08	8.71244e+07	9.459e+07	9.58045e+07	8.67328e+07	9.74089e+07	1.48575e+08	1.41203e+08	1.57112e+08	1.55208e+08	1.15451e+08	1.35412e+08	1.0936e+08	1.13075e+08	1.06377e+08	1.15207e+08	1.19735e+08	1.07471e+08
A2E8G9	Oxysterol binding protein, putative OS=Trichomonas vaginalis OX=5722 GN=TVAG_409990 PE=4 SV=1	FALSE	383.64	Tricho	16	16	8.19935e+07	8.50058e+07	8.08911e+07	8.28777e+07	8.80582e+07	8.97454e+07	8.77595e+07	8.58206e+07	8.94501e+07	9.42919e+07	9.33828e+07	9.35911e+07	9.13102e+07	8.45391e+07	9.19012e+07	8.8734e+07	8.41068e+07	7.72384e+07	6.41282e+07	6.50345e+07	6.1223e+07	6.00993e+07	6.82891e+07	6.65244e+07
A2FVZ6	Ribosomal protein, putative OS=Trichomonas vaginalis OX=5722 GN=TVAG_232820 PE=1 SV=1	FALSE	449	Tricho	12	4	1.0417e+08	9.80719e+07	9.09378e+07	9.13293e+07	8.60862e+07	9.6243e+07	9.81249e+07	1.0526e+08	1.00725e+08	9.75369e+07	8.41105e+07	9.40798e+07	4.6319e+07	8.13249e+07	4.76783e+07	9.09754e+07	3.35785e+07	7.69124e+07	4.80715e+07	1.05531e+08	5.44697e+07	1.13065e+08	4.96619e+07	1.05251e+08
A2EDP7	Methyltransf_11 domain-containing protein OS=Trichomonas vaginalis OX=5722 GN=TVAG_309010 PE=4 SV=1	FALSE	361.83	Tricho	10	10	6.86453e+07	8.32242e+07	7.18798e+07	8.09202e+07	7.81646e+07	7.51066e+07	6.17385e+07	7.25129e+07	6.29114e+07	7.22492e+07	6.20121e+07	7.06449e+07	5.50585e+07	6.52712e+07	6.6106e+07	7.38793e+07	5.55183e+07	5.59239e+07	7.71561e+07	8.54425e+07	9.10257e+07	8.83382e+07	7.84701e+07	8.79633e+07
A2FCW0	EF hand family protein OS=Trichomonas vaginalis OX=5722 GN=TVAG_037530 PE=4 SV=1	FALSE	297.73	Tricho	20	6	3.46036e+06	4.70329e+06	3.13124e+06	6.78801e+06	3.59501e+06	4.62582e+06	2.9274e+06	3.73768e+06	5.2261e+06	3.56383e+06	2.92489e+06	4.36281e+06	9.31323e+06	6.21012e+06	6.35357e+06	1.08927e+07	5.87139e+06	5.93102e+06	8.36042e+06	6.23812e+06	7.59073e+06	5.13095e+06	6.36926e+06	6.14594e+06
A2E853	Uncharacterized protein OS=Trichomonas vaginalis OX=5722 GN=TVAG_498650 PE=4 SV=1	FALSE	198.66	Tricho	15	15	6.20343e+07	5.63847e+07	5.96359e+07	4.97708e+07	5.64705e+07	6.19703e+07	5.5626e+07	5.54548e+07	5.40175e+07	5.1566e+07	5.87366e+07	5.32247e+07	3.36763e+07	3.67481e+07	3.74247e+07	3.26855e+07	2.61532e+07	2.70644e+07	4.50991e+07	4.37157e+07	4.51433e+07	4.15156e+07	4.39259e+07	4.58783e+07
A2FC85	Oxysterol binding protein, putative OS=Trichomonas vaginalis OX=5722 GN=TVAG_335580 PE=4 SV=1	FALSE	298.14	Tricho	14	14	5.55798e+07	5.46382e+07	5.34619e+07	5.68135e+07	4.76771e+07	5.00653e+07	5.34526e+07	4.16112e+07	4.60087e+07	5.01017e+07	5.32875e+07	4.55575e+07	5.97338e+07	6.24573e+07	5.34566e+07	5.34309e+07	6.00629e+07	6.78823e+07	4.99782e+07	4.87228e+07	3.47776e+07	4.66098e+07	4.28619e+07	4.64689e+07
A2ELT8	Dynein intermediate chain 2, ciliary-related protein OS=Trichomonas vaginalis OX=5722 GN=TVAG_151730 PE=4 SV=1	FALSE	341.54	Tricho	13	13	5.55782e+07	5.10933e+07	5.37588e+07	5.02742e+07	5.39458e+07	5.41989e+07	5.10834e+07	4.41642e+07	4.91986e+07	4.6986e+07	5.2853e+07	4.94864e+07	4.47684e+07	4.25491e+07	4.15803e+07	4.19105e+07	4.10926e+07	3.47354e+07	4.36347e+07	3.84193e+07	4.30065e+07	4.33411e+07	4.37517e+07	4.42851e+07
A2EJ81	DnaJ domain containing protein OS=Trichomonas vaginalis OX=5722 GN=TVAG_223760 PE=4 SV=1	FALSE	221.01	Tricho	15	15	5.5041e+07	5.10556e+07	5.45748e+07	5.29275e+07	5.79677e+07	5.5262e+07	5.28661e+07	5.00398e+07	5.41769e+07	5.27812e+07	5.53379e+07	5.23939e+07	4.74826e+07	4.73878e+07	5.2045e+07	4.50343e+07	3.53901e+07	3.94839e+07	5.09127e+07	6.99342e+07	7.92935e+07	8.10479e+07	7.03157e+07	6.42366e+07
A2DS77	Uncharacterized protein OS=Trichomonas vaginalis OX=5722 GN=TVAG_066610 PE=4 SV=1	FALSE	318.29	Tricho	10	10	3.35872e+07	3.23244e+07	3.13274e+07	3.41439e+07	3.15128e+07	3.46486e+07	2.24016e+07	1.81789e+07	2.07119e+07	2.03344e+07	1.7003e+07	2.07788e+07	2.84226e+07	3.20795e+07	3.0678e+07	3.04718e+07	2.50997e+07	2.62402e+07	3.03374e+07	2.93415e+07	3.01365e+07	2.64218e+07	2.91701e+07	3.42589e+07
A2DJS9	EF hand family protein OS=Trichomonas vaginalis OX=5722 GN=TVAG_452070 PE=3 SV=1	FALSE	279.98	Tricho	6	6	2.33678e+08	2.52823e+08	2.40898e+08	2.50739e+08	2.43844e+08	2.67276e+08	2.24378e+08	2.30023e+08	2.22749e+08	2.32915e+08	2.19523e+08	2.17571e+08	9.09021e+07	8.72302e+07	9.93596e+07	1.15445e+08	7.74287e+07	8.93919e+07	2.2095e+08	2.13351e+08	2.22912e+08	2.45688e+08	2.30806e+08	2.28318e+08
A2F6X9	Tctex-1 family protein OS=Trichomonas vaginalis OX=5722 GN=TVAG_181970 PE=4 SV=1	FALSE	454.73	Tricho	6	6	354681024	3.55546e+08	3.50434e+08	3.43576e+08	3.58034e+08	3.67255e+08	3.47645e+08	3.36271e+08	3.41603e+08	3.34973e+08	3.32435e+08	3.25875e+08	2.31488e+08	2.40862e+08	2.29485e+08	2.36735e+08	2.22835e+08	2.20188e+08	2.2831e+08	2.48663e+08	2.52754e+08	2.66011e+08	2.58786e+08	2.56092e+08
A2D7A3	ATPase, AAA family protein OS=Trichomonas vaginalis OX=5722 GN=TVAG_119570 PE=4 SV=1	FALSE	195.91	Tricho	18	18	4.88794e+07	4.12715e+07	5.31833e+07	4.40818e+07	5.58997e+07	4.73546e+07	5.62862e+07	4.35031e+07	5.55257e+07	5.10285e+07	5.69936e+07	4.16384e+07	5.89871e+07	4.42485e+07	4.8798e+07	5.10733e+07	4.41049e+07	5.38237e+07	5.34351e+07	4.45652e+07	4.69842e+07	4.39956e+07	4.29916e+07	4.53121e+07
A2E7K3	Eukaryotic translation initiation factor 2 alpha subunit family protein OS=Trichomonas vaginalis OX=5722 GN=TVAG_379780 PE=3 SV=1	FALSE	472.52	Tricho	9	9	7.41083e+07	7.72998e+07	7.42927e+07	6.4498e+07	7.57117e+07	6.97579e+07	7.34288e+07	6.32722e+07	6.18462e+07	6.84073e+07	7.93609e+07	7.72077e+07	8.64803e+07	6.86185e+07	8.41519e+07	7.15159e+07	7.90377e+07	7.19273e+07	8.32853e+07	8.90304e+07	8.53483e+07	8.22355e+07	8.15293e+07	7.90971e+07
A2EZE6	Viral A-type inclusion protein, putative OS=Trichomonas vaginalis OX=5722 GN=TVAG_431080 PE=4 SV=1	FALSE	290.6	Tricho	18	18	44581523	4.64467e+07	4.34571e+07	4.30571e+07	4.41753e+07	4.7863e+07	5.00926e+07	4.75e+07	4.86552e+07	5.1129e+07	5.53032e+07	5.74238e+07	4.13393e+07	4.16054e+07	3.96317e+07	4.15692e+07	3.94481e+07	4.2642e+07	2.77483e+07	2.41244e+07	2.53491e+07	2.70613e+07	2.3559e+07	2.54945e+07
A2F3X4	Family T1, proteasome beta subunit, threonine peptidase OS=Trichomonas vaginalis OX=5722 GN=TVAG_290960 PE=4 SV=1	FALSE	513.14	Tricho	10	10	1.97429e+08	1.9789e+08	2.01484e+08	2.0179e+08	1.78372e+08	2.05339e+08	2.02045e+08	1.9977e+08	1.9978e+08	1.9315e+08	2.00377e+08	1.87634e+08	1.5915e+08	1.71799e+08	1.69209e+08	1.54151e+08	1.58603e+08	1.54851e+08	1.4018e+08	1.48524e+08	1.30415e+08	1.49717e+08	1.42448e+08	1.45479e+08
A2F9F5	Uncharacterized protein OS=Trichomonas vaginalis OX=5722 GN=TVAG_477480 PE=4 SV=1	FALSE	457.18	Tricho	9	9	5.4515e+07	5.05023e+07	5.38477e+07	4.96874e+07	5.18943e+07	5.05792e+07	4.69967e+07	4.51674e+07	4.48426e+07	3.96613e+07	4.87882e+07	4.31659e+07	4.41577e+07	3.89124e+07	4.14398e+07	4.2727e+07	3.45539e+07	3.10747e+07	5.02612e+07	3.94568e+07	4.62178e+07	4.33236e+07	4.09179e+07	3.12157e+07
A2G591	Uncharacterized protein OS=Trichomonas vaginalis OX=5722 GN=TVAG_001130 PE=4 SV=1	FALSE	243.09	Tricho	17	17	8.601e+07	1.00524e+08	8.73744e+07	1.03276e+08	9.31274e+07	1.0493e+08	1.03597e+08	1.06911e+08	9.31296e+07	9.96839e+07	8.777e+07	1.01407e+08	8.07427e+07	8.06429e+07	8.55915e+07	8.20089e+07	8.25906e+07	7.79158e+07	7.13451e+07	5.87109e+07	6.7503e+07	4.9599e+07	6.17066e+07	5.50009e+07
A2EV87	Uncharacterized protein OS=Trichomonas vaginalis OX=5722 GN=TVAG_043470 PE=4 SV=1	FALSE	511.82	Tricho	14	14	4.45864e+08	4.41179e+08	3.96644e+08	4.07794e+08	4.15787e+08	4.17113e+08	5.32234e+08	5.40112e+08	5.37868e+08	5.42603e+08	5.11721e+08	5.28109e+08	4.01001e+08	3.93348e+08	4.05838e+08	3.99559e+08	3.68036e+08	3.54615e+08	4.66353e+08	4.63993e+08	4.60622e+08	4.65199e+08	4.7386e+08	4.71919e+08
A2EA26	Leucine Rich Repeat family protein OS=Trichomonas vaginalis OX=5722 GN=TVAG_483820 PE=3 SV=1	FALSE	136.12	Tricho	19	19	2.768e+07	3.0326e+07	2.87708e+07	2.60056e+07	2.53945e+07	3.09039e+07	2.7344e+07	2.97672e+07	2.47171e+07	2.99745e+07	2.36589e+07	3.04611e+07	1.16515e+07	2.08827e+07	1.70038e+07	1.61281e+07	1.14491e+07	2.00443e+07	1.47701e+07	1.7892e+07	1.56508e+07	1.81468e+07	1.43092e+07	1.32021e+07
A2DAR5	Non-specific serine/threonine protein kinase OS=Trichomonas vaginalis OX=5722 GN=TVAG_035920 PE=3 SV=1	FALSE	232.82	Tricho	13	13	5.46692e+07	5.02605e+07	4.61483e+07	4.583e+07	4.82016e+07	5.15876e+07	5.27732e+07	5.00607e+07	5.6718e+07	4.77582e+07	4.6464e+07	5.08666e+07	4.45458e+07	4.6297e+07	4.89681e+07	4.95462e+07	3.86223e+07	4.15376e+07	4.04565e+07	4.07893e+07	4.47719e+07	4.22961e+07	4.1963e+07	4.51855e+07
A2E347	Dentin sialophosphoprotein, putative OS=Trichomonas vaginalis OX=5722 GN=TVAG_405290 PE=4 SV=1	FALSE	422.63	Tricho	12	12	1.33918e+08	1.36189e+08	1.35198e+08	1.40696e+08	1.30783e+08	1.41623e+08	1.52161e+08	1.55988e+08	1.63624e+08	1.68875e+08	1.97167e+08	2.04158e+08	8.78176e+07	9.1204e+07	8.97052e+07	9.5e+07	7.93685e+07	8.50878e+07	6.12816e+07	6.13285e+07	4.86738e+07	5.03385e+07	5.54428e+07	5.75473e+07
A2DTI7	Protein-synthesizing GTPase OS=Trichomonas vaginalis OX=5722 GN=TVAG_423490 PE=4 SV=1	FALSE	374.86	Tricho	17	17	1.57855e+08	1.60245e+08	1.49782e+08	1.54174e+08	1.58114e+08	1.58101e+08	1.79095e+08	1.57565e+08	1.775e+08	1.83374e+08	1.74156e+08	1.7779e+08	1.35945e+08	1.27534e+08	1.44241e+08	1.46588e+08	1.34477e+08	1.35285e+08	1.22455e+08	1.15232e+08	1.23419e+08	1.20357e+08	1.34086e+08	1.26851e+08
A2E977	LisH domain-containing protein OS=Trichomonas vaginalis OX=5722 GN=TVAG_121660 PE=4 SV=1	FALSE	375.27	Tricho	12	12	4.92144e+07	4.70476e+07	4.74986e+07	4.75694e+07	4.27455e+07	4.58746e+07	4.14921e+07	4.65743e+07	4.25437e+07	4.34183e+07	4.15194e+07	4.4693e+07	5.5113e+07	5.74323e+07	5.15865e+07	5.52993e+07	5.26731e+07	5.32377e+07	4.10216e+07	4.42865e+07	4.93203e+07	5.00968e+07	4.79091e+07	4.82084e+07
A2E211	Ribosomal protein S15a, putative OS=Trichomonas vaginalis OX=5722 GN=TVAG_164700 PE=3 SV=1	FALSE	534.22	Tricho	13	2	3.18346e+07	3.20619e+07	3.17797e+07	3.42979e+07	2.96874e+07	2.96315e+07	2.63353e+07	2.65608e+07	2.3682e+07	2.3959e+07	2.16614e+07	2.23009e+07	4.11902e+07	4.66214e+07	4.07977e+07	3.94268e+07	3.90753e+07	3.73897e+07	4.39263e+07	4.26097e+07	5.26452e+07	4.82915e+07	4.51073e+07	4.26648e+07
A2F0T6	NADP-dependent alcohol dehydrogenase, putative OS=Trichomonas vaginalis OX=5722 GN=TVAG_344880 PE=3 SV=1	FALSE	434.97	Tricho	13	8	4.90215e+07	4.60014e+07	4.90099e+07	4.48841e+07	4.96901e+07	4.64899e+07	4.41299e+07	4.39051e+07	4.61376e+07	3.47009e+07	4.51987e+07	4.45635e+07	3.36981e+07	4.01463e+07	4.03811e+07	3.0826e+07	3.30806e+07	2.46891e+07	4.26147e+07	7.26771e+07	5.45924e+07	4.7074e+07	3.7281e+07	6.876e+07
A2DQV0	Uncharacterized protein OS=Trichomonas vaginalis OX=5722 GN=TVAG_291690 PE=3 SV=1	FALSE	410.56	Tricho	9	3	1.17115e+08	1.04213e+08	1.17522e+08	1.10419e+08	1.20546e+08	1.09163e+08	9.22346e+07	7.84345e+07	8.49264e+07	8.38128e+07	9.68543e+07	8.91082e+07	4.35308e+06	2.27668e+06	5.21598e+06	1.43857e+06	6.94822e+06	3.50113e+06	9.60402e+07	9.95676e+07	1.1332e+08	1.11084e+08	1.0357e+08	9.80557e+07
A2DY20	V-type ATPase, D subunit family protein OS=Trichomonas vaginalis OX=5722 GN=TVAG_038640 PE=3 SV=1	FALSE	438.54	Tricho	12	12	2.11091e+08	2.27846e+08	2.02199e+08	2.07835e+08	2.05479e+08	2.03391e+08	2.35739e+08	2.27616e+08	2.27678e+08	2.18344e+08	2.32159e+08	2.29312e+08	2.20932e+08	2.09686e+08	2.23358e+08	2.16142e+08	2.00879e+08	1.88791e+08	1.50676e+08	1.86277e+08	1.72741e+08	1.90457e+08	2.00001e+08	2.04702e+08
A2DZR6	Uncoordinated, putative OS=Trichomonas vaginalis OX=5722 GN=TVAG_351820 PE=4 SV=1	FALSE	444.4	Tricho	14	14	1.01234e+08	9.62013e+07	9.80144e+07	1.01201e+08	1.01663e+08	9.96246e+07	1.08111e+08	1.10159e+08	1.07982e+08	1.08537e+08	1.08392e+08	8.33906e+07	8.92443e+07	9.02195e+07	7.65063e+07	8.00678e+07	9.01738e+07	8.64903e+07	6.29517e+07	7.09214e+07	7.20544e+07	7.34902e+07	7.05353e+07	7.98156e+07
A2EIF7	Ankyrin repeat protein, putative OS=Trichomonas vaginalis OX=5722 GN=TVAG_212010 PE=4 SV=1	FALSE	172.34	Tricho	15	15	5.51777e+07	5.96718e+07	5.26606e+07	6.33617e+07	5.09461e+07	5.1466e+07	5.23866e+07	5.45494e+07	5.74308e+07	5.39182e+07	5.37607e+07	5.22462e+07	4.67997e+07	4.96472e+07	3.64068e+07	4.62091e+07	3.25833e+07	4.16603e+07	2.63458e+07	3.28572e+07	3.25571e+07	4.10909e+07	3.27785e+07	3.78386e+07
A2G7Q7	Uncharacterized protein OS=Trichomonas vaginalis OX=5722 GN=TVAG_100270 PE=4 SV=1	FALSE	247.58	Tricho	18	18	8.02523e+07	7.34367e+07	7.62818e+07	7.40123e+07	7.76796e+07	7.40307e+07	8.70372e+07	8.65459e+07	9.86512e+07	8.05779e+07	8.67711e+07	7.83931e+07	5.57523e+07	5.30022e+07	6.48873e+07	6.77877e+07	4.7072e+07	5.05146e+07	4.66873e+07	5.385e+07	4.93358e+07	4.29027e+07	4.97455e+07	5.10551e+07
A2DIL0	Alpha amylase, catalytic domain containing protein OS=Trichomonas vaginalis OX=5722 GN=TVAG_178580 PE=4 SV=1	FALSE	194.48	Tricho	11	10	1.83021e+07	2.26421e+07	2.10951e+07	2.18176e+07	2.48766e+07	2.47783e+07	2.20128e+07	2.15215e+07	2.27293e+07	2.25788e+07	2.07132e+07	1.94649e+07	4.97166e+07	5.04659e+07	4.79487e+07	4.79521e+07	4.76748e+07	5.32884e+07	6.00245e+07	5.47639e+07	5.49068e+07	5.37288e+07	5.59204e+07	5.20242e+07
A2G340	Lactate dehydrogenase family protein OS=Trichomonas vaginalis OX=5722 GN=TVAG_362930 PE=3 SV=1	FALSE	277.64	Tricho	12	11	5.65253e+07	5.41437e+07	7.56107e+07	5.20715e+07	6.00366e+07	7.52195e+07	5.35413e+07	5.22446e+07	7.11412e+07	4.67952e+07	5.14899e+07	4.81206e+07	3.87226e+07	4.33407e+07	3.9935e+07	5.05882e+07	3.76834e+07	4.76353e+07	5.45877e+07	5.03156e+07	5.89532e+07	5.24325e+07	7.21323e+07	4.77074e+07
A2FIH1	Renin binding protein, putative OS=Trichomonas vaginalis OX=5722 GN=TVAG_270790 PE=4 SV=1	FALSE	298.27	Tricho	14	14	7.26218e+07	7.21062e+07	7.02418e+07	6.88435e+07	6.86896e+07	6.6372e+07	6.31229e+07	6.04343e+07	6.43156e+07	5.78154e+07	6.15458e+07	5.85944e+07	4.05723e+07	4.95953e+07	4.2814e+07	4.67757e+07	4.40069e+07	3.88461e+07	7.61058e+07	8.07776e+07	6.73831e+07	7.42016e+07	8.14886e+07	7.93882e+07
A2F1G9	Eukaryotic initiation factor 1A family protein OS=Trichomonas vaginalis OX=5722 GN=TVAG_027240 PE=3 SV=1	FALSE	277.02	Tricho	8	8	6.45008e+07	6.16703e+07	6.22012e+07	6.15062e+07	6.51727e+07	6.27622e+07	7.12324e+07	6.43103e+07	6.33699e+07	6.76825e+07	6.48172e+07	6.18251e+07	7.4919e+07	7.1791e+07	7.74482e+07	8.34921e+07	6.96038e+07	7.86198e+07	8.51042e+07	8.29404e+07	8.34229e+07	8.21118e+07	8.00721e+07	7.85453e+07
A2DCS2	Ribosomal protein L24, putative OS=Trichomonas vaginalis OX=5722 GN=TVAG_038050 PE=3 SV=1	FALSE	322.84	Tricho	11	11	5.03746e+08	5.00407e+08	4.72381e+08	4.71387e+08	4.75586e+08	4.62746e+08	5.87473e+08	5.99599e+08	5.84753e+08	5.98111e+08	5.51449e+08	5.79547e+08	4.65708e+08	4.51142e+08	4.79202e+08	4.39676e+08	4.4256e+08	4.29328e+08	4.45174e+08	4.63624e+08	4.44835e+08	4.13596e+08	4.4817e+08	4.52229e+08
A2G5K3	Uncharacterized protein OS=Trichomonas vaginalis OX=5722 GN=TVAG_063330 PE=3 SV=1	FALSE	328.45	Tricho	14	14	6.51974e+07	6.21496e+07	6.17608e+07	5.78309e+07	6.09278e+07	5.97453e+07	5.93104e+07	6.08071e+07	6.29847e+07	5.8316e+07	6.48824e+07	6.19124e+07	5.85094e+07	6.33305e+07	5.4163e+07	5.97956e+07	5.66102e+07	5.81309e+07	6.83957e+07	6.60044e+07	6.37033e+07	7.04794e+07	6.48955e+07	6.81072e+07
A2FVR2	DnaK protein OS=Trichomonas vaginalis OX=5722 GN=TVAG_479220 PE=4 SV=1	FALSE	246.44	Tricho	23	1	1.24375e+06	1.56631e+06	1.16185e+06	1.28909e+06	951317	1.30389e+06	1.24845e+06	1.24528e+06		1.13017e+06	1.72624e+06	1.47125e+06	889352	749611	968264	967290	742714	744327
A2FIM5	Cathepsin D-like aspartic proteinase OS=Trichomonas vaginalis OX=5722 GN=TVAG_336300 PE=2 SV=1	FALSE	287.65	Tricho	12	12	8.16442e+07	8.34977e+07	7.83372e+07	8.2303e+07	8.35055e+07	8.4176e+07	8.9578e+07	8.68268e+07	9.16872e+07	9.07011e+07	8.97684e+07	9.64794e+07	6.25168e+07	6.64536e+07	6.98641e+07	7.58595e+07	6.51671e+07	6.29527e+07	9.46132e+07	7.78961e+07	9.80237e+07	7.79118e+07	8.11922e+07	7.64618e+07
A2ESQ9	Cupin_2 domain-containing protein OS=Trichomonas vaginalis OX=5722 GN=TVAG_250600 PE=4 SV=1	FALSE	467.85	Tricho	6	5	2.49508e+08	2.42608e+08	2.56646e+08	2.33245e+08	2.68815e+08	2.44277e+08	2.29511e+08	2.17275e+08	2.23931e+08	2.27829e+08	2.29304e+08	2.21196e+08	2.80165e+08	2.73316e+08	2.75901e+08	2.69078e+08	2.70677e+08	2.81355e+08	2.47274e+08	2.18593e+08	2.24357e+08	2.26684e+08	1.98315e+08	2.18828e+08
A2DH05	60S ribosomal protein L30, putative OS=Trichomonas vaginalis OX=5722 GN=TVAG_192910 PE=3 SV=1	FALSE	471.81	Tricho	6	1	9.29621e+07	8.62271e+07	9.68433e+07	8.80863e+07	8.91983e+07	8.71678e+07	1.12798e+08	1.12235e+08	1.25988e+08	1.22319e+08	1.07137e+08	1.04653e+08	1.889e+08	2.03933e+08	1.90565e+08	2.14162e+08	1.96265e+08	1.69134e+08	1.33402e+08	1.52611e+08	1.55743e+08	1.64674e+08	1.55462e+08	1.48997e+08
A2DW84	Ribosomal protein L7Ae, putative OS=Trichomonas vaginalis OX=5722 GN=TVAG_224610 PE=3 SV=1	FALSE	562.09	Tricho	8	2	9.90934e+07	9.40772e+07	9.12869e+07	8.81036e+07	8.87181e+07	8.82841e+07	9.49627e+07	9.40578e+07	9.77102e+07	8.95377e+07	9.40439e+07	9.70879e+07	1.51931e+08	1.42717e+08	1.47475e+08	1.48834e+08	1.3989e+08	1.5029e+08	6.55416e+07	7.09343e+07	7.79552e+07	8.03125e+07	7.34282e+07	6.67472e+07
A2ELS7	DnaK protein OS=Trichomonas vaginalis OX=5722 GN=TVAG_151620 PE=4 SV=1	FALSE	339.39	Tricho	14	3	3.86746e+06	2.89595e+06	1.71962e+06	2.53831e+06	3.27865e+06	1.41742e+06	2.25227e+06	3.54336e+06	1.80654e+06	809848	725586	1.74341e+06	3.94337e+06	4.65132e+06	4.0355e+06	3.60249e+06	3.7664e+06	3.51788e+06	6.49573e+06	6.00369e+06	5.10664e+06	7.27695e+06	5.13234e+06	5.45095e+06
A2DBZ1	Ankyrin repeat protein, putative OS=Trichomonas vaginalis OX=5722 GN=TVAG_456670 PE=4 SV=1	FALSE	180.02	Tricho	14	14	3.0667e+07	2.87083e+07	2.72567e+07	2.76489e+07	3.1964e+07	2.48009e+07	2.70478e+07	2.75836e+07	2.59713e+07	2.28661e+07	2.27757e+07	2.80684e+07	2.76339e+07	2.48057e+07	2.72354e+07	2.49826e+07	2.67011e+07	2.12358e+07	2.72132e+07	2.51428e+07	2.86024e+07	2.60799e+07	2.41544e+07	2.36197e+07
A2FKH3	Dynein light chain OS=Trichomonas vaginalis OX=5722 GN=TVAG_134920 PE=3 SV=1	FALSE	325.44	Tricho	8	8	4.23862e+08	4.06606e+08	4.29073e+08	4.09291e+08	4.14898e+08	4.05168e+08	4.3948e+08	4.21231e+08	4.14571e+08	4.25329e+08	4.18606e+08	4.05691e+08	2.77385e+08	2.69708e+08	3.08831e+08	3.09998e+08	2.53998e+08	2.80419e+08	3.32036e+08	3.21618e+08	3.28186e+08	3.44844e+08	3.28798e+08	3.2648e+08
A2FJ33	Thioredoxin family protein OS=Trichomonas vaginalis OX=5722 GN=TVAG_204390 PE=4 SV=1	FALSE	298.81	Tricho	10	10	5.98807e+08	5.30017e+08	6.21562e+08	5.58494e+08	6.24763e+08	5.58562e+08	6.34491e+08	5.56279e+08	5.65006e+08	6.35304e+08	5.42997e+08	5.43205e+08	4.37891e+08	3.54996e+08	4.32092e+08	4.2487e+08	4.34548e+08	3.71967e+08	6.32864e+08	6.20693e+08	6.19428e+08	6.19127e+08	6.47904e+08	6.41989e+08
A2FSN1	3'-5' exonuclease family protein OS=Trichomonas vaginalis OX=5722 GN=TVAG_274000 PE=4 SV=1	FALSE	369.67	Tricho	13	13	62163549	6.14851e+07	6.63142e+07	7.08899e+07	6.74307e+07	5.66593e+07	6.22066e+07	6.22132e+07	6.30238e+07	6.26009e+07	6.25859e+07	5.50825e+07	6.32279e+07	5.17434e+07	6.46177e+07	6.17083e+07	5.31126e+07	5.07648e+07	8.29097e+07	6.58788e+07	8.00623e+07	7.74518e+07	8.60326e+07	7.28366e+07
A2DZD8	Uncharacterized protein OS=Trichomonas vaginalis OX=5722 GN=TVAG_487100 PE=4 SV=1	FALSE	434.05	Tricho	11	11	1.19061e+08	1.21514e+08	1.22187e+08	1.2273e+08	1.1131e+08	1.19249e+08	1.02913e+08	1.0509e+08	9.66708e+07	9.83084e+07	8.82467e+07	9.27516e+07	1.16663e+08	1.19772e+08	1.13427e+08	1.20174e+08	1.11221e+08	1.05212e+08	1.10712e+08	1.09243e+08	1.15201e+08	1.12384e+08	1.16926e+08	1.16699e+08
A2E888	LOC443698 protein, putative OS=Trichomonas vaginalis OX=5722 GN=TVAG_358850 PE=4 SV=1	FALSE	208.48	Tricho	16	16	6.79105e+07	7.62588e+07	7.29216e+07	7.44939e+07	6.7794e+07	7.69488e+07	7.03412e+07	6.97707e+07	7.16485e+07	7.2155e+07	6.82022e+07	6.52532e+07	7.33526e+07	8.1149e+07	7.44696e+07	7.19296e+07	8.12652e+07	7.75923e+07	5.61713e+07	6.29856e+07	6.11756e+07	7.25335e+07	6.05986e+07	6.40476e+07
A2EAJ7	NAD dependent epimerase/dehydratase, putative OS=Trichomonas vaginalis OX=5722 GN=TVAG_491660 PE=4 SV=1	FALSE	199.43	Tricho	14	14	1.29055e+08	1.366e+08	1.28526e+08	1.29194e+08	1.41849e+08	1.40502e+08	1.44923e+08	1.48199e+08	1.39007e+08	1.38754e+08	1.27078e+08	1.40672e+08	1.07659e+08	1.09729e+08	1.03531e+08	1.25172e+08	1.10276e+08	1.1107e+08	1.38243e+08	1.28032e+08	1.04493e+08	1.04744e+08	1.24792e+08	1.28543e+08
A2F4R6	RNA polymerase Rpb3/Rpb11 dimerisation domain containing protein OS=Trichomonas vaginalis OX=5722 GN=TVAG_328410 PE=3 SV=1	FALSE	265.27	Tricho	10	10	5.05619e+07	4.70572e+07	4.92243e+07	4.62532e+07	4.62397e+07	4.6019e+07	4.44256e+07	4.35069e+07	4.31146e+07	4.41757e+07	4.62037e+07	4.39175e+07	4.65924e+07	5.193e+07	5.29552e+07	5.06636e+07	5.30963e+07	5.02425e+07	5.86795e+07	5.37399e+07	5.43012e+07	5.90195e+07	5.58698e+07	5.36081e+07
A2D8J7	Uncharacterized protein OS=Trichomonas vaginalis OX=5722 GN=TVAG_185530 PE=4 SV=1	FALSE	209.95	Tricho	13	13	4.16579e+08	4.22946e+08	3.86926e+08	4.16097e+08	4.26188e+08	4.13965e+08	3.91782e+08	4.10567e+08	4.44961e+08	4.08004e+08	4.26394e+08	4.20398e+08	3.82507e+08	3.55235e+08	3.75031e+08	3.40179e+08	3.90907e+08	3.78951e+08	3.50869e+08	3.22294e+08	3.02809e+08	3.05025e+08	3.21738e+08	3.1754e+08
Q4G2C6	Ras family protein OS=Trichomonas vaginalis OX=5722 GN=TVAG_331490 PE=4 SV=1	FALSE	301.17	Tricho	9	8	9.01602e+07	9.44071e+07	9.33837e+07	9.52425e+07	9.76858e+07	9.28456e+07	9.51001e+07	9.19964e+07	9.23805e+07	8.75785e+07	8.84289e+07	8.77559e+07	8.22946e+07	7.89179e+07	8.45072e+07	8.28719e+07	8.02324e+07	7.09457e+07	5.31814e+07	5.68811e+07	5.59279e+07	5.56598e+07	5.40342e+07	5.54076e+07
A2G0T4	Glucose-6-phosphate 1-dehydrogenase OS=Trichomonas vaginalis OX=5722 GN=TVAG_089600 PE=3 SV=1	FALSE	279.28	Tricho	18	13	42991191	4.49937e+07	3.85492e+07	4.26704e+07	4.46575e+07	3.9705e+07	4.6955e+07	4.5209e+07	4.65504e+07	4.33069e+07	4.99798e+07	4.54945e+07	5.19375e+07	4.73793e+07	5.22289e+07	5.06033e+07	4.27287e+07	4.15887e+07	6.02767e+07	5.73972e+07	6.02878e+07	5.60488e+07	6.1293e+07	5.59276e+07
A2E257	Ribosomal protein L7Ae, putative OS=Trichomonas vaginalis OX=5722 GN=TVAG_464050 PE=3 SV=1	FALSE	544.31	Tricho	8	3	140222560	1.3687e+08	1.28989e+08	1.27229e+08	1.43675e+08	1.32186e+08	1.45721e+08	1.53799e+08	1.55374e+08	1.47062e+08	1.41866e+08	1.3854e+08	1.57476e+08	1.65819e+08	1.58769e+08	1.71503e+08	1.57472e+08	1.52518e+08	8.85264e+07	9.37127e+07	1.1007e+08	1.06274e+08	1.0208e+08	9.66433e+07
A2D7P3	Ribosomal protein L7Ae, putative OS=Trichomonas vaginalis OX=5722 GN=TVAG_120980 PE=3 SV=1	FALSE	546.09	Tricho	10	4	1.0567e+08	1.04895e+08	9.56382e+07	9.64591e+07	1.00178e+08	1.02537e+08	1.18512e+08	1.14651e+08	1.1206e+08	1.15302e+08	1.09152e+08	1.13903e+08	1.37018e+08	1.47856e+08	1.43361e+08	1.45965e+08	1.26387e+08	1.40995e+08	6.79213e+07	6.33196e+07	8.3531e+07	8.58762e+07	7.26666e+07	6.94065e+07
A2DIM0	Tubulin-tyrosine ligase family protein OS=Trichomonas vaginalis OX=5722 GN=TVAG_178680 PE=4 SV=1	FALSE	237.22	Tricho	13	13	4.74327e+07	4.4268e+07	5.80715e+07	4.12047e+07	5.61142e+07	4.14019e+07	5.74504e+07	4.40813e+07	4.65374e+07	4.30792e+07	5.16859e+07	4.48582e+07	5.36556e+07	4.86924e+07	5.05257e+07	4.78352e+07	4.2497e+07	4.86822e+07	4.47241e+07	4.47551e+07	4.68502e+07	5.10952e+07	3.87614e+07	6.29403e+07
A2EQH5	Vacuolar protein sorting-associated protein 29 OS=Trichomonas vaginalis OX=5722 GN=Vps29 PE=2 SV=1	FALSE	394.07	Tricho	10	10	288659572	3.0179e+08	2.88134e+08	2.96316e+08	5.06484e+08	3.1225e+08	3.37096e+08	3.15841e+08	2.99557e+08	3.07154e+08	3.04614e+08	3.08217e+08	1.7504e+08	1.6994e+08	1.89085e+08	2.11115e+08	1.64031e+08	1.67243e+08	1.92112e+08	1.85983e+08	2.17678e+08	2.17394e+08	2.07936e+08	2.119e+08
A2ER03	RNA polymerase Rpb3/Rpb11 dimerisation domain containing protein OS=Trichomonas vaginalis OX=5722 GN=TVAG_016650 PE=3 SV=1	FALSE	326.82	Tricho	14	14	9.6179e+07	8.88093e+07	9.50236e+07	9.81244e+07	1.00162e+08	9.80851e+07	9.38033e+07	9.59717e+07	8.57208e+07	9.10549e+07	9.23007e+07	9.31407e+07	8.45811e+07	9.35645e+07	9.23765e+07	8.759e+07	8.00478e+07	6.8623e+07	9.95583e+07	8.42937e+07	9.43584e+07	1.03147e+08	9.7036e+07	1.05004e+08
A2DPX5	Translation elongation factor 1 beta, putative OS=Trichomonas vaginalis OX=5722 GN=TVAG_453990 PE=3 SV=1	FALSE	548.68	Tricho	6	6	5.91314e+08	5.54928e+08	5.3651e+08	5.55752e+08	5.36537e+08	5.94327e+08	3.12911e+08	2.98074e+08	2.85007e+08	2.93919e+08	3.16501e+08	3.02232e+08	2.1279e+08	2.22573e+08	2.58463e+08	2.44338e+08	1.83101e+08	2.42747e+08	4.94816e+08	4.71716e+08	4.54057e+08	4.97451e+08	3.97171e+08	4.68718e+08
A2EIG7	Tctex-1 family protein OS=Trichomonas vaginalis OX=5722 GN=TVAG_212110 PE=4 SV=1	FALSE	405.7	Tricho	13	4	107508804	1.0895e+08	1.01062e+08	1.05026e+08	1.17945e+08	1.13316e+08	1.11591e+08	1.0455e+08	1.05224e+08	1.02771e+08	1.08966e+08	1.10106e+08	1.0929e+08	1.00854e+08	1.10752e+08	1.04821e+08	1.13636e+08	1.05723e+08	4.3371e+07	3.96311e+07	3.11408e+07	3.03851e+07	3.60759e+07	3.4239e+07
A2FS75	DnaK protein OS=Trichomonas vaginalis OX=5722 GN=TVAG_164900 PE=4 SV=1	FALSE	347.05	Tricho	14	14	7.71051e+07	7.56657e+07	7.15213e+07	7.46122e+07	7.41682e+07	8.11695e+07	7.87648e+07	7.57281e+07	7.34242e+07	7.77607e+07	7.23212e+07	7.60838e+07	5.91779e+07	6.20215e+07	6.33887e+07	7.12745e+07	6.15428e+07	6.14974e+07	4.24671e+07	4.34543e+07	4.38311e+07	4.67699e+07	4.61434e+07	4.28124e+07
A2G1C0	Acid phosphatase surE, putative OS=Trichomonas vaginalis OX=5722 GN=TVAG_144590 PE=3 SV=1	FALSE	352	Tricho	9	9	1.31232e+08	1.27622e+08	1.31838e+08	1.28061e+08	1.48395e+08	1.29643e+08	1.21077e+08	1.16554e+08	1.21647e+08	1.10344e+08	1.01418e+08	9.46692e+07	1.4715e+08	1.57985e+08	1.50958e+08	1.58741e+08	1.33153e+08	1.20276e+08	1.48356e+08	1.56593e+08	1.6254e+08	1.56193e+08	1.45455e+08	1.30695e+08
A2DFV0	Cysteine synthases family protein OS=Trichomonas vaginalis OX=5722 GN=TVAG_391870 PE=3 SV=1	FALSE	352.07	Tricho	16	4	1.90374e+07	1.81244e+07	1.89129e+07	1.92223e+07	1.54523e+07	1.54701e+07	1.65783e+07	1.80272e+07	1.57596e+07	1.42138e+07	1.57345e+07	1.71246e+07	2.12931e+07	2.10441e+07	1.95924e+07	1.93268e+07	2.02026e+07	1.85882e+07	1.24446e+07	1.10088e+07	1.49359e+07	1.27826e+07	1.37548e+07	1.27567e+07
A2DQV3	Uncharacterized protein OS=Trichomonas vaginalis OX=5722 GN=TVAG_291720 PE=4 SV=1	FALSE	256.74	Tricho	11	11	2.97116e+07	3.3521e+07	3.04076e+07	3.31947e+07	2.95043e+07	3.76439e+07	2.85003e+07	2.07784e+07	3.36027e+07	2.93029e+07	3.24771e+07	3.25397e+07	2.83567e+07	2.59214e+07	2.33773e+07	2.77779e+07	2.08894e+07	2.47629e+07	4.04586e+07	4.15446e+07	4.0215e+07	4.34765e+07	4.26708e+07	4.12751e+07
A2F716	Proteasome subunit beta OS=Trichomonas vaginalis OX=5722 GN=TVAG_152400 PE=3 SV=1	FALSE	430.06	Tricho	6	6	1.33023e+08	1.40008e+08	1.33061e+08	1.21315e+08	1.37114e+08	1.49673e+08	1.3113e+08	1.2957e+08	1.32265e+08	1.39704e+08	1.29156e+08	1.31263e+08	7.91566e+07	7.66195e+07	8.39741e+07	8.97587e+07	6.90361e+07	7.24833e+07	1.661e+08	1.18516e+08	1.44216e+08	1.18531e+08	1.13571e+08	1.20166e+08
A2DNE4	1-aminocyclopropane-1-carboxylate synthase, putative OS=Trichomonas vaginalis OX=5722 GN=TVAG_306540 PE=4 SV=1	FALSE	375.61	Tricho	8	8	6.498e+07	8.23134e+07	7.21517e+07	7.79534e+07	6.91434e+07	7.61995e+07	8.96427e+07	5.59376e+07	6.99806e+07	7.7123e+07	6.76337e+07	5.58729e+07	8.31436e+07	8.50798e+07	1.00772e+08	9.61786e+07	1.05815e+08	1.06068e+08	1.07924e+08	1.02651e+08	1.06423e+08	1.0803e+08	1.47874e+08	1.12181e+08
A2ETD5	Threonine synthase family protein OS=Trichomonas vaginalis OX=5722 GN=TVAG_203590 PE=4 SV=1	FALSE	248.71	Tricho	14	14	3.85609e+07	4.32666e+07	3.75229e+07	4.63251e+07	4.55351e+07	4.31665e+07	4.74219e+07	3.39529e+07	3.27823e+07	4.07213e+07	4.56337e+07	4.71202e+07	1.18386e+08	4.25688e+07	4.86016e+07	5.08462e+07	1.4926e+08	4.24742e+07	4.60308e+07	4.79215e+07	4.54773e+07	5.18268e+07	4.85251e+07	5.14927e+07
A2DGQ3	40S ribosomal protein S27 OS=Trichomonas vaginalis OX=5722 GN=TVAG_110520 PE=3 SV=1	FALSE	406.31	Tricho	8	2	71565788	7.49001e+07	6.42013e+07	7.23275e+07	8.04977e+07	7.12422e+07	5.4873e+07	5.29147e+07	6.06804e+07	5.98517e+07	5.80327e+07	6.35349e+07	2.65557e+07	3.01869e+07	3.0446e+07	3.21063e+07	2.71475e+07	2.56203e+07	6.89289e+07	7.28223e+07	7.91107e+07	7.8769e+07	7.77722e+07	7.74833e+07
A2EJY2	Uncharacterized protein OS=Trichomonas vaginalis OX=5722 GN=TVAG_311750 PE=4 SV=1	FALSE	176.16	Tricho	13	13	3.13374e+07	2.77199e+07	2.86774e+07	2.76008e+07	2.96857e+07	2.76235e+07	3.31052e+07	3.29897e+07	2.96163e+07	2.84334e+07	3.12933e+07	2.90499e+07	3.41592e+07	2.8102e+07	2.48883e+07	3.15016e+07	2.209e+07	2.93773e+07	2.25451e+07	2.11718e+07	1.9723e+07	2.33344e+07	2.42719e+07	2.31583e+07
A2E6Z9	60S ribosomal protein L30, putative OS=Trichomonas vaginalis OX=5722 GN=TVAG_005920 PE=1 SV=1	FALSE	436.14	Tricho	6	1	47755048	4.82904e+07	4.81989e+07	4.70639e+07	4.85946e+07	4.58292e+07	5.80295e+07	5.9828e+07	5.72199e+07	6.09762e+07	5.29556e+07	6.16372e+07	6.55165e+07	7.16398e+07	6.61193e+07	6.99845e+07	6.9832e+07	7.29941e+07	5.54648e+07	5.33158e+07	4.88595e+07	4.3697e+07	5.02196e+07	6.14439e+07
A2EE72	Small GTP-binding protein, putative OS=Trichomonas vaginalis OX=5722 GN=TVAG_180430 PE=4 SV=1	FALSE	314.07	Tricho	8	5	8.59479e+06	8.25459e+06	8.48402e+06	9.62461e+06	1.17901e+07	1.36252e+07	5.47746e+06	4.07901e+06	5.47616e+06	3.36791e+06	5.63372e+06	3.436e+06	2.36362e+07	2.36218e+07	2.55733e+07	2.56183e+07	2.37662e+07	2.8098e+07	2.10358e+07	1.90165e+07	2.40018e+07	2.36086e+07	2.01187e+07	2.33956e+07
A2E6V6	4HBT domain-containing protein OS=Trichomonas vaginalis OX=5722 GN=TVAG_081640 PE=4 SV=1	FALSE	333.06	Tricho	7	7	3.71871e+08	3.61087e+08	3.54295e+08	3.47381e+08	3.66698e+08	3.46492e+08	4.25179e+08	4.06665e+08	3.89287e+08	3.71875e+08	3.83874e+08	3.55524e+08	3.28143e+08	3.43136e+08	3.2697e+08	3.19103e+08	3.12796e+08	3.16561e+08	2.1756e+08	1.65869e+08	2.33688e+08	1.72974e+08	2.43523e+08	1.60774e+08
A2DHU7	Ribosomal_L18e/L15P domain-containing protein OS=Trichomonas vaginalis OX=5722 GN=TVAG_121550 PE=1 SV=1	FALSE	351.38	Tricho	15	15	5.6904e+08	5.78992e+08	5.48261e+08	5.25944e+08	5.24581e+08	5.23944e+08	5.71096e+08	5.75362e+08	5.95435e+08	5.50463e+08	5.13615e+08	5.31191e+08	4.38495e+08	4.40526e+08	4.55954e+08	4.6298e+08	4.21771e+08	4.27685e+08	6.64635e+08	6.20714e+08	6.65168e+08	6.64179e+08	6.78489e+08	6.37131e+08
A2FUT1	Tryptophan--tRNA ligase OS=Trichomonas vaginalis OX=5722 GN=TVAG_296770 PE=3 SV=1	FALSE	258.39	Tricho	14	14	7.47777e+07	6.24981e+07	6.64708e+07	7.11469e+07	7.42085e+07	7.42926e+07	6.68767e+07	8.01196e+07	6.14161e+07	7.72746e+07	6.25421e+07	8.20163e+07	7.02254e+07	6.68055e+07	7.55102e+07	8.23025e+07	6.25058e+07	5.94559e+07	8.02772e+07	7.18064e+07	7.39542e+07	7.13882e+07	7.61883e+07	6.78725e+07
A2G7V1	Ubiquitin activating enzyme, putative OS=Trichomonas vaginalis OX=5722 GN=TVAG_369480 PE=4 SV=1	FALSE	186.66	Tricho	11	11	6.18937e+07	5.77566e+07	5.82697e+07	6.21289e+07	6.18836e+07	5.43392e+07	5.86209e+07	4.24599e+07	5.03065e+07	4.8559e+07	5.6889e+07	5.35797e+07	7.6365e+07	6.88072e+07	7.62989e+07	6.89578e+07	8.24997e+07	7.14452e+07	5.79381e+07	6.70326e+07	5.18152e+07	5.55597e+07	7.0882e+07	6.35064e+07
A2FTV0	Thioredoxin family protein OS=Trichomonas vaginalis OX=5722 GN=TVAG_277410 PE=4 SV=1	FALSE	441.13	Tricho	6	6	125140603	1.41117e+08	1.18512e+08	1.36066e+08	1.16633e+08	1.4514e+08	1.2244e+08	1.34239e+08	1.2028e+08	1.29795e+08	1.22008e+08	1.26928e+08	2.63378e+07	3.18549e+07	3.19507e+07	3.26799e+07	2.88319e+07	2.87289e+07	9.8042e+07	1.26445e+08	1.16377e+08	1.10885e+08	1.12014e+08	1.11755e+08
A2ENW2	Uncharacterized protein OS=Trichomonas vaginalis OX=5722 GN=TVAG_216280 PE=4 SV=1	FALSE	265.52	Tricho	6	6	1.68889e+08	1.68927e+08	1.67127e+08	1.67332e+08	1.67261e+08	1.73232e+08	1.45777e+08	1.45043e+08	1.47516e+08	1.45829e+08	1.33366e+08	1.46904e+08	9.16557e+07	7.45452e+07	8.79574e+07	1.03369e+08	9.98661e+07	9.86284e+07	1.01496e+08	8.3731e+07	7.53466e+07	9.63034e+07	9.02591e+07	9.6391e+07
A2FJV7	Family T1, proteasome alpha subunit, threonine peptidase OS=Trichomonas vaginalis OX=5722 GN=TVAG_103780 PE=3 SV=1	FALSE	455.61	Tricho	9	9	1.50151e+08	1.59096e+08	1.48173e+08	1.60955e+08	1.42781e+08	1.59564e+08	1.46873e+08	1.63894e+08	1.46917e+08	1.68045e+08	1.46881e+08	1.66943e+08	1.80615e+08	1.93247e+08	1.87748e+08	2.09215e+08	1.84086e+08	2.006e+08	1.47625e+08	1.46941e+08	1.34991e+08	1.44972e+08	1.42938e+08	1.28043e+08
A2E054	B-box zinc finger family protein OS=Trichomonas vaginalis OX=5722 GN=TVAG_491110 PE=4 SV=1	FALSE	156.95	Tricho	14	14	3.36756e+07	3.80858e+07	4.50275e+07	3.854e+07	3.87583e+07	3.59043e+07	2.923e+07	3.33617e+07	2.69727e+07	3.29645e+07	2.7494e+07	3.14091e+07	2.38493e+07	2.54232e+07	2.96359e+07	2.05684e+07	1.82204e+07	1.96535e+07	2.82529e+07	2.89968e+07	2.17769e+07	2.02601e+07	2.21424e+07	2.34836e+07
A2DDL6	Uncharacterized protein OS=Trichomonas vaginalis OX=5722 GN=TVAG_198300 PE=4 SV=1	FALSE	552.26	Tricho	7	7	5.58043e+08	5.75225e+08	6.05783e+08	6.15855e+08	5.95613e+08	5.98626e+08	5.75653e+08	5.89357e+08	6.38637e+08	6.14546e+08	5.9541e+08	6.06483e+08	8.30721e+07	9.40231e+07	1.04786e+08	1.05714e+08	1.26869e+08	1.23664e+08	6.89748e+08	7.18995e+08	7.12032e+08	7.53834e+08	7.72811e+08	7.41722e+08
A2G2L3	Uncharacterized protein OS=Trichomonas vaginalis OX=5722 GN=TVAG_425470 PE=4 SV=1	FALSE	392.74	Tricho	15	5	3.74255e+07	4.02645e+07	3.97355e+07	3.71829e+07	4.04872e+07	4.06226e+07	4.41981e+07	4.01831e+07	4.16334e+07	4.21282e+07	4.23274e+07	3.97255e+07	3.14819e+07	3.0248e+07	2.97124e+07	2.99119e+07	2.84647e+07	3.08278e+07	3.31649e+07	2.83932e+07	2.87864e+07	3.27793e+07	3.34764e+07	3.02586e+07
A2ETK0	Iron-sulfur cluster assembly accessory protein OS=Trichomonas vaginalis OX=5722 GN=TVAG_055320 PE=4 SV=1	FALSE	457.46	Tricho	9	8	122924833	1.29749e+08	1.13518e+08	1.1505e+08	1.29217e+08	1.34038e+08	1.20634e+08	1.08333e+08	1.18762e+08	1.18363e+08	1.07935e+08	1.16187e+08	1.4031e+08	1.44898e+08	1.48773e+08	1.52174e+08	1.41702e+08	1.40985e+08	1.19383e+08	1.08292e+08	1.23866e+08	1.23138e+08	1.17059e+08	1.19877e+08
A2FLN0	Oxidoreductase, 2-nitropropane dioxygenase family protein OS=Trichomonas vaginalis OX=5722 GN=TVAG_479680 PE=4 SV=1	FALSE	260.75	Tricho	14	14	9.06731e+07	1.00712e+08	7.46707e+07	9.21993e+07	8.45684e+07	9.23557e+07	8.42248e+07	9.96184e+07	8.35745e+07	9.20949e+07	7.55602e+07	7.86081e+07	1.0424e+08	1.20053e+08	1.22762e+08	1.47911e+08	1.06238e+08	1.10653e+08	7.85529e+07	9.69073e+07	8.07567e+07	8.48206e+07	8.1412e+07	9.15746e+07
A2DYS0	40S ribosomal protein S25 OS=Trichomonas vaginalis OX=5722 GN=TVAG_111510 PE=3 SV=1	FALSE	333.4	Tricho	8	4	4.64855e+07	4.99722e+07	5.0503e+07	4.87163e+07	4.36331e+07	4.2804e+07	4.98025e+07	4.80255e+07	3.82597e+07	3.98657e+07	3.69226e+07	4.02082e+07	9.18753e+07	9.0424e+07	9.59963e+07	9.93062e+07	8.43186e+07	9.09301e+07	4.997e+07	6.02398e+07	5.80525e+07	6.01164e+07	5.0222e+07	5.4115e+07
A2FGM2	PH domain containing protein OS=Trichomonas vaginalis OX=5722 GN=TVAG_077880 PE=4 SV=1	FALSE	266.41	Tricho	16	16	4.6118e+07	3.40327e+07	3.74628e+07	3.68101e+07	3.6924e+07	4.32685e+07	4.21013e+07	4.27654e+07	4.14326e+07	4.21904e+07	3.89704e+07	4.5361e+07	2.17933e+07	2.17048e+07	3.09491e+07	2.63173e+07	1.61027e+07	1.9118e+07	2.48517e+07	2.16812e+07	1.64724e+07	2.14593e+07	2.10341e+07	2.25457e+07
A2DY82	Nucleolar GTP-binding protein 1 OS=Trichomonas vaginalis OX=5722 GN=TVAG_461080 PE=3 SV=1	FALSE	210.07	Tricho	17	17	80770091	7.80779e+07	8.53998e+07	7.09232e+07	7.30315e+07	7.00318e+07	7.749e+07	7.44494e+07	9.15513e+07	7.5673e+07	8.42139e+07	7.20289e+07	7.91096e+07	8.00894e+07	6.85581e+07	6.20901e+07	7.49264e+07	7.81694e+07	7.04435e+07	7.11147e+07	6.56186e+07	8.46037e+07	7.43888e+07	7.48692e+07
A2G1K4	APH domain-containing protein OS=Trichomonas vaginalis OX=5722 GN=TVAG_054020 PE=4 SV=1	FALSE	283.76	Tricho	13	13	5.30008e+07	5.69755e+07	5.47019e+07	5.79097e+07	5.59261e+07	5.40965e+07	6.22547e+07	5.89742e+07	6.03494e+07	5.99247e+07	6.32762e+07	5.82494e+07	4.94729e+07	4.53297e+07	4.88282e+07	4.91184e+07	4.20053e+07	4.3113e+07	5.08035e+07	3.84302e+07	4.50093e+07	4.68548e+07	4.11768e+07	5.06715e+07
A2ENP9	NTF2 domain-containing protein OS=Trichomonas vaginalis OX=5722 GN=TVAG_100720 PE=4 SV=1	FALSE	259.62	Tricho	10	10	1.56209e+08	1.5462e+08	1.52179e+08	1.4794e+08	1.51478e+08	1.51235e+08	1.42624e+08	1.457e+08	1.45844e+08	1.34916e+08	1.33617e+08	1.31805e+08	1.57426e+08	1.64542e+08	1.5722e+08	1.51804e+08	1.5337e+08	1.49654e+08	1.49608e+08	1.66493e+08	1.55927e+08	1.5466e+08	1.52939e+08	1.41346e+08
A2END0	Uncharacterized protein OS=Trichomonas vaginalis OX=5722 GN=TVAG_202570 PE=4 SV=1	FALSE	349.03	Tricho	12	12	1.03655e+08	1.01641e+08	1.02412e+08	9.41216e+07	1.02531e+08	9.54417e+07	1.01682e+08	1.03103e+08	9.89814e+07	9.50109e+07	1.04342e+08	9.90212e+07	7.28851e+07	7.23154e+07	7.68359e+07	7.58721e+07	6.98563e+07	7.32824e+07	6.8525e+07	6.45476e+07	6.47974e+07	6.45523e+07	6.17204e+07	6.70386e+07
A2F5V1	Galactokinase family protein OS=Trichomonas vaginalis OX=5722 GN=TVAG_472380 PE=3 SV=1	FALSE	349.61	Tricho	11	1		1.88126e+06	2.06158e+06		2.48103e+06		2.16912e+06	2.24585e+06	2.23753e+06	2.30979e+06	2.38403e+06	2.05242e+06	1.64123e+06	1.95474e+06	1.9511e+06	1.98627e+06	1.37547e+06	2.14537e+06	2.08981e+06	1.87067e+06	2.18776e+06	2.04243e+06	1.77772e+06	1.906e+06
A2FR65	Basic proline-rich protein, putative OS=Trichomonas vaginalis OX=5722 GN=TVAG_496150 PE=4 SV=1	FALSE	183.45	Tricho	9	9	3.67838e+07	2.97621e+07	3.35342e+07	2.85398e+07	3.01232e+07	2.42193e+07	4.31232e+07	4.10713e+07	4.0448e+07	3.73862e+07	4.04907e+07	3.6512e+07	3.62027e+07	3.17592e+07	3.20785e+07	3.61071e+07	3.92872e+07	1.91748e+07	2.1833e+07	1.76756e+07	2.97961e+07	1.57305e+07	2.73709e+07	2.50928e+07
A2FPV5	Variant SH3 domain containing protein OS=Trichomonas vaginalis OX=5722 GN=TVAG_220340 PE=4 SV=1	FALSE	314.9	Tricho	14	14	124467031	1.21501e+08	1.245e+08	1.14658e+08	1.21415e+08	1.12373e+08	1.26555e+08	1.13312e+08	1.18738e+08	1.13143e+08	1.15799e+08	1.12806e+08	1.16064e+08	1.1421e+08	1.16472e+08	1.26003e+08	1.00646e+08	1.12132e+08	9.27741e+07	8.82007e+07	9.64352e+07	8.84889e+07	1.00942e+08	9.00909e+07
A2E415	Dynamin central region family protein OS=Trichomonas vaginalis OX=5722 GN=TVAG_074990 PE=3 SV=1	FALSE	255.83	Tricho	16	13	4.26188e+07	3.96611e+07	3.93071e+07	3.61145e+07	4.08278e+07	4.01566e+07	4.19861e+07	3.85725e+07	4.03585e+07	3.99044e+07	4.24605e+07	4.13513e+07	4.09508e+07	4.06363e+07	4.19832e+07	3.54795e+07	3.70684e+07	3.57612e+07	3.44518e+07	3.46422e+07	3.73296e+07	3.98484e+07	3.55637e+07	3.9505e+07
A2FBZ2	40S ribosomal protein S27 OS=Trichomonas vaginalis OX=5722 GN=TVAG_064320 PE=1 SV=1	FALSE	398.46	Tricho	8	2	8.30273e+07	8.80706e+07	7.66054e+07	8.34131e+07	8.02499e+07	8.94353e+07	5.7981e+07	6.31382e+07	6.42798e+07	6.49258e+07	6.75993e+07	6.62582e+07	3.07993e+07	3.03692e+07	3.40335e+07	3.23765e+07	1.86616e+07	2.37665e+07	7.28761e+07	7.6814e+07	8.55971e+07	8.18074e+07	7.83921e+07	7.52804e+07
A2GGN6	Multidrug resistance protein, putative OS=Trichomonas vaginalis OX=5722 GN=TVAG_572140 PE=4 SV=1	FALSE	347.26	Tricho	11	10	1.28344e+08	1.31441e+08	1.27777e+08	1.33094e+08	1.37313e+08	1.3513e+08	1.3622e+08	1.37848e+08	1.34531e+08	1.38171e+08	1.39441e+08	1.41742e+08	1.05331e+08	1.05991e+08	1.0616e+08	1.05694e+08	1.04804e+08	1.0596e+08	9.59975e+07	1.062e+08	1.05478e+08	1.08194e+08	1.04744e+08	9.97432e+07
A2EBQ2	60S ribosomal protein L18, putative OS=Trichomonas vaginalis OX=5722 GN=TVAG_482430 PE=3 SV=1	FALSE	449.28	Tricho	8	1	13967100	1.42912e+07	1.41879e+07	1.49283e+07	1.51435e+07	1.54171e+07	1.44509e+07	1.33407e+07	1.61843e+07	1.31711e+07	1.31109e+07	1.54092e+07	9.93969e+06	8.3634e+06	6.74886e+06	6.23498e+06	9.16985e+06	8.22444e+06	1.50022e+06		1.89853e+06	2.16803e+06
A2DZ79	Uncharacterized protein OS=Trichomonas vaginalis OX=5722 GN=TVAG_026760 PE=4 SV=1	FALSE	158.5	Tricho	17	17	4.82489e+07	5.62416e+07	5.41973e+07	5.32901e+07	5.66838e+07	5.75529e+07	5.43228e+07	5.4846e+07	7.15395e+07	5.90728e+07	5.14873e+07	5.89364e+07	5.68749e+07	4.92183e+07	5.07397e+07	5.04915e+07	4.68193e+07	5.2468e+07	6.91946e+07	7.39404e+07	6.65717e+07	7.10328e+07	8.96667e+07	7.40423e+07
A2FGB9	Transcription factor BTF3, putative OS=Trichomonas vaginalis OX=5722 GN=TVAG_265540 PE=4 SV=1	FALSE	354.43	Tricho	8	6	20013020	4.54643e+07	1.90378e+07	2.36633e+07	2.1463e+07	4.83938e+07	1.96073e+07	1.86307e+07	1.95089e+07	1.76224e+07	1.73073e+07	4.5251e+07	5.22611e+07	3.6359e+07	7.1685e+07	5.71196e+07	1.31159e+08	1.5945e+08	7.75033e+07	1.11001e+08	6.67086e+07	6.96289e+07	7.31327e+07	1.01008e+08
A2FXZ9	ARF GAP-like zinc finger-containing protein OS=Trichomonas vaginalis OX=5722 GN=TVAG_416020 PE=4 SV=1	FALSE	250.98	Tricho	8	8	5.1826e+07	5.07258e+07	4.8528e+07	5.17778e+07	5.21882e+07	5.40824e+07	6.38614e+07	6.84532e+07	6.33624e+07	6.37124e+07	6.83797e+07	7.02768e+07	6.59574e+07	5.66089e+07	6.25342e+07	5.31433e+07	5.76265e+07	5.08891e+07	5.85602e+07	5.74195e+07	5.26566e+07	5.44762e+07	5.20321e+07	5.47975e+07
A2FG45	Uncharacterized protein OS=Trichomonas vaginalis OX=5722 GN=TVAG_446220 PE=4 SV=1	FALSE	165.68	Tricho	12	12	1.8526e+07	1.99744e+07	2.96004e+07	2.64895e+07	2.25269e+07	3.01585e+07	2.31809e+07	2.03178e+07	1.48328e+07	1.50768e+07	2.54502e+07	1.33427e+07	2.5586e+07	2.46386e+07	2.83159e+07	3.1871e+07	1.70282e+07	2.25976e+07	2.47493e+07	3.13419e+07	1.7787e+07	2.02372e+07	2.36662e+07	2.20595e+07
A2EP06	Pyridine nucleotide-disulphide oxidoreductase family protein OS=Trichomonas vaginalis OX=5722 GN=TVAG_263800 PE=4 SV=1	FALSE	276.84	Tricho	12	11	3.16377e+07	3.44069e+07	3.15054e+07	3.25668e+07	3.0799e+07	3.147e+07	3.50638e+07	3.6113e+07	3.32233e+07	3.3758e+07	3.2335e+07	3.3403e+07	2.77471e+07	3.37582e+07	3.22752e+07	3.05179e+07	2.5761e+07	2.89377e+07	2.33146e+07	2.74251e+07	2.29784e+07	3.5576e+07	2.44588e+07	2.73962e+07
A2EGT7	HMG box family protein OS=Trichomonas vaginalis OX=5722 GN=TVAG_302620 PE=4 SV=1	FALSE	290.32	Tricho	8	8	2.58856e+08	2.68148e+08	2.6519e+08	2.72665e+08	2.77772e+08	2.77994e+08	2.50931e+08	2.32833e+08	2.34239e+08	2.39768e+08	2.28331e+08	2.33117e+08	1.95511e+08	2.06379e+08	2.10996e+08	2.41306e+08	1.69989e+08	1.66421e+08	2.3717e+08	2.7746e+08	2.50347e+08	2.73378e+08	2.8171e+08	2.65757e+08
A2FJ39	Ubiquitin carboxyl-terminal hydrolase OS=Trichomonas vaginalis OX=5722 GN=TVAG_204450 PE=3 SV=1	FALSE	188.16	Tricho	5	5	31670899	3.72809e+07	3.30537e+07	4.10837e+07	3.32869e+07	3.31447e+07	2.65373e+07	2.60738e+07	2.17968e+07	2.27705e+07	2.21417e+07	2.33921e+07	1.95808e+07	2.49278e+07	2.10336e+07	1.78617e+07	2.23689e+07	2.27239e+07	4.71853e+07	3.56772e+07	4.00647e+07	4.10967e+07	4.87237e+07	3.53935e+07
A2GKQ5	Adaptin N terminal region family protein (Fragment) OS=Trichomonas vaginalis OX=5722 GN=TVAG_547230 PE=4 SV=1	FALSE	273.05	Tricho	17	12	316875372	3.42662e+08	3.06828e+08	2.98035e+08	3.50187e+08	3.07867e+08	4.60846e+08	4.21998e+08	4.30021e+08	4.50146e+08	4.17181e+08	4.20395e+08	4.01882e+08	3.54834e+08	3.70868e+08	3.47182e+08	3.58109e+08	3.13653e+08	2.3239e+08	2.30473e+08	2.46051e+08	2.45303e+08	2.47012e+08	2.49942e+08
A2E8D0	Oxidoreductase, aldo/keto reductase family protein OS=Trichomonas vaginalis OX=5722 GN=TVAG_044820 PE=4 SV=1	FALSE	290.85	Tricho	9	8	3.22504e+07	2.73736e+07	2.99754e+07	2.61934e+07	2.56873e+07	2.43119e+07	1.76428e+07	2.20633e+07	2.13771e+07	1.74448e+07	2.01405e+07	1.89022e+07	4.75466e+07	4.50471e+07	4.29398e+07	3.85018e+07	4.73653e+07	4.47574e+07	3.65293e+07	3.31982e+07	4.44145e+07	3.07219e+07	3.97475e+07	4.04599e+07
A2DRT0	Tautomerase enzyme family protein OS=Trichomonas vaginalis OX=5722 GN=TVAG_150280 PE=4 SV=1	FALSE	368.74	Tricho	6	6	1.32281e+08	1.36142e+08	1.4442e+08	1.38994e+08	1.30798e+08	1.40816e+08	1.51697e+08	1.58304e+08	1.5854e+08	1.46436e+08	1.39116e+08	1.41173e+08	1.30792e+08	1.31439e+08	1.52704e+08	1.54428e+08	1.31441e+08	1.44088e+08	1.54848e+08	1.42296e+08	1.58305e+08	1.6078e+08	1.71918e+08	1.62829e+08
A2GQS3	Pyruvate phosphate dikinase, PEP/pyruvate binding domain containing protein (Fragment) OS=Trichomonas vaginalis OX=5722 GN=TVAG_527480 PE=3 SV=1	FALSE	206.97	Tricho	15	8	7.70303e+07	7.24511e+07	7.61732e+07	7.30203e+07	7.67088e+07	7.35834e+07	1.17218e+08	1.1227e+08	1.28512e+08	9.52931e+07	8.79371e+07	8.1881e+07	9.56033e+06	1.17432e+07	8.38759e+06	7.38485e+06	7.02891e+06	9.22514e+06	4.27949e+07	4.01337e+07	4.56903e+07	4.34074e+07	4.78876e+07	3.98006e+07
A2DP67	Uncharacterized protein OS=Trichomonas vaginalis OX=5722 GN=TVAG_015970 PE=4 SV=1	FALSE	151.33	Tricho	7	7	1.83258e+07	2.94588e+07	2.99173e+07	3.12596e+07	2.77244e+07	2.22085e+07	1.30204e+07	1.47827e+07	1.28897e+07	1.79067e+07	1.5849e+07	2.06115e+07	1.13871e+07	1.58208e+07	2.17467e+07	2.39017e+07	1.53759e+07	1.58132e+07	1.38633e+07	2.45347e+07	2.33939e+07	2.5636e+07	7.71819e+06	2.69437e+07
A2ELG5	Small GTP-binding protein, putative OS=Trichomonas vaginalis OX=5722 GN=TVAG_257310 PE=4 SV=1	FALSE	259.77	Tricho	10	8	5.55191e+07	6.21293e+07	5.80424e+07	5.40286e+07	5.24324e+07	5.28935e+07	5.64348e+07	5.92734e+07	5.52685e+07	5.87436e+07	4.80256e+07	4.64936e+07	5.22003e+07	5.19206e+07	4.79292e+07	5.45471e+07	4.90205e+07	5.04011e+07	5.3987e+07	5.58087e+07	5.26721e+07	5.32646e+07	5.16484e+07	5.39111e+07
A2DXP9	Uncharacterized protein OS=Trichomonas vaginalis OX=5722 GN=TVAG_411440 PE=3 SV=1	FALSE	411.46	Tricho	10	2	43771407	4.24651e+07	5.23504e+07	4.75662e+07	4.86062e+07	4.81458e+07	3.80021e+07	3.87187e+07	3.4798e+07	3.53571e+07	3.77836e+07	3.54471e+07	3.60135e+06	2.00883e+06	4.73411e+06	3.93125e+06	4.68676e+06	6.03807e+06	5.16218e+07	5.48191e+07	5.26094e+07	5.0089e+07	6.0603e+07	5.6745e+07
A2EBD7	Tvp15 OS=Trichomonas vaginalis OX=5722 GN=TVAG_329690 PE=4 SV=1	FALSE	382.2	Tricho	11	9	4.0332e+08	3.12894e+08	4.04802e+08	3.34404e+08	3.97742e+08	3.12609e+08	4.32226e+08	3.55971e+08	4.32682e+08	3.79885e+08	4.23447e+08	3.62689e+08	1.23689e+08	1.24446e+08	1.40328e+08	1.39716e+08	1.04143e+08	1.11104e+08	2.17189e+08	2.10471e+08	2.23833e+08	2.29491e+08	2.21405e+08	2.09778e+08
A2DI07	60S acidic ribosomal protein P1, putative OS=Trichomonas vaginalis OX=5722 GN=TVAG_402510 PE=3 SV=1	FALSE	291.58	Tricho	5	3	62022271	5.72187e+07	5.87456e+07	5.02955e+07	5.68973e+07	4.71158e+07	2.66114e+07	2.66385e+07	2.71507e+07	2.45075e+07	3.76405e+07	3.75137e+07							2.83743e+07	3.24731e+07	2.86542e+07	3.04846e+07	2.47404e+07	2.87574e+07
A2E256	60s Acidic ribosomal protein OS=Trichomonas vaginalis OX=5722 GN=TVAG_464040 PE=3 SV=1	FALSE	358.05	Tricho	7	7	1.11877e+08	1.08665e+08	1.04568e+08	1.03753e+08	1.01121e+08	1.04261e+08	1.02669e+08	1.02806e+08	1.00859e+08	9.67908e+07	1.11454e+08	1.11909e+08						693851	4.92077e+07	5.42191e+07	5.9391e+07	6.21589e+07	5.22059e+07	5.56614e+07
A2FU08	Uncharacterized protein OS=Trichomonas vaginalis OX=5722 GN=TVAG_385550 PE=4 SV=1	FALSE	144.61	Tricho	15	15	3.28134e+07	3.49779e+07	2.91718e+07	3.37399e+07	3.06557e+07	3.33902e+07	3.89039e+07	3.75016e+07	3.35803e+07	3.58498e+07	3.6677e+07	3.48844e+07	2.666e+07	2.94803e+07	2.84151e+07	3.26564e+07	2.77878e+07	2.92031e+07	2.35971e+07	2.84519e+07	2.91324e+07	2.99149e+07	2.84933e+07	2.99932e+07
A2E0R7	QXW lectin repeat family protein OS=Trichomonas vaginalis OX=5722 GN=TVAG_468280 PE=4 SV=1	FALSE	366.23	Tricho	11	8	7.64177e+07	6.37287e+07	7.22039e+07	5.86064e+07	5.99743e+07	6.88859e+07	6.9677e+07	6.90156e+07	7.02286e+07	6.50836e+07	6.53647e+07	6.55662e+07	5.73454e+07	6.59908e+07	5.8481e+07	5.66096e+07	5.2583e+07	6.88356e+07	9.71072e+07	1.0704e+08	7.63494e+07	1.05032e+08	7.98278e+07	8.51219e+07
A2EYK9	Uncharacterized protein OS=Trichomonas vaginalis OX=5722 GN=TVAG_031010 PE=4 SV=1	FALSE	221.76	Tricho	18	18	43331088	4.86869e+07	3.57245e+07	3.93087e+07	3.95172e+07	4.5173e+07	4.63713e+07	4.50593e+07	4.48912e+07	4.71045e+07	4.3849e+07	4.53108e+07	3.77881e+07	4.21574e+07	4.12838e+07	3.44232e+07	2.58708e+07	4.32647e+07	2.83601e+07	4.79374e+07	2.49605e+07	3.72959e+07	3.06984e+07	3.57829e+07
A2EL63	Aha1_N domain-containing protein OS=Trichomonas vaginalis OX=5722 GN=TVAG_056100 PE=3 SV=1	FALSE	313	Tricho	8	8	2.1281e+08	2.1566e+08	2.11515e+08	2.2315e+08	2.22172e+08	2.25585e+08	1.97885e+08	2.00781e+08	1.84986e+08	2.05948e+08	1.86763e+08	1.98811e+08	1.64206e+08	1.74648e+08	1.6014e+08	1.59279e+08	1.50116e+08	1.54049e+08	2.07397e+08	2.12676e+08	1.97904e+08	2.08456e+08	1.96407e+08	2.02077e+08
A2FLJ0	Alcohol dehydrogenase, iron-containing family protein OS=Trichomonas vaginalis OX=5722 GN=TVAG_001570 PE=3 SV=1	FALSE	137.81	Tricho	9	9	3.30377e+07	3.47609e+07	3.55501e+07	3.51482e+07	3.62644e+07	3.32901e+07	3.23633e+07	3.25385e+07	3.26914e+07	3.37333e+07	3.41866e+07	3.43513e+07	3.13893e+07	3.45205e+07	3.02011e+07	3.52769e+07	2.55694e+07	2.96166e+07	2.7525e+07	2.45065e+07	2.51115e+07	2.30675e+07	2.43931e+07	2.13333e+07
A2E2V1	Phosphofructokinase family protein OS=Trichomonas vaginalis OX=5722 GN=TVAG_077440 PE=4 SV=1	FALSE	221.53	Tricho	12	11	3.17731e+07	3.36225e+07	2.86199e+07	3.09766e+07	2.90397e+07	2.41489e+07	2.78983e+07	1.79693e+07	2.7482e+07	3.0667e+07	2.9311e+07	2.89093e+07	3.12303e+07	3.37841e+07	3.14508e+07	3.56906e+07	3.0564e+07	2.51009e+07	1.84778e+07	4.13422e+07	4.16242e+07	2.77181e+07	3.59523e+07	3.94383e+07
A2EWS5	Histidine acid phosphatase family protein OS=Trichomonas vaginalis OX=5722 GN=TVAG_169070 PE=4 SV=1	FALSE	202.1	Tricho	15	15	6.34522e+07	5.46886e+07	6.0531e+07	6.06447e+07	6.47523e+07	6.22428e+07	5.74591e+07	5.60704e+07	5.62955e+07	5.32528e+07	5.97695e+07	5.60319e+07	6.78791e+07	6.56399e+07	6.93116e+07	6.67613e+07	5.62043e+07	6.29714e+07	6.24856e+07	5.7666e+07	6.01128e+07	5.70716e+07	5.0041e+07	5.33661e+07
A2ES61	G-protein alpha subunit, putative OS=Trichomonas vaginalis OX=5722 GN=TVAG_453150 PE=4 SV=1	FALSE	334.67	Tricho	14	14	5.44391e+07	6.27725e+07	6.92177e+07	5.80281e+07	5.60431e+07	6.05767e+07	6.98787e+07	5.22836e+07	8.32228e+07	6.46846e+07	7.71636e+07	6.50181e+07	4.70626e+07	4.5838e+07	4.68028e+07	4.86889e+07	4.49176e+07	3.99434e+07	3.8562e+07	4.19941e+07	4.9578e+07	3.86763e+07	3.77852e+07	4.9581e+07
A2EXJ8	Uncharacterized protein OS=Trichomonas vaginalis OX=5722 GN=TVAG_260750 PE=4 SV=1	FALSE	413.18	Tricho	13	13	1.8289e+08	1.7834e+08	1.7772e+08	1.79495e+08	1.84687e+08	1.8243e+08	1.84763e+08	1.86888e+08	1.77378e+08	1.7837e+08	1.83078e+08	1.83348e+08	1.56049e+08	1.51678e+08	1.62922e+08	1.56356e+08	1.46031e+08	1.40344e+08	1.60788e+08	1.75614e+08	1.74348e+08	1.65216e+08	1.67901e+08	1.651e+08
A2D8Z8	Uncharacterized protein OS=Trichomonas vaginalis OX=5722 GN=TVAG_182600 PE=4 SV=1	FALSE	279.63	Tricho	11	11	9.86013e+07	9.14929e+07	9.12425e+07	8.77323e+07	8.74467e+07	8.40525e+07	8.18317e+07	7.75757e+07	7.67493e+07	7.21102e+07	7.29652e+07	7.16923e+07	1.07274e+08	1.06673e+08	1.03651e+08	1.12465e+08	1.05057e+08	1.08265e+08	5.08983e+07	4.35843e+07	4.38803e+07	4.15392e+07	4.0429e+07	4.1396e+07
A2EQ46	Ribosomal_S4 domain-containing protein OS=Trichomonas vaginalis OX=5722 GN=TVAG_041350 PE=3 SV=1	FALSE	345	Tricho	14	3	1.75716e+07	2.43238e+07	1.64963e+07	1.73648e+07	1.617e+07	1.91965e+07	2.10301e+07	2.29328e+07	1.66645e+07	2.01468e+07	1.9301e+07	1.96822e+07	8.27014e+06	1.0159e+07	9.83341e+06	1.30517e+07	6.27435e+06	8.54668e+06	6.4369e+06	5.09505e+06	6.12128e+06	5.41987e+06	5.85291e+06	4.94826e+06
A2G3F8	Ribulose-phosphate 3-epimerase OS=Trichomonas vaginalis OX=5722 GN=TVAG_158280 PE=3 SV=1	FALSE	245.22	Tricho	9	9	5.22939e+07	6.02092e+07	5.07669e+07	4.98098e+07	5.79304e+07	4.73605e+07	5.52504e+07	5.82707e+07	5.68473e+07	5.76819e+07	5.47145e+07	5.42434e+07	6.5229e+07	5.60158e+07	5.88397e+07	6.80558e+07	6.41657e+07	5.08914e+07	6.80523e+07	8.25179e+07	7.94084e+07	8.38603e+07	6.59585e+07	6.71785e+07
A2G5D0	Uncharacterized protein OS=Trichomonas vaginalis OX=5722 GN=TVAG_226230 PE=3 SV=1	FALSE	250.05	Tricho	14	14	8.52943e+07	8.4787e+07	7.49022e+07	8.3128e+07	8.48375e+07	8.45737e+07	1.05783e+08	9.84348e+07	1.09622e+08	1.01822e+08	1.13804e+08	1.13437e+08	4.40266e+07	4.35689e+07	4.80058e+07	5.73537e+07	3.40345e+07	4.08279e+07	7.1633e+07	6.63746e+07	6.243e+07	8.292e+07	7.20372e+07	5.20328e+07
A2DIE3	Uncharacterized protein OS=Trichomonas vaginalis OX=5722 GN=TVAG_177910 PE=4 SV=1	FALSE	363.03	Tricho	6	6	1.53822e+08	1.60908e+08	1.59324e+08	1.62959e+08	1.56273e+08	1.73959e+08	1.66366e+08	1.71389e+08	1.67014e+08	1.72863e+08	1.63709e+08	1.6434e+08	1.40922e+08	1.44747e+08	1.72909e+08	1.57002e+08	1.33296e+08	1.40416e+08	9.2614e+07	1.07156e+08	9.00309e+07	9.53836e+07	1.00836e+08	9.58169e+07
A2FNU7	START domain-containing protein OS=Trichomonas vaginalis OX=5722 GN=TVAG_104730 PE=4 SV=1	FALSE	282.85	Tricho	13	13	1.50994e+08	1.5525e+08	1.43756e+08	1.69563e+08	1.57623e+08	1.73178e+08	1.53775e+08	1.66324e+08	1.55408e+08	1.65021e+08	1.66324e+08	1.6184e+08	1.23755e+08	1.31104e+08	1.21323e+08	1.26214e+08	1.09946e+08	1.11274e+08	1.33487e+08	1.37795e+08	1.25774e+08	1.36843e+08	1.26639e+08	1.29448e+08
A2EWZ8	GP63-like OS=Trichomonas vaginalis OX=5722 GN=TVAG_293080 PE=3 SV=1	FALSE	249.77	Tricho	13	13	1.10513e+08	9.04114e+07	1.13129e+08	1.06054e+08	1.117e+08	1.11775e+08	9.62504e+07	1.07159e+08	1.17933e+08	1.19548e+08	9.14865e+07	1.05787e+08	1.12017e+08	1.07281e+08	1.09076e+08	1.16146e+08	1.14266e+08	1.19065e+08	1.00168e+08	1.05947e+08	9.74486e+07	1.10778e+08	9.94934e+07	1.03598e+08
A2EP71	Peptidase_M28 domain-containing protein OS=Trichomonas vaginalis OX=5722 GN=TVAG_318930 PE=4 SV=1	FALSE	244.6	Tricho	9	9	3.49094e+07	3.75395e+07	3.53804e+07	3.71164e+07	3.72265e+07	3.24037e+07	3.17706e+07	2.98933e+07	3.29034e+07	2.9276e+07	3.11989e+07	3.41973e+07	3.74577e+07	5.16464e+07	3.88964e+07	4.03037e+07	3.68743e+07	3.60901e+07	2.84609e+07	2.612e+07	2.92441e+07	2.93289e+07	2.59706e+07	1.88585e+07
A2GA67	Uncharacterized protein OS=Trichomonas vaginalis OX=5722 GN=TVAG_161970 PE=4 SV=1	FALSE	243.3	Tricho	10	10	4.20641e+07	4.8303e+07	4.62573e+07	5.00582e+07	5.03845e+07	4.95479e+07	3.88691e+07	4.94243e+07	4.19071e+07	4.42546e+07	4.54225e+07	4.55259e+07	4.01017e+07	3.98762e+07	4.29199e+07	3.24506e+07	3.5447e+07	2.83135e+07	4.61567e+07	4.39098e+07	4.64461e+07	4.13841e+07	4.25491e+07	4.24801e+07
A2DE86	Ankyrin repeat protein, putative OS=Trichomonas vaginalis OX=5722 GN=TVAG_166790 PE=4 SV=1	FALSE	301.94	Tricho	10	10	3.9753e+07	4.03899e+07	3.88367e+07	3.33236e+07	4.21551e+07	1.18854e+08	4.45889e+07	4.1757e+07	4.09572e+07	4.11729e+07	4.19585e+07	4.25569e+07	1.102e+08	2.46653e+07	2.70944e+07	2.55203e+07	2.34449e+07	2.44322e+07	7.7026e+06	7.76503e+07	1.12097e+07	8.35975e+07	8.38825e+06	1.7703e+07
A2EIR1	Uncharacterized protein OS=Trichomonas vaginalis OX=5722 GN=TVAG_499760 PE=3 SV=1	FALSE	312.78	Tricho	9	1																				1.5278e+07	1.8928e+07	1.82837e+07	1.53706e+07	1.86836e+07
A2DAW9	DnaJ domain containing protein OS=Trichomonas vaginalis OX=5722 GN=TVAG_377780 PE=4 SV=1	FALSE	268.92	Tricho	12	12	60267848	5.27606e+07	5.3227e+07	5.44265e+07	6.01328e+07	6.45383e+07	5.60135e+07	5.82461e+07	6.13194e+07	5.65994e+07	5.83288e+07	6.2027e+07	4.00776e+07	4.09882e+07	4.58036e+07	5.67764e+07	3.76507e+07	3.88913e+07	8.50734e+07	7.70987e+07	6.60138e+07	8.99215e+07	6.5261e+07	6.17927e+07
A2FYF5	Plectin/S10 domain containing protein OS=Trichomonas vaginalis OX=5722 GN=TVAG_371330 PE=3 SV=1	FALSE	278.55	Tricho	6	1	1.68817e+06	555862	1.08569e+06	1.00345e+06	2.06818e+06	1.08567e+06	261274						3.74215e+06	3.08559e+06	1.80501e+06	2.0736e+06	2.51063e+06	2.1899e+06	1.30746e+07	1.10836e+07	1.74458e+07	1.37338e+07	2.20112e+07	2.28152e+07
[truncated: 2,309 more rows]

## Sheet: Supplemental table 3
Quan Table		Sum of significantly regulated proteins with
		FDR-adjusted p-value ANOVA <		0.05
		p-value Tukey posthoc <		0.001
		Foldchange =	2	-2		Abundance normalized												Abundance normalized Log2
[truncated: 2,984 more rows]
[truncated: 17 more columns]
